# Supplementary material for: Crystal structure of the tetra­meth­yl(pheneth­yl)cyclo­penta­dienylmolybdenumtricarbonyl dimer
Source: Acta Crystallogr E Crystallogr Commun. 2018 Jun 26;74(Pt 7):1017–20. doi: 10.1107/S2056989018008885 (PMC6038615; doi:10.1107/S2056989018008885)
Supplement: Supplementary file 1 [file e-74-01017-sup1.cif]

##############################################################################
#                                                                            #
# This CIF contains the data in a paper accepted for publication in          #
# Acta Crystallographica Section E. It conforms to the requirements of       #
# Notes for Authors for Acta Crystallographica Section E, and has been       #
# peer reviewed under the auspices of the IUCr Commission on Journals.       #
#                                                                            #
# Full details of the Crystallographic Information File format               #
# are given in the paper "The Crystallographic Information File (CIF):       #
# a New Standard Archive File for Crystallography" by S. R. Hall, F. H.      #
# Allen and I. D. Brown [Acta Cryst. (1991), A47, 655-685].                  #
#                                                                            #
# The current version of the core CIF dictionary is obtainable from          #
# ftp://ftp.iucr.org/pub/cif_core.dic.                                       #
#                                                                            #
# Software is freely available for graphical display of the structure(s)     #
# in this CIF. For information consult the CIF software page                 #
# http://www.iucr.org/resources/cif/software.                                #
#                                                                            #
# This file may be used for bona fide research purposes within the           #
# scientific community so long as proper attribution is given to the journal # 
# article from which it was obtained.                                        #
#                                                                            #
##############################################################################
data_I
_audit_creation_method
;
Olex2 1.2
(compiled May 18 2018 14:05:52 for OlexSys, GUI svn.r5506)
;
_journal_date_recd_electronic     2018-06-13
_journal_date_accepted     2018-06-17
_journal_name_full     'Acta Crystallographica, Section E'
_journal_year     2018
_journal_volume     74
_journal_issue      7
_journal_page_first     1017
_journal_page_last     1020
_journal_paper_category     GM
_journal_paper_doi     10.1107/S2056989018008885
_journal_coeditor_code     PJ2053
_publ_contact_author_name     'Joseph Merola'
_publ_contact_author_address
;
Virginia Tech
Dept. of Chemistry 0212
Blacksburg, VA
24060
USA
;
_publ_contact_author_email     'jmerola@vt.edu'
_publ_contact_author_fax     ?
_publ_contact_author_phone     '+1 540-231-4510'
_publ_section_title
;
Crystal structure of the
tetramethyl(phenethyl)cyclopentadienylmolybdenumtricarbonyl dimer
;
_publ_section_title_footnote     .
loop_
    _publ_author_name
    _publ_author_footnote
    _publ_author_address
    'Brown, Loren' .
;
Virginia Tech
Dept. of Chemistry 0212
Blacksburg, VA
24060
USA
;
    'Marron, Danny' .
;
Virginia Tech
Dept. of Chemistry 0212
Blacksburg, VA
24060
USA
;
    'Smith, Casey' .
;
Virginia Tech
Dept. of Chemistry 0212
Blacksburg, VA
24060
USA
;
    'Merola, Joseph' .
;
Virginia Tech
Dept. of Chemistry 0212
Blacksburg, VA
24060
USA
;
_publ_section_synopsis
;\
The structure of the dimer
bis{tricarbonyl[\h^5^-tetramethyl(phenethyl)cyclopentadienyl]molybdenum}\
(<i>Mo</i>---<i>Mo</i>), [Mo~2~(C~17~H~21~)~2~(CO)~6~], at 102 K has
triclinic (<i>P</i>\=1) symmetry. The Mo---Mo bond length is 3.2773(3) \%A, a
value slightly above the mean value for all [CpMo(CO)~3~]~2~ compounds listed
in the CSD and slightly below the mean for [Cp*Mo(CO)~3~]~2~ complexes.
;
_database_code_depnum_ccdc_archive     'CCDC 1841068'
_chemical_name_systematic
;\
Bis{tricarbonyl[\h^5^-tetramethyl(phenethyl)cyclopentadienyl]molybdenum}\
(<i>Mo</i>---<i>Mo</i>)
;
_chemical_name_common     ?
_chemical_formula_moiety     'C40 H42 Mo2 O6'
_chemical_formula_sum     'C40 H42 Mo2 O6'
_chemical_formula_iupac     '[Mo2 (C17 H21)2 (C O)6]'
_chemical_formula_weight     810.61
_chemical_melting_point     ?
_shelx_space_group_comment
;
The symmetry employed for this shelxl refinement is uniquely defined
by the following loop, which should always be used as a source of
symmetry information in preference to the above space-group names.
They are only intended as comments.
;
_space_group_crystal_system     triclinic
_space_group_name_H-M_alt     'P -1'
_space_group_name_Hall     '-P 1'
loop_
    _space_group_symop_operation_xyz
    'x, y, z'
    '-x, -y, -z'
_cell_length_a     8.2123(3)
_cell_length_b     8.7728(3)
_cell_length_c     13.4788(3)
_cell_angle_alpha     91.005(2)
_cell_angle_beta     96.975(2)
_cell_angle_gamma     115.515(3)
_cell_volume     867.24(5)
_cell_formula_units_Z     1
_cell_measurement_reflns_used     13703
_cell_measurement_theta_min     3.8330
_cell_measurement_theta_max     31.9860
_cell_measurement_temperature     102.3(9)
_exptl_crystal_description     irregular
_exptl_crystal_colour     red
_exptl_crystal_size_max     0.376
_exptl_crystal_size_mid     0.206
_exptl_crystal_size_min     0.083
_exptl_crystal_density_diffrn     1.552
_exptl_crystal_density_meas     ?
_exptl_crystal_density_method     ?
_exptl_crystal_F_000     414
loop_
    _exptl_crystal_face_index_h
    _exptl_crystal_face_index_k
    _exptl_crystal_face_index_l
    _exptl_crystal_face_perp_dist
    -5 5 3 0.0576
    5 3 -5 0.1547
    5 -3 -3 0.1070
    0 -5 1 0.1532
    -1 0 -5 0.0903
    0 -1 5 0.0638
    2 1 5 0.1027
    0 0 1 0.0270
    0 0 -1 0.0561
    1 -1 -5 0.0806
    -2 0 5 0.0850
    5 -4 5 0.0757
_exptl_absorpt_coefficient_mu     0.770
_exptl_absorpt_correction_type     analytical
_exptl_absorpt_process_details
;
[CrysAlis PRO (Rigaku OD, 2018), based on expressions derived by
Clark & Reid (1995)]
;
_shelx_estimated_absorpt_T_min     ?
_shelx_estimated_absorpt_T_max     ?
_exptl_absorpt_correction_T_min     0.680
_exptl_absorpt_correction_T_max     0.890
_diffrn_ambient_temperature     102.3(9)
_diffrn_radiation_type     MoK\a
_diffrn_radiation_wavelength     0.71073
_diffrn_radiation_monochromator     graphite
_diffrn_measurement_device_type     'Rigaku OD Xcalibur Eos Gemini ultra'
_diffrn_measurement_device     'four-circle diffractometer'
_diffrn_measurement_method     '\w scans'
_diffrn_detector_area_resol_mean     8.0061
_diffrn_reflns_number     27828
_diffrn_reflns_av_R_equivalents     0.0438
_diffrn_reflns_theta_min     3.824
_diffrn_reflns_theta_max     32.405
_diffrn_reflns_theta_full     30.000
_diffrn_measured_fraction_theta_max     0.944
_diffrn_measured_fraction_theta_full     0.998
_diffrn_reflns_limit_h_min     -12
_diffrn_reflns_limit_h_max     12
_diffrn_reflns_limit_k_min     -12
_diffrn_reflns_limit_k_max     12
_diffrn_reflns_limit_l_min     -20
_diffrn_reflns_limit_l_max     20
_refine_special_details     ?
_reflns_number_total     5873
_reflns_number_gt     5362
_reflns_threshold_expression     'I > 2\s(I)'
_refine_ls_structure_factor_coef     Fsqd
_refine_ls_matrix_type     full
_refine_ls_R_factor_all     0.0336
_refine_ls_R_factor_gt     0.0280
_refine_ls_wR_factor_gt     0.0563
_refine_ls_wR_factor_ref     0.0582
_refine_ls_goodness_of_fit_ref     1.055
_refine_ls_restrained_S_all     1.055
_refine_ls_number_reflns     5873
_refine_ls_number_parameters     221
_refine_ls_number_restraints     0
_refine_ls_hydrogen_treatment     constr
_refine_ls_weighting_scheme     calc
_refine_ls_weighting_details
              'w=1/[\s^2^(Fo^2^)+(0.0220P)^2^+0.3543P] where P=(Fo^2^+2Fc^2^)/3'
_atom_sites_solution_hydrogens     geom
_atom_sites_solution_primary     dual
_atom_sites_solution_secondary     ?
_refine_ls_shift/su_max     0.001
_refine_ls_shift/su_mean     0.000
_refine_diff_density_max     0.530
_refine_diff_density_min     -0.439
_refine_ls_extinction_method     none
_refine_ls_extinction_coef     .
loop_
    _atom_type_symbol
    _atom_type_description
    _atom_type_scat_dispersion_real
    _atom_type_scat_dispersion_imag
    _atom_type_scat_source
    'C' 'C' 0.0033 0.0016
                         'International Tables Vol C Tables 4.2.6.8 and 6.1.1.4'
    'H' 'H' 0.0000 0.0000
                         'International Tables Vol C Tables 4.2.6.8 and 6.1.1.4'
    'Mo' 'Mo' -1.6832 0.6857
                         'International Tables Vol C Tables 4.2.6.8 and 6.1.1.4'
    'O' 'O' 0.0106 0.0060
                         'International Tables Vol C Tables 4.2.6.8 and 6.1.1.4'
_computing_data_collection
;
CrysAlis PRO (Rigaku OD, 2018)
;
_computing_cell_refinement
;
CrysAlis PRO (Rigaku OD, 2018)
;
_computing_data_reduction
;
CrysAlis PRO (Rigaku OD, 2018)
;
_computing_structure_solution
;
SHELXT (Sheldrick, 2015a)
;
_computing_structure_refinement
;
SHELXL2018 (Sheldrick, 2015b)
;
_computing_molecular_graphics
;
<i>OLEX2</i> (Dolomanov <i>et al.</i>,  2009)
;
_computing_publication_material
;
<i>OLEX2</i> (Dolomanov <i>et al.</i>,  2009)
;
loop_
    _atom_site_type_symbol
    _atom_site_label
    _atom_site_fract_x
    _atom_site_fract_y
    _atom_site_fract_z
    _atom_site_U_iso_or_equiv
    _atom_site_adp_type
    _atom_site_calc_flag
    _atom_site_occupancy
    _atom_site_disorder_assembly
    _atom_site_disorder_group
    Mo Mo1 0.93816(2) 0.48286(2) 0.61194(2) 0.00956(4) Uani d 1 . .
    O O1 0.78895(17) 0.71295(16) 0.70709(9) 0.0220(3) Uani d 1 . .
    O O2 0.56781(16) 0.37365(16) 0.46973(9) 0.0222(3) Uani d 1 . .
    O O3 1.24069(16) 0.85014(15) 0.60601(9) 0.0204(2) Uani d 1 . .
    C C1 0.8417(2) 0.6281(2) 0.66857(12) 0.0147(3) Uani d 1 . .
    C C2 0.7106(2) 0.4198(2) 0.51564(12) 0.0151(3) Uani d 1 . .
    C C3 1.1275(2) 0.7122(2) 0.59670(12) 0.0145(3) Uani d 1 . .
    C C4 0.8288(2) 0.30540(19) 0.73685(11) 0.0130(3) Uani d 1 . .
    C C5 1.0051(2) 0.43723(19) 0.77681(11) 0.0130(3) Uani d 1 . .
    C C6 1.1381(2) 0.41714(19) 0.72621(11) 0.0118(3) Uani d 1 . .
    C C7 1.0452(2) 0.27264(19) 0.65532(11) 0.0126(3) Uani d 1 . .
    C C8 0.8539(2) 0.20336(19) 0.66167(11) 0.0124(3) Uani d 1 . .
    C C9 1.0464(2) 0.5607(2) 0.86552(12) 0.0190(3) Uani d 1 . .
    H H9A 1.145490 0.669669 0.854880 0.028 Uiso calc 1 . .
    H H9B 1.083160 0.516547 0.926130 0.028 Uiso calc 1 . .
    H H9C 0.937299 0.576264 0.873419 0.028 Uiso calc 1 . .
    C C10 1.3404(2) 0.5136(2) 0.75498(12) 0.0177(3) Uani d 1 . .
    H H10A 1.401889 0.501161 0.699594 0.027 Uiso calc 1 . .
    H H10B 1.379416 0.468997 0.814706 0.027 Uiso calc 1 . .
    H H10C 1.372132 0.633737 0.769440 0.027 Uiso calc 1 . .
    C C11 1.1345(2) 0.1950(2) 0.59372(12) 0.0171(3) Uani d 1 . .
    H H11A 1.061270 0.153498 0.527506 0.026 Uiso calc 1 . .
    H H11B 1.143810 0.100409 0.627383 0.026 Uiso calc 1 . .
    H H11C 1.256743 0.280489 0.586017 0.026 Uiso calc 1 . .
    C C12 0.7090(2) 0.0385(2) 0.61166(13) 0.0189(3) Uani d 1 . .
    H H12A 0.596077 0.049941 0.592218 0.028 Uiso calc 1 . .
    H H12B 0.687155 -0.050467 0.658256 0.028 Uiso calc 1 . .
    H H12C 0.749102 0.008481 0.551819 0.028 Uiso calc 1 . .
    C C13 0.6516(2) 0.2734(2) 0.77284(12) 0.0170(3) Uani d 1 . .
    H H13A 0.552247 0.223631 0.715620 0.020 Uiso calc 1 . .
    H H13B 0.656572 0.383359 0.795769 0.020 Uiso calc 1 . .
    C C14 0.6044(2) 0.1545(2) 0.85895(13) 0.0202(3) Uani d 1 . .
    H H14A 0.580824 0.038789 0.834467 0.024 Uiso calc 1 . .
    H H14B 0.708000 0.195660 0.914158 0.024 Uiso calc 1 . .
    C C15 0.4371(2) 0.1511(2) 0.89656(12) 0.0163(3) Uani d 1 . .
    C C16 0.4522(2) 0.2522(2) 0.98076(13) 0.0224(4) Uani d 1 . .
    H H16 0.568229 0.314413 1.019772 0.027 Uiso calc 1 . .
    C C17 0.3000(2) 0.2640(2) 1.00913(14) 0.0246(4) Uani d 1 . .
    H H17 0.312472 0.332842 1.067395 0.029 Uiso calc 1 . .
    C C18 0.1313(2) 0.1754(2) 0.95232(14) 0.0216(3) Uani d 1 . .
    H H18 0.027715 0.185143 0.970506 0.026 Uiso calc 1 . .
    C C19 0.1133(2) 0.0722(2) 0.86855(13) 0.0213(3) Uani d 1 . .
    H H19 -0.003018 0.010151 0.829742 0.026 Uiso calc 1 . .
    C C20 0.2644(2) 0.0593(2) 0.84142(12) 0.0189(3) Uani d 1 . .
    H H20 0.250509 -0.012951 0.784518 0.023 Uiso calc 1 . .
loop_
    _atom_site_aniso_label
    _atom_site_aniso_U_11
    _atom_site_aniso_U_22
    _atom_site_aniso_U_33
    _atom_site_aniso_U_12
    _atom_site_aniso_U_13
    _atom_site_aniso_U_23
    Mo1 0.00936(6) 0.01083(6) 0.00941(6) 0.00498(4) 0.00246(4) 0.00076(4)
    O1 0.0232(6) 0.0229(6) 0.0247(6) 0.0143(5) 0.0046(5) -0.0032(5)
    O2 0.0170(6) 0.0279(7) 0.0217(6) 0.0112(5) -0.0018(5) -0.0027(5)
    O3 0.0196(6) 0.0162(6) 0.0231(6) 0.0047(5) 0.0070(5) -0.0009(5)
    C1 0.0126(7) 0.0154(7) 0.0149(7) 0.0048(6) 0.0024(5) 0.0018(6)
    C2 0.0181(7) 0.0167(7) 0.0131(7) 0.0096(6) 0.0046(6) 0.0004(6)
    C3 0.0151(7) 0.0170(7) 0.0141(7) 0.0092(6) 0.0043(5) 0.0009(6)
    C4 0.0124(7) 0.0152(7) 0.0124(7) 0.0061(6) 0.0040(5) 0.0049(5)
    C5 0.0150(7) 0.0156(7) 0.0097(6) 0.0075(6) 0.0027(5) 0.0027(5)
    C6 0.0117(6) 0.0137(7) 0.0105(6) 0.0062(5) 0.0007(5) 0.0014(5)
    C7 0.0145(7) 0.0132(7) 0.0129(7) 0.0086(6) 0.0021(5) 0.0021(5)
    C8 0.0121(7) 0.0119(6) 0.0137(7) 0.0053(5) 0.0024(5) 0.0027(5)
    C9 0.0236(8) 0.0224(8) 0.0125(7) 0.0117(7) 0.0020(6) -0.0015(6)
    C10 0.0118(7) 0.0219(8) 0.0171(7) 0.0057(6) 0.0004(6) 0.0016(6)
    C11 0.0186(7) 0.0183(7) 0.0187(8) 0.0118(6) 0.0041(6) -0.0002(6)
    C12 0.0181(8) 0.0137(7) 0.0212(8) 0.0038(6) 0.0011(6) 0.0006(6)
    C13 0.0139(7) 0.0222(8) 0.0175(7) 0.0088(6) 0.0075(6) 0.0074(6)
    C14 0.0195(8) 0.0265(9) 0.0203(8) 0.0132(7) 0.0098(6) 0.0097(7)
    C15 0.0147(7) 0.0190(7) 0.0163(7) 0.0066(6) 0.0080(6) 0.0075(6)
    C16 0.0143(7) 0.0288(9) 0.0185(8) 0.0041(7) 0.0030(6) -0.0016(7)
    C17 0.0239(9) 0.0284(9) 0.0189(8) 0.0083(7) 0.0072(7) -0.0040(7)
    C18 0.0167(8) 0.0251(9) 0.0256(9) 0.0092(7) 0.0104(7) 0.0073(7)
    C19 0.0146(7) 0.0224(8) 0.0208(8) 0.0023(6) 0.0025(6) 0.0042(7)
    C20 0.0212(8) 0.0174(8) 0.0158(7) 0.0055(6) 0.0059(6) 0.0000(6)
_geom_special_details
;
 All esds (except the esd in the dihedral angle between two l.s. planes)
 are estimated using the full covariance matrix.  The cell esds are taken
 into account individually in the estimation of esds in distances, angles
 and torsion angles; correlations between esds in cell parameters are only
 used when they are defined by crystal symmetry.  An approximate (isotropic)
 treatment of cell esds is used for estimating esds involving l.s. planes.
;
loop_
    _geom_bond_atom_site_label_1
    _geom_bond_atom_site_label_2
    _geom_bond_site_symmetry_2
    _geom_bond_distance
    _geom_bond_publ_flag
    Mo1 Mo1 2_766 3.2773(3) ?
    Mo1 C1 . 1.9536(16) ?
    Mo1 C2 . 1.9943(16) ?
    Mo1 C3 . 1.9764(16) ?
    Mo1 C4 . 2.3065(15) ?
    Mo1 C5 . 2.3076(14) ?
    Mo1 C6 . 2.3737(14) ?
    Mo1 C7 . 2.4135(14) ?
    Mo1 C8 . 2.3767(15) ?
    O1 C1 . 1.1532(19) ?
    O2 C2 . 1.1526(19) ?
    O3 C3 . 1.1579(19) ?
    C4 C5 . 1.439(2) ?
    C4 C8 . 1.431(2) ?
    C4 C13 . 1.502(2) ?
    C5 C6 . 1.425(2) ?
    C5 C9 . 1.502(2) ?
    C6 C7 . 1.432(2) ?
    C6 C10 . 1.499(2) ?
    C7 C8 . 1.434(2) ?
    C7 C11 . 1.500(2) ?
    C8 C12 . 1.500(2) ?
    C9 H9A . 0.9800 ?
    C9 H9B . 0.9800 ?
    C9 H9C . 0.9800 ?
    C10 H10A . 0.9800 ?
    C10 H10B . 0.9800 ?
    C10 H10C . 0.9800 ?
    C11 H11A . 0.9800 ?
    C11 H11B . 0.9800 ?
    C11 H11C . 0.9800 ?
    C12 H12A . 0.9800 ?
    C12 H12B . 0.9800 ?
    C12 H12C . 0.9800 ?
    C13 H13A . 0.9900 ?
    C13 H13B . 0.9900 ?
    C13 C14 . 1.546(2) ?
    C14 H14A . 0.9900 ?
    C14 H14B . 0.9900 ?
    C14 C15 . 1.510(2) ?
    C15 C16 . 1.387(2) ?
    C15 C20 . 1.397(2) ?
    C16 H16 . 0.9500 ?
    C16 C17 . 1.395(3) ?
    C17 H17 . 0.9500 ?
    C17 C18 . 1.380(3) ?
    C18 H18 . 0.9500 ?
    C18 C19 . 1.388(3) ?
    C19 H19 . 0.9500 ?
    C19 C20 . 1.384(2) ?
    C20 H20 . 0.9500 ?
loop_
    _geom_angle_atom_site_label_1
    _geom_angle_atom_site_label_2
    _geom_angle_atom_site_label_3
    _geom_angle_site_symmetry_1
    _geom_angle_site_symmetry_3
    _geom_angle
    _geom_angle_publ_flag
    C1 Mo1 Mo1 . 2_766 123.14(5) ?
    C1 Mo1 C2 . . 79.57(6) ?
    C1 Mo1 C3 . . 77.69(6) ?
    C1 Mo1 C4 . . 87.41(6) ?
    C1 Mo1 C5 . . 84.52(6) ?
    C1 Mo1 C6 . . 115.39(6) ?
    C1 Mo1 C7 . . 142.19(6) ?
    C1 Mo1 C8 . . 120.77(6) ?
    C2 Mo1 Mo1 . 2_766 74.11(5) ?
    C2 Mo1 C4 . . 101.17(6) ?
    C2 Mo1 C5 . . 135.42(6) ?
    C2 Mo1 C6 . . 152.82(6) ?
    C2 Mo1 C7 . . 120.20(6) ?
    C2 Mo1 C8 . . 94.42(6) ?
    C3 Mo1 Mo1 . 2_766 68.01(5) ?
    C3 Mo1 C2 . . 112.68(6) ?
    C3 Mo1 C4 . . 139.37(6) ?
    C3 Mo1 C5 . . 103.97(6) ?
    C3 Mo1 C6 . . 93.26(6) ?
    C3 Mo1 C7 . . 116.21(6) ?
    C3 Mo1 C8 . . 150.35(6) ?
    C4 Mo1 Mo1 . 2_766 146.34(4) ?
    C4 Mo1 C5 . . 36.34(5) ?
    C4 Mo1 C6 . . 59.42(5) ?
    C4 Mo1 C7 . . 58.65(5) ?
    C4 Mo1 C8 . . 35.55(5) ?
    C5 Mo1 Mo1 . 2_766 145.99(4) ?
    C5 Mo1 C6 . . 35.42(5) ?
    C5 Mo1 C7 . . 58.51(5) ?
    C5 Mo1 C8 . . 59.37(5) ?
    C6 Mo1 Mo1 . 2_766 110.63(4) ?
    C6 Mo1 C7 . . 34.79(5) ?
    C6 Mo1 C8 . . 58.58(5) ?
    C7 Mo1 Mo1 . 2_766 94.24(4) ?
    C8 Mo1 Mo1 . 2_766 110.83(4) ?
    C8 Mo1 C7 . . 34.83(5) ?
    O1 C1 Mo1 . . 176.27(14) ?
    O2 C2 Mo1 . . 171.42(14) ?
    O3 C3 Mo1 . . 167.87(14) ?
    C5 C4 Mo1 . . 71.87(8) ?
    C5 C4 C13 . . 125.92(14) ?
    C8 C4 Mo1 . . 74.90(9) ?
    C8 C4 C5 . . 107.90(13) ?
    C8 C4 C13 . . 126.06(14) ?
    C13 C4 Mo1 . . 122.25(10) ?
    C4 C5 Mo1 . . 71.79(8) ?
    C4 C5 C9 . . 126.16(14) ?
    C6 C5 Mo1 . . 74.82(8) ?
    C6 C5 C4 . . 108.20(13) ?
    C6 C5 C9 . . 125.19(14) ?
    C9 C5 Mo1 . . 125.37(11) ?
    C5 C6 Mo1 . . 69.76(8) ?
    C5 C6 C7 . . 107.84(13) ?
    C5 C6 C10 . . 125.02(14) ?
    C7 C6 Mo1 . . 74.13(8) ?
    C7 C6 C10 . . 126.43(14) ?
    C10 C6 Mo1 . . 129.10(11) ?
    C6 C7 Mo1 . . 71.08(8) ?
    C6 C7 C8 . . 108.39(13) ?
    C6 C7 C11 . . 125.66(14) ?
    C8 C7 Mo1 . . 71.18(8) ?
    C8 C7 C11 . . 125.60(14) ?
    C11 C7 Mo1 . . 128.87(10) ?
    C4 C8 Mo1 . . 69.55(8) ?
    C4 C8 C7 . . 107.68(13) ?
    C4 C8 C12 . . 125.14(14) ?
    C7 C8 Mo1 . . 73.99(8) ?
    C7 C8 C12 . . 126.49(14) ?
    C12 C8 Mo1 . . 129.29(10) ?
    C5 C9 H9A . . 109.5 ?
    C5 C9 H9B . . 109.5 ?
    C5 C9 H9C . . 109.5 ?
    H9A C9 H9B . . 109.5 ?
    H9A C9 H9C . . 109.5 ?
    H9B C9 H9C . . 109.5 ?
    C6 C10 H10A . . 109.5 ?
    C6 C10 H10B . . 109.5 ?
    C6 C10 H10C . . 109.5 ?
    H10A C10 H10B . . 109.5 ?
    H10A C10 H10C . . 109.5 ?
    H10B C10 H10C . . 109.5 ?
    C7 C11 H11A . . 109.5 ?
    C7 C11 H11B . . 109.5 ?
    C7 C11 H11C . . 109.5 ?
    H11A C11 H11B . . 109.5 ?
    H11A C11 H11C . . 109.5 ?
    H11B C11 H11C . . 109.5 ?
    C8 C12 H12A . . 109.5 ?
    C8 C12 H12B . . 109.5 ?
    C8 C12 H12C . . 109.5 ?
    H12A C12 H12B . . 109.5 ?
    H12A C12 H12C . . 109.5 ?
    H12B C12 H12C . . 109.5 ?
    C4 C13 H13A . . 108.6 ?
    C4 C13 H13B . . 108.6 ?
    C4 C13 C14 . . 114.48(13) ?
    H13A C13 H13B . . 107.6 ?
    C14 C13 H13A . . 108.6 ?
    C14 C13 H13B . . 108.6 ?
    C13 C14 H14A . . 109.9 ?
    C13 C14 H14B . . 109.9 ?
    H14A C14 H14B . . 108.3 ?
    C15 C14 C13 . . 108.93(13) ?
    C15 C14 H14A . . 109.9 ?
    C15 C14 H14B . . 109.9 ?
    C16 C15 C14 . . 121.01(15) ?
    C16 C15 C20 . . 118.16(15) ?
    C20 C15 C14 . . 120.50(15) ?
    C15 C16 H16 . . 119.4 ?
    C15 C16 C17 . . 121.15(16) ?
    C17 C16 H16 . . 119.4 ?
    C16 C17 H17 . . 120.1 ?
    C18 C17 C16 . . 119.82(17) ?
    C18 C17 H17 . . 120.1 ?
    C17 C18 H18 . . 120.1 ?
    C17 C18 C19 . . 119.80(16) ?
    C19 C18 H18 . . 120.1 ?
    C18 C19 H19 . . 119.9 ?
    C20 C19 C18 . . 120.13(16) ?
    C20 C19 H19 . . 119.9 ?
    C15 C20 H20 . . 119.5 ?
    C19 C20 C15 . . 120.92(16) ?
    C19 C20 H20 . . 119.5 ?
loop_
    _geom_hbond_atom_site_label_D
    _geom_hbond_atom_site_label_H
    _geom_hbond_atom_site_label_A
    _geom_hbond_site_symmetry_A
    _geom_hbond_distance_DH
    _geom_hbond_distance_HA
    _geom_hbond_distance_DA
    _geom_hbond_angle_DHA
    C10 H10A O2 2_766 0.98 2.54 3.277(2) 132
    C12 H12B O1 1_545 0.98 2.62 3.432(2) 141
    C12 H12C O3 2_766 0.98 2.47 3.127(2) 124
    C20 H20 O3 1_445 0.95 2.65 3.579(2) 167
_shelx_hkl_file
;
   0   0   3 1983.32   31.73
   0   0   3 1925.47   30.35
   0   0   3 1952.51   36.65
   0   0   3 1955.73   31.57
   0   0  -3 1921.46   33.18
   0   0  -3 1932.97   35.22
   0   0  -4 3571.52   51.48
   0   0   4 3635.11   32.45
   0   0  -4 3676.90   55.67
   0   0   4 3615.93   49.45
   0   0   4 3529.93   48.84
   0   0   4 3600.82   57.09
   0   0   4 3641.06   47.99
   0   0   5 2865.80   49.49
   0   0   5 2870.30   31.83
   0   0   5 2907.37   48.17
   0   0  -5 2873.84   55.86
   0   0   5 2918.89   57.85
   0   0   5 2969.83   50.01
   0   0   5 2931.33   57.84
   0   0  -5 2879.37   51.76
   0   0   6  398.40   24.17
   0   0   6  448.95   25.78
   0   0   6  457.27   21.52
   0   0   6  424.61   21.69
   0   0   6  416.64   13.29
   0   0  -6  485.43   24.20
   0   0   6  430.47   21.83
   0   0  -6  459.00   25.18
   0   0   7   19.61    7.50
   0   0   7   29.76   10.30
   0   0   7   24.62    7.88
   0   0  -7   31.98    9.59
   0   0   7   18.37    3.60
   0   0   7   34.86   11.03
   0   0  -7   21.81    8.20
   0   0   7   17.25    6.64
   0   0  -8 3700.06   74.89
   0   0  -8 3614.99   80.37
   0   0   8 3653.33   70.18
   0   0   8 3703.05   82.38
   0   0   8 3901.18   70.76
   0   0   8 3665.68   42.88
   0   0   8 3605.10   70.64
   0   0  -8 3701.77   76.55
   0   0  -9 1642.16   57.73
   0   0   9 1710.19   50.26
   0   0   9 1803.62   52.25
   0   0   9 1691.07   60.22
   0   0   9 1702.88   51.88
   0   0  -9 1473.16   50.78
   0   0   9 1653.68   29.37
   0   0  -9 1572.67   53.65
   0   0 -10  652.37   36.40
   0   0  10  711.48   19.27
   0   0  10  714.41   35.15
   0   0  10  797.72   36.66
   0   0  10  719.56   36.56
   0   0 -10  682.45   39.42
   0   0 -10  675.27   37.51
   0   0  10  709.56   41.36
   0   0 -11  290.68   25.94
   0   0 -11  296.71   27.08
   0   0 -11  326.77   29.52
   0   0  11  279.05   29.34
   0   0  11  288.53   24.86
   0   0  11  316.42   24.80
   0   0  11  340.77   26.01
   0   0 -12  241.44   25.00
   0   0 -12  200.72   25.00
   0   0  12  226.52   23.07
   0   0  12  229.15   27.02
   0   0 -12  228.39   25.46
   0   0  12  212.25   22.12
   0   0  12  239.36   22.50
   0   0  13  984.69   47.21
   0   0 -13  898.86   50.58
   0   0  13  967.97   46.43
   0   0 -13 1077.17   57.59
   0   0 -13  941.38   50.84
   0   0  13  941.81   55.64
   0   0  13  964.05   47.84
   0   0 -14  684.48   46.16
   0   0 -14  670.86   45.17
   0   0  14  794.91   43.75
   0   0  14  672.76   42.22
   0   0 -14  657.20   48.32
   0   0  14  675.10   50.06
   0   0  14  776.63   43.56
   0   0 -15  497.41   41.40
   0   0 -15  509.88   41.00
   0   0 -15  499.93   44.30
   0   0  15  502.89   45.69
   0   0 -15  543.43   43.11
   0   0  15  555.09   39.96
   0   0 -16   37.77   15.54
   0   0  16   50.77   18.31
   0   0 -16   76.93   20.75
   0   0 -16   64.41   19.61
   0   0 -16   74.21   18.33
   0   0  17  303.95   39.33
   0   0 -17  254.88   33.43
   0   0 -17  246.23   34.12
   0   0 -17  182.34   29.02
   0   0 -17  253.62   31.72
   0   0 -18  630.13   52.31
   0   0  18  594.21   55.28
   0   0 -18  582.05   50.12
   0   0 -19  282.16   37.30
   0   0 -19  285.69   36.35
   0   0  19  277.92   39.11
   0   1 -20   19.69   14.25
   0   1 -19   81.81   20.86
   0   1 -19  100.30   24.84
   0  -1  19  121.54   26.46
   0   1 -19   68.35   20.88
   0   1 -18  176.01   28.66
   0   1 -18  286.05   35.23
   0   1 -18  273.54   36.19
   0  -1  18  209.40   34.77
   0   1 -17  405.00   39.81
   0   1 -17  365.00   39.46
   0   1 -17  503.93   46.33
   0   1 -17  493.44   46.39
   0  -1  17  407.71   44.44
   0  -1  16   10.09   10.40
   0   1 -16   52.54   16.18
   0   1 -16   38.14   14.76
   0   1 -16   39.45   17.04
   0   1 -16   63.22   18.19
   0  -1  15  273.38   29.25
   0   1 -15  198.28   27.76
   0   1 -15  255.79   30.66
   0  -1  15  225.38   31.74
   0   1 -15  253.27   29.07
   0   1 -15  202.84   27.87
   0   1 -14  532.22   42.17
   0  -1  14  584.92   40.07
   0   1 -14  642.69   46.26
   0  -1  14  662.21   40.65
   0  -1  14  623.46   38.77
   0   1 -14  651.23   45.95
   0  -1  14  617.34   47.73
   0   1 -13  626.77   44.13
   0  -1  13  639.58   46.29
   0   1 -13  659.79   44.99
   0  -1  13  716.08   40.18
   0  -1  13  655.52   37.52
   0   1 -13  616.67   43.11
   0  -1  13  716.82   42.29
   0  -1  12  147.60   19.47
   0   1 -12  121.22   19.55
   0  -1  12  128.99   21.03
   0   1 -12  138.64   20.73
   0  -1  12  102.99   14.90
   0  -1  12  139.37   18.02
   0   1 -12  111.78   18.63
   0   1 -11   89.74   16.89
   0  -1  11   78.68   13.25
   0   1 -11  103.89   16.98
   0  -1  11  112.46   15.79
   0   1 -11   83.14   16.84
   0  -1  11   83.74   17.99
   0  -1  11   84.15   14.37
   0  -1  10  687.27   41.55
   0   1 -10  817.70   41.71
   0   1 -10  724.86   39.76
   0  -1  10  804.43   37.13
   0  -1  10  812.38   35.83
   0   1 -10  771.93   41.49
   0  -1  10  793.85   38.86
   0  -1   9  281.67   20.22
   0  -1   9  284.65   22.83
   0   1  -9  303.20   24.94
   0   1  -9  294.26   25.31
   0  -1   9  331.48   27.51
   0  -1   9  304.95   22.22
   0   1  -9  281.82   23.58
   0   1  -8  936.70   40.20
   0   1  -8 1013.07   42.62
   0  -1   8  918.11   42.18
   0  -1   8  936.30   34.05
   0  -1   8 1012.30   39.57
   0  -1   8  978.55   36.23
   0   1  -8  959.62   39.65
   0  -1   7  599.84   31.91
   0   1  -7  592.46   31.44
   0  -1   7  653.51   26.51
   0   1  -7  644.48   30.15
   0   1  -7  641.26   32.02
   0  -1   7  605.03   12.10
   0  -1   7  668.70   30.68
   0  -1   7  664.31   27.71
   0  -1   6   85.68   11.98
   0  -1   6   89.22    4.86
   0   1  -6   89.45   11.33
   0  -1   6   74.18    9.77
   0  -1   6   97.96   10.18
   0  -1   6   78.79    5.53
   0  -1   6   90.81   13.41
   0   1  -6   80.56   12.47
   0   1  -6   85.16   12.57
   0  -1   5  674.70   26.84
   0   1  -5  716.68   26.37
   0  -1   5  708.69   15.94
   0  -1   5  734.52   22.95
   0   1  -5  712.44   28.75
   0   1  -5  713.86   28.58
   0  -1   5  712.64   28.97
   0  -1   5  772.17   25.15
   0  -1   5  721.68   13.03
   0  -1   4   83.54    5.92
   0  -1   4   83.13    4.71
   0  -1   4   81.53    7.63
   0   1  -4   84.31   10.14
   0  -1   4   74.00    8.11
   0  -1   4   85.15   10.02
   0   1  -4   69.29    8.34
   0   1  -4   76.58   10.48
   0  -1   4   72.84    9.95
   0   1  -3  952.64   21.96
   0  -1   3  989.74   26.31
   0  -1   3  922.28   18.38
   0   1  -3  983.57   26.97
   0  -1   3  984.68   26.61
   0  -1   3  956.59   21.76
   0  -1   3  979.54   19.54
   0  -1   3  983.88   15.24
   0   1  -3  966.78   26.70
   0  -1   2   66.14    7.14
   0  -1   2   73.20    5.70
   0  -1   2   60.66    4.55
   0   1  -2   51.49    6.47
   0   1  -2   65.70    7.11
   0   1  -2   65.15    4.82
   0  -1   2   56.59    6.43
   0  -1  -2  994.62   23.19
   0  -1  -2 1007.09   19.12
   0   1   2 1048.27   15.42
   0  -1  -2  988.79   23.73
   0   1   2  978.06   23.98
   0   1   2  971.22   19.84
   0   1   3  517.04   17.32
   0   1   3  549.82   19.60
   0  -1  -3  564.69   19.62
   0   1   3  556.97   21.10
   0  -1  -3  573.53   14.73
   0  -1  -3  546.59   20.90
   0  -1  -3  553.56   14.45
   0   1   3  578.66   14.19
   0  -1  -4   20.96    4.99
   0   1   4   18.37    6.66
   0  -1  -4   10.97    6.66
   0  -1  -4   14.98    3.49
   0  -1  -4    7.12    5.64
   0   1   4   30.12    8.11
   0   1   4   17.24    4.87
   0  -1  -5  729.05   23.95
   0   1   5  748.13   28.23
   0  -1  -5  753.02   26.67
   0   1   5  768.94   31.09
   0  -1  -5  761.51   15.95
   0  -1  -5  725.44   30.30
   0   1   5  770.91   22.33
   0   1   6 1434.25   45.87
   0  -1  -6 1476.43   46.71
   0   1   6 1506.29   34.95
   0  -1  -6 1440.86   36.99
   0  -1  -6 1518.48   40.17
   0   1   6 1436.47   41.39
   0  -1  -6 1321.32   19.98
   0   1   7   65.77   11.08
   0   1   7   69.84    9.42
   0  -1  -7   90.01   14.10
   0   1   7  102.03   15.56
   0  -1  -7   61.62   10.15
   0   1   8 1490.08   54.24
   0   1   8 1385.36   48.18
   0  -1  -8 1405.39   43.27
   0  -1  -8 1400.82   52.01
   0   1   8 1548.89   41.52
   0   1   8 1388.20   46.65
   0  -1  -9 1832.15   63.10
   0   1   9 1853.28   48.47
   0   1   9 1742.96   53.95
   0  -1  -9 1749.12   51.64
   0   1   9 1781.59   57.26
   0   1   9 1746.65   40.48
   0   1   9 1780.85   62.52
   0   1  10  320.88   25.01
   0   1  10  283.34   28.21
   0   1  10  293.59   16.89
   0   1  10  303.27   25.87
   0  -1 -10  312.70   23.95
   0  -1 -10  310.68   28.46
   0   1  10  345.38   22.86
   0  -1 -10  271.52   24.36
   0   1  11   19.24    9.51
   0   1  11   16.87   11.07
   0   1  11   32.46   10.74
   0   1  11   16.40   11.30
   0  -1 -11   16.95   10.43
   0  -1 -11   19.50    9.80
   0  -1 -11   15.52    9.66
   0   1  11   19.99    8.91
   0   1  12  397.71   30.24
   0   1  12  396.81   26.99
   0   1  12  326.81   32.24
   0   1  12  360.48   30.96
   0  -1 -12  361.35   30.00
   0  -1 -12  403.99   30.62
   0  -1 -12  319.17   32.24
   0  -1 -13  563.43   39.13
   0  -1 -13  594.92   44.94
   0   1  13  560.55   39.15
   0   1  13  587.21   38.68
   0   1  13  564.34   44.61
   0  -1 -13  582.60   38.07
   0  -1 -14  364.20   31.92
   0  -1 -14  364.02   37.58
   0   1  14  326.40   31.45
   0   1  14  368.79   37.73
   0   1  14  370.50   32.28
   0  -1 -14  292.08   29.98
   0  -1 -15  119.17   20.01
   0  -1 -15  159.29   27.58
   0  -1 -15   91.02   20.03
   0  -1 -15  108.14   22.08
   0   1  15  164.24   22.76
   0   1  15  120.32   24.77
   0   1  15  100.22   20.02
   0  -1 -16   34.92   15.17
   0   1  16   12.64   12.53
   0  -1 -16   24.28   12.65
   0   1  16   13.55    9.92
   0  -1 -16   31.43   15.25
   0  -1 -17   70.24   21.71
   0  -1 -17   96.71   19.63
   0   1  17  118.70   26.10
   0  -1 -17   95.84   23.24
   0   1  18  487.14   50.39
   0  -1 -18  495.09   48.31
   0  -1 -19  314.92   39.99
   0   2 -19   23.97   17.55
   0   2 -19    4.22   13.95
   0  -2  19   32.49   17.43
   0  -2  18  250.55   37.16
   0   2 -18  199.77   32.81
   0   2 -17  556.66   48.02
   0   2 -17  553.71   48.55
   0   2 -17  604.99   51.85
   0  -2  17  582.14   53.86
   0   2 -16  303.62   36.78
   0  -2  16  235.36   34.00
   0   2 -16  250.50   32.30
   0   2 -16  270.31   30.42
   0   2 -16  216.01   29.26
   0   2 -15    7.61   11.60
   0   2 -15   22.96   12.03
   0   2 -15    9.34   13.30
   0   2 -15   22.10   11.63
   0  -2  15   37.33   14.26
   0  -2  15   35.48   16.96
   0   2 -14  407.00   38.03
   0  -2  14  401.77   39.47
   0   2 -14  325.65   32.87
   0  -2  14  418.32   36.55
   0   2 -14  334.54   35.04
   0  -2  13 1080.99   61.60
   0   2 -13 1076.17   58.38
   0   2 -13 1107.06   55.07
   0  -2  13 1123.70   50.57
   0  -2  13 1209.50   58.05
   0   2 -13 1043.42   57.31
   0  -2  12  510.37   30.87
   0  -2  12  515.48   36.75
   0  -2  12  467.82   39.09
   0   2 -12  444.63   33.28
   0  -2  12  472.67   32.24
   0   2 -12  385.99   34.66
   0   2 -12  510.66   38.65
   0  -2  11    3.38    9.39
   0  -2  11   14.61    9.00
   0   2 -11    5.71   11.70
   0  -2  11   12.90    7.54
   0  -2  11    9.73   10.68
   0   2 -11    7.87    8.44
   0   2 -11   12.11    8.31
   0  -2  10   17.00    7.46
   0   2 -10   19.28   11.19
   0  -2  10   25.89   12.24
   0   2 -10   19.22   10.07
   0   2 -10   19.33    8.73
   0  -2  10   19.60   10.11
   0  -2  10   15.64    7.60
   0  -2   9 2228.22   36.26
   0   2  -9 2224.19   68.92
   0  -2   9 2504.85   69.79
   0  -2   9 2354.58   72.49
   0   2  -9 2251.51   70.59
   0   2  -9 2488.96   65.07
   0  -2   9 2385.95   60.57
   0  -2   9 2396.90   55.32
   0  -2   8 1598.34   56.24
   0   2  -8 1539.96   54.08
   0   2  -8 1573.49   48.00
   0  -2   8 1598.63   53.30
   0  -2   8 1626.04   46.91
   0   2  -8 1544.05   54.60
   0  -2   8 1567.48   32.13
   0  -2   8 1629.62   42.11
   0  -2   7 1256.40   29.68
   0  -2   7 1272.60   46.62
   0  -2   7 1346.98   40.07
   0   2  -7 1233.24   46.76
   0   2  -7 1345.29   40.57
   0   2  -7 1257.73   47.10
   0  -2   7 1356.56   46.82
   0  -2   7 1300.52   35.08
   0  -2   6   17.14    9.62
   0   2  -6   16.93    8.41
   0  -2   6   26.62    6.35
   0   2  -6   25.20    6.66
   0  -2   6   21.90    9.48
   0   2  -6   35.08   10.66
   0  -2   6   16.10    5.16
   0  -2   6   26.82    5.52
   0   2  -5 2724.40   59.78
   0  -2   5 2713.57   58.95
   0  -2   5 2750.89   44.82
   0   2  -5 2685.31   46.37
   0   2  -5 2788.69   59.77
   0  -2   5 2799.97   59.38
   0  -2   5 2742.50   42.97
   0   2  -4 4435.52   69.51
   0  -2   4 4367.20   67.80
   0   2  -4 4390.52   69.55
   0   2  -4 4470.42   51.04
   0  -2   4 4489.38   57.32
   0  -2   4 4452.88   50.32
   0  -2   4 4408.93   69.19
   0  -2   3 3166.30   42.58
   0   2  -3 3257.26   53.55
   0  -2   3 3104.25   53.09
   0   2  -3 3256.70   34.65
   0   2  -3 3187.86   53.89
   0  -2   3 3217.15   40.23
   0  -2   3 3150.80   54.40
   0  -2   3 3239.15   48.93
   0   2  -2 1694.11   35.03
   0   2  -2 1650.25   34.24
   0  -2   2 1670.39   35.27
   0  -2   2 1615.47   35.58
   0  -2   2 1593.90   30.38
   0   2  -2 1617.76   35.76
   0  -2   2 1604.01   35.88
   0  -2   1 3837.03   51.84
   0   2  -1 4071.65   52.48
   0  -2   1 3877.91   53.28
   0   2  -1 4143.17   46.65
   0  -2   1 4025.79   49.62
   0   2  -1 4068.77   46.96
   0   2   0  800.28   16.49
   0  -2   0  773.97   16.07
   0   2   0  727.76   22.85
   0  -2   0  747.66   23.86
   0   2   0  797.39   17.32
   0  -2   0  755.12   22.92
   0  -2   0  727.17   22.31
   0   2   0  807.99   22.59
   0   2   1  705.42   14.47
   0  -2  -1  667.77   22.56
   0  -2  -1  694.47   18.85
   0   2   1  736.65   21.19
   0   2   1  686.36   22.49
   0  -2  -1  663.82   22.20
   0  -2  -2  760.06   25.73
   0  -2  -2  753.50   23.02
   0  -2  -2  737.52   23.22
   0   2   2  687.75   21.37
   0   2   2  727.23   25.18
   0  -2  -3   47.73    7.43
   0  -2  -3   46.40    8.12
   0   2   3   42.82    4.98
   0   2   3   41.36    7.41
   0   2   3   47.71    9.68
   0  -2  -3   37.97    7.65
   0  -2  -4 2158.58   39.85
   0   2   4 2127.22   41.55
   0  -2  -4 2159.80   48.20
   0   2   4 2084.78   49.34
   0  -2  -4 2103.80   49.07
   0  -2  -4 2162.76   27.08
   0   2   4 2175.42   31.37
   0   2   4 2181.70   49.06
   0  -2  -5  473.98   24.70
   0  -2  -5  483.68   16.48
   0   2   5  518.93   17.28
   0   2   5  469.78   26.11
   0   2   5  467.65   24.86
   0  -2  -5  509.56   27.41
   0   2   5  529.28   22.87
   0  -2  -5  487.49   19.26
   0   2   6 2557.09   42.17
   0  -2  -6 2545.46   43.12
   0   2   6 2542.26   59.32
   0  -2  -6 2538.32   58.67
   0  -2  -6 2595.66   43.17
   0  -2  -6 2411.52   62.64
   0   2   6 2543.45   52.51
   0   2   6 2529.26   63.58
   0   2   7   49.57   12.34
   0  -2  -7   76.00   13.27
   0  -2  -7   44.85    6.03
   0   2   7   57.49    8.24
   0  -2  -7   65.56   11.18
   0  -2  -7   53.71    7.80
   0   2   7   51.58   11.22
   0   2   8  900.75   43.59
   0   2   8  885.39   39.41
   0   2   8  932.00   30.16
   0  -2  -8  886.87   23.29
   0  -2  -8  799.41   41.24
   0  -2  -8  892.89   38.39
   0  -2  -8  905.94   32.23
   0  -2  -9 1244.04   40.54
   0   2   9 1224.93   53.86
   0  -2  -9 1196.33   46.91
   0  -2  -9 1262.88   55.15
   0   2   9 1183.67   47.52
   0   2   9 1269.62   37.91
   0  -2 -10  853.64   36.36
   0  -2 -10  882.97   48.29
   0   2  10  805.87   46.67
   0   2  10  799.63   41.18
   0   2  10  870.96   33.54
   0  -2 -11  154.18   18.94
   0  -2 -11  159.61   17.30
   0   2  11  176.93   21.89
   0   2  11  194.47   17.10
   0   2  11  172.95   22.83
   0   2  11  144.65   22.06
   0  -2 -11  125.37   21.20
   0  -2 -12  450.29   30.15
   0  -2 -12  442.85   38.89
   0   2  12  411.89   34.39
   0   2  12  446.04   38.20
   0   2  12  424.76   32.66
   0  -2 -12  411.08   31.60
   0   2  13  901.84   49.29
   0   2  13  852.94   55.02
   0  -2 -13  873.37   47.13
   0   2  13  868.93   55.74
   0   2  13  830.48   49.68
   0  -2 -13  766.46   52.04
   0   2  14  724.70   46.26
   0   2  14  691.03   51.74
   0  -2 -14  715.06   51.01
   0  -2 -14  709.31   44.91
   0  -2 -14  741.70   54.01
   0   2  14  753.15   53.65
   0   2  14  736.23   48.95
   0   2  15  124.38   25.19
   0   2  15   88.80   18.21
   0   2  15   80.11   18.42
   0  -2 -15   61.65   19.17
   0  -2 -15   71.92   19.18
   0   2  16   88.79   23.54
   0   2  16   79.86   20.36
   0  -2 -16   76.13   20.62
   0  -2 -16   77.82   21.84
   0   2  17  328.88   39.90
   0  -2 -17  348.66   40.55
   0   2  17  338.67   38.35
   0   2  18  448.76   51.34
   0  -2 -18  385.09   44.36
   0   3 -19   41.34   18.49
   0   3 -19   28.82   16.65
   0  -3  18  156.40   31.28
   0   3 -18  178.89   30.76
   0   3 -18  168.86   30.43
   0   3 -17  419.91   43.77
   0  -3  17  370.27   44.95
   0   3 -17  349.34   40.96
   0   3 -16  101.43   20.15
   0  -3  16   81.93   22.95
   0   3 -16   98.26   21.35
   0   3 -16   89.85   22.75
   0   3 -15   46.62   15.72
   0   3 -15   15.86   12.07
   0  -3  15   12.87   16.28
   0   3 -15   12.05   11.53
   0  -3  14  277.37   33.62
   0   3 -14  371.71   33.16
   0   3 -14  290.48   33.64
   0   3 -14  274.15   32.49
   0   3 -13  432.81   39.26
   0   3 -13  417.27   38.31
   0  -3  13  443.65   40.54
   0  -3  13  479.46   39.40
   0   3 -13  395.88   33.00
   0   3 -12  767.15   42.55
   0   3 -12  720.83   47.28
   0  -3  12  791.95   50.70
   0   3 -12  788.62   50.18
   0  -3  12  755.41   47.07
   0  -3  11   59.48   16.06
   0  -3  11   66.62   11.26
   0   3 -11   76.73   18.17
   0   3 -11   33.40   10.67
   0  -3  11   52.75   14.23
   0   3 -11   45.69   14.20
   0   3 -10   56.15   16.76
   0  -3  10   61.67   10.54
   0  -3  10   40.01   12.41
   0   3 -10   40.66   13.95
   0  -3  10   70.70   15.55
   0  -3  10   40.68    7.17
   0   3 -10   47.70   10.45
   0   3  -9 1545.19   60.29
   0  -3   9 1610.15   62.01
   0   3  -9 1598.45   61.94
   0   3  -9 1559.71   49.17
   0  -3   9 1570.11   59.50
   0  -3   9 1593.78   44.08
   0  -3   9 1535.64   40.26
   0   3  -8 2969.50   79.60
   0   3  -8 3113.10   80.92
   0   3  -8 3171.83   64.44
   0  -3   8 3076.45   57.69
   0  -3   8 3119.48   79.75
   0  -3   8 3165.91   58.25
   0  -3   8 3177.13   81.09
   0   3  -7 1021.10   33.40
   0   3  -7  959.59   43.02
   0  -3   7  973.80   43.43
   0  -3   7  990.04   33.16
   0  -3   7 1035.06   31.50
   0  -3   7 1020.87   44.16
   0  -3   7 1006.35   31.16
   0   3  -7 1028.88   44.48
   0   3  -6  765.65   36.89
   0  -3   6  744.27   25.54
   0  -3   6  740.87   35.73
   0  -3   6  708.28   34.60
   0   3  -6  752.31   35.65
   0   3  -6  805.27   26.82
   0  -3   6  745.02   28.78
   0  -3   6  808.18   27.17
   0  -3   5 1393.34   46.01
   0  -3   5 1496.80   47.95
   0   3  -5 1517.27   47.94
   0   3  -5 1495.22   31.14
   0  -3   5 1482.61   36.36
   0  -3   5 1507.53   41.06
   0   3  -5 1484.77   46.85
   0   3  -4 5159.59   81.81
   0  -3   4 5214.70   67.97
   0   3  -4 5296.59   81.31
   0  -3   4 5247.06   76.90
   0  -3   4 5163.29   82.08
   0  -3   4 5214.84   84.26
   0   3  -4 5345.62   48.17
   0  -3   3  932.13   29.15
   0   3  -3  979.23   32.67
   0   3  -3  973.30   33.07
   0  -3   3  964.59   33.40
   0   3  -3  933.24   33.90
   0   3  -3  949.12   15.14
   0  -3   3  890.03   33.02
   0  -3   2  179.47   13.63
   0   3  -2  178.30   13.49
   0  -3   2  160.69   14.30
   0   3  -2  187.23   13.32
   0   3  -2  180.13   15.06
   0  -3   2  182.36   15.16
   0   3  -1   48.69    6.92
   0   3  -1   56.82    9.41
   0  -3   1   43.67    8.47
   0  -3   1   55.55    4.76
   0  -3   1   62.70   10.68
   0   3  -1   58.90    6.91
   0  -3   1   56.57    9.71
   0  -3   0 2629.33   36.42
   0  -3   0 2745.78   55.72
   0   3   0 2615.84   49.79
   0   3   0 2738.40   53.20
   0   3   0 2895.07   38.31
   0  -3   0 2666.91   52.49
   0   3   0 2752.99   39.81
   0  -3  -1 1240.89   37.22
   0   3   1 1286.13   37.66
   0   3   1 1288.17   34.72
   0  -3  -1 1233.15   37.42
   0   3   1 1340.86   19.98
   0  -3  -1 1208.84   29.44
   0   3   1 1295.23   24.67
   0   3   2  352.05   20.97
   0  -3  -2  338.62   20.15
   0  -3  -2  310.95   20.23
   0  -3  -2  304.90   16.71
   0   3   2  322.09   17.64
   0   3   3  200.34   14.94
   0   3   3  204.19   17.76
   0  -3  -3  212.30   16.36
   0  -3  -3  224.00   18.50
   0  -3  -3  208.27   15.52
   0  -3  -4 2029.08   51.60
   0  -3  -4 1962.04   52.87
   0  -3  -4 2028.94   47.82
   0   3   4 1929.18   45.43
   0   3   4 1878.49   52.26
   0   3   4 2029.97   34.04
   0   3   5 2282.22   60.71
   0   3   5 2257.36   50.74
   0   3   5 2197.54   58.71
   0   3   5 2410.50   37.98
   0  -3  -5 2384.27   51.27
   0  -3  -5 2332.92   59.89
   0  -3  -5 2160.97   57.92
   0   3   6 1145.44   37.60
   0   3   6 1091.52   44.77
   0  -3  -6 1004.87   42.92
   0   3   6 1016.53   41.44
   0   3   6 1088.96   26.99
   0  -3  -6 1062.19   42.78
   0  -3  -6 1078.12   34.67
   0  -3  -6 1073.73   21.61
   0  -3  -7   71.23   14.44
   0  -3  -7   57.66    6.68
   0   3   7   47.20   11.70
   0   3   7   58.06   10.74
   0  -3  -7   48.17   11.38
   0  -3  -7   53.38    8.60
   0   3   7   55.42    7.39
   0   3   7   38.02   11.40
   0  -3  -8  151.00   12.96
   0   3   8  140.45   11.86
   0  -3  -8  136.12   11.10
   0   3   8  138.65   19.64
   0  -3  -8  123.24   17.98
   0   3   8  111.17   16.99
   0  -3  -8  137.28   17.56
   0  -3  -9  754.61   40.14
   0  -3  -9  671.14   41.69
   0  -3  -9  778.92   28.76
   0   3   9  690.59   39.32
   0  -3  -9  723.87   26.81
   0   3   9  787.44   27.90
   0   3   9  683.91   41.94
   0  -3 -10 1376.45   62.82
   0   3  10 1345.94   56.36
   0   3  10 1401.04   62.50
   0  -3 -10 1460.82   57.50
   0  -3 -11  802.66   45.46
   0  -3 -11  799.92   50.91
   0   3  11  850.15   51.96
   0   3  11  753.32   44.56
   0  -3 -11  853.26   40.08
   0   3  12   17.99   11.84
   0  -3 -12   26.68   13.49
   0   3  12   29.56   13.94
   0   3  12   -0.35   11.32
   0   3  13  531.07   40.05
   0  -3 -13  512.97   44.53
   0   3  13  506.78   41.59
   0   3  13  548.92   45.39
   0  -3 -13  532.55   44.52
   0   3  14  875.68   53.09
   0  -3 -14  842.59   56.93
   0   3  14  806.02   53.54
   0  -3 -14  926.63   61.92
   0   3  14  927.89   61.65
   0  -3 -15  180.54   29.48
   0   3  15  123.88   24.95
   0   3  15  178.40   26.00
   0  -3 -15  144.97   26.43
   0   3  15   97.07   24.71
   0   3  15  112.28   22.98
   0   3  16   19.19   12.66
   0  -3 -16   23.74   16.03
   0   3  16   34.62   19.11
   0   3  16   11.61   12.82
   0  -3 -17  122.81   26.84
   0   3  17   90.95   22.64
   0   3  17  125.97   26.54
   0   3  18  423.94   48.13
   0  -3 -18  381.69   45.09
   0  -4  18  223.30   36.62
   0   4 -18  254.29   37.46
   0   4 -18  217.62   36.15
   0   4 -17  392.23   44.59
   0   4 -17  426.04   46.11
   0  -4  17  482.38   51.89
   0  -4  16   32.70   16.99
   0   4 -16   39.79   16.84
   0   4 -16   77.56   21.92
   0   4 -15   32.74   19.97
   0   4 -15   12.19   13.08
   0  -4  15   16.35   15.86
   0   4 -14  270.46   33.42
   0   4 -14  296.21   36.18
   0  -4  14  280.67   35.82
   0   4 -13  845.16   55.19
   0   4 -13 1003.30   60.30
   0  -4  13  919.16   59.06
   0   4 -12  321.14   34.05
   0   4 -12  328.38   27.27
   0  -4  12  283.79   32.91
   0   4 -12  282.69   31.95
   0   4 -11  240.36   22.22
   0   4 -11  250.59   29.38
   0   4 -11  212.79   27.70
   0  -4  11  251.39   29.45
   0   4 -10  199.50   19.32
   0  -4  10  205.68   16.95
   0  -4  10  215.93   18.32
   0   4 -10  165.29   23.12
   0  -4  10  222.38   17.62
   0  -4  10  197.52   25.06
   0   4 -10  182.04   24.13
   0   4  -9 1240.80   56.82
   0  -4   9 1318.28   41.45
   0   4  -9 1260.66   41.59
   0  -4   9 1202.17   42.25
   0   4  -9 1280.77   57.49
   0  -4   9 1319.56   40.75
   0  -4   9 1166.85   55.63
   0  -4   8 1084.39   37.02
   0  -4   8 1036.95   39.74
   0   4  -8 1176.30   52.62
   0   4  -8 1157.42   52.60
   0   4  -8 1109.84   35.66
   0  -4   8 1142.72   51.90
   0   4  -7  103.56   16.95
   0  -4   7   94.80   13.20
   0  -4   7  100.62   11.51
   0  -4   7   85.92   15.00
   0   4  -7   84.96   15.04
   0   4  -7   93.96   10.09
   0   4  -6   16.11    9.37
   0  -4   6   10.51    8.20
   0   4  -6    5.46    7.63
   0  -4   6   12.08    5.55
   0  -4   6   34.88    9.71
   0   4  -6   13.24    4.55
   0   4  -5 3392.87   39.79
   0   4  -5 3607.37   79.92
   0   4  -5 3748.54   78.22
   0  -4   5 3437.98   64.85
   0   4  -5 3525.45   77.03
   0  -4   5 3516.49   72.96
   0  -4   5 3434.49   77.49
   0   4  -4  309.53   22.22
   0  -4   4  340.09   24.46
   0   4  -4  397.15   24.88
   0   4  -4  397.88   26.18
   0  -4   4  297.94   19.09
   0  -4   4  353.20   23.77
   0   4  -4  288.56    8.57
   0  -4   3 3080.49   61.52
   0   4  -3 3161.57   69.26
   0  -4   3 3129.38   69.27
   0   4  -3 3268.84   64.39
   0  -4   3 3079.44   68.20
   0   4  -3 3098.67   62.51
   0   4  -2 1059.90   33.67
   0  -4   2  932.52   16.54
   0   4  -2 1027.90   38.50
   0  -4   2  982.12   37.92
   0   4  -2 1090.37   34.02
   0  -4   2 1057.44   40.79
   0  -4   2  993.29   35.81
   0   4  -1   60.85    8.78
   0   4  -1   36.23    5.97
   0  -4   1   38.97    8.88
   0  -4   1   48.77    5.53
   0  -4   1   66.98   12.34
   0  -4   1   34.54   10.04
   0   4  -1   36.03    9.23
   0  -4   0 2187.13   37.88
   0   4   0 2235.78   56.03
   0   4   0 2185.83   53.14
   0   4   0 2277.51   41.87
   0  -4   0 2179.10   57.89
   0  -4   0 2153.33   54.78
   0   4   0 2372.15   39.48
   0   4   1 1404.18   45.14
   0  -4  -1 1443.35   47.28
   0   4   1 1440.09   30.94
   0   4   1 1443.36   42.67
   0   4   1 1531.59   26.14
   0  -4  -1 1510.75   47.58
   0  -4  -1 1429.16   35.31
   0   4   2  447.89   24.35
   0  -4  -2  474.04   22.79
   0   4   2  423.27   26.37
   0  -4  -2  484.45   27.72
   0  -4  -2  447.28   27.03
   0  -4  -3  622.31   28.74
   0  -4  -3  589.84   27.12
   0   4   3  636.17   28.81
   0  -4  -3  614.51   30.79
   0   4   3  593.26   31.83
   0  -4  -3  562.15   31.30
   0   4   4  915.86   40.74
   0  -4  -4  977.19   42.12
   0  -4  -4  955.77   38.50
   0   4   4  965.81   35.84
   0  -4  -4  926.04   36.72
   0  -4  -5 1687.71   50.67
   0   4   5 1691.39   57.24
   0  -4  -5 1653.92   53.29
   0   4   5 1630.21   48.07
   0  -4  -5 1586.53   55.11
   0   4   5 1680.30   35.32
   0   4   6  995.88   38.61
   0   4   6  909.96   43.84
   0  -4  -6  938.48   44.35
   0  -4  -6 1023.75   39.57
   0   4   6  961.57   45.35
   0  -4  -6  980.06   43.96
   0   4   6  980.27   27.02
   0  -4  -7    9.28    5.24
   0   4   7   13.65    4.83
   0   4   7    6.48    8.50
   0   4   7    9.69    6.80
   0   4   7    8.88    7.94
   0  -4  -7   16.85   10.04
   0  -4  -7   16.56    9.71
   0  -4  -8  435.31   32.62
   0  -4  -8  427.34   25.44
   0   4   8  422.25   32.66
   0   4   8  448.02   28.98
   0  -4  -8  435.60   33.89
   0   4   8  428.76   34.57
   0  -4  -9  300.64   28.10
   0   4   9  235.75   26.89
   0  -4  -9  333.81   22.26
   0   4   9  278.70   23.04
   0   4   9  278.14   27.28
   0  -4  -9  276.57   28.31
   0   4  10  843.53   47.93
   0   4  10  840.76   50.85
   0  -4 -10  731.27   47.68
   0  -4 -10  893.08   49.20
   0  -4 -10  874.26   51.34
   0  -4 -11  347.13   34.61
   0   4  11  370.94   34.35
   0  -4 -11  383.26   33.82
   0   4  11  300.31   33.18
   0  -4 -11  351.31   35.64
   0   4  12    1.84   13.17
   0  -4 -12   -2.84   10.05
   0   4  12   21.63   14.36
   0  -4 -12   15.41   12.28
   0  -4 -12    2.55    9.55
   0  -4 -13  312.64   35.71
   0   4  13  335.58   37.70
   0   4  13  284.19   31.41
   0  -4 -13  283.06   34.34
   0   4  13  320.22   35.27
   0   4  14  210.44   28.97
   0   4  14  220.54   31.39
   0  -4 -14  208.82   31.03
   0   4  14  205.24   32.33
   0   4  15   87.57   22.87
   0  -4 -15   34.46   16.72
   0   4  15   23.28   14.51
   0   4  15   72.15   19.24
   0   4  16   17.07   13.18
   0   4  16   17.61   15.76
   0  -4 -16   -4.73   11.20
   0   4  16   20.78   13.53
   0   4  16    7.19   11.96
   0   4  17    6.89   13.57
   0   4  17   18.67   14.88
   0   4  17   10.09   12.30
   0  -4 -17   10.64   14.84
   0   4  18  218.56   34.11
   0   5 -18  249.06   36.50
   0  -5  17  504.19   54.41
   0   5 -17  522.59   53.40
   0   5 -17  504.34   49.92
   0   5 -17  604.13   56.54
   0   5 -16  350.61   42.34
   0  -5  16  410.55   47.28
   0   5 -16  385.34   44.47
   0   5 -15   -1.01   13.96
   0  -5  15    7.65   11.62
   0   5 -15    8.83   14.21
   0  -5  14  152.51   27.34
   0   5 -14  150.76   27.03
   0   5 -14  120.76   25.25
   0   5 -13 1017.85   63.18
   0   5 -13 1049.48   63.76
   0  -5  13 1006.23   64.41
   0   5 -12  718.76   51.37
   0   5 -12  735.26   51.48
   0  -5  12  810.61   54.96
   0   5 -11  228.06   28.52
   0   5 -11  280.43   31.15
   0  -5  11  287.57   32.61
   0  -5  10   30.49    9.26
   0   5 -10   30.58   13.08
   0  -5  10   28.50   13.56
   0   5 -10   26.44   11.94
   0  -5   9  495.42   38.41
   0   5  -9  446.46   36.33
   0  -5   9  488.19   31.14
   0   5  -9  492.86   38.12
   0  -5   9  455.20   27.10
   0   5  -9  496.23   37.97
   0   5  -8 1090.38   53.06
   0  -5   8 1125.47   55.29
   0  -5   8 1116.04   41.71
   0   5  -8 1133.91   53.68
   0  -5   8 1016.81   44.93
   0   5  -8 1073.47   53.34
   0  -5   7  128.61   20.25
   0   5  -7  127.47   19.89
   0  -5   7  140.44   15.53
   0   5  -7  144.26   19.84
   0   5  -7  158.33   20.81
   0  -5   7  110.97   16.54
   0   5  -6   27.38   11.73
   0   5  -6   20.89    9.10
   0  -5   6   28.60    8.06
   0   5  -6   19.66    9.56
   0  -5   6   16.11    8.41
   0  -5   6   16.74   10.55
   0   5  -5  600.99   33.82
   0  -5   5  607.46   34.99
   0   5  -5  630.25   36.96
   0  -5   5  619.47   31.73
   0   5  -5  617.92   34.50
   0  -5   5  635.49   37.42
   0   5  -4 1973.54   62.40
   0   5  -4 1829.89   55.85
   0  -5   4 1970.24   62.12
   0  -5   4 1922.82   55.48
   0   5  -4 2053.75   58.00
   0  -5   4 1941.70   61.86
   0  -5   3 1450.65   53.50
   0  -5   3 1453.58   49.09
   0   5  -3 1516.35   47.02
   0  -5   3 1485.28   52.80
   0   5  -3 1473.05   46.29
   0   5  -3 1491.74   52.83
   0  -5   2 1946.00   27.76
   0  -5   2 2025.04   60.33
   0  -5   2 1979.45   57.40
   0   5  -2 2151.05   51.62
   0   5  -2 2024.55   59.74
   0   5  -2 2110.06   51.88
   0  -5   2 1999.41   63.23
   0   5  -1   66.48   12.15
   0   5  -1   68.32   10.45
   0  -5   1   63.30   11.82
   0   5  -1   78.58    9.19
   0  -5   1   82.04   14.33
   0   5  -1   61.28   12.38
   0  -5   1   76.24    7.12
   0  -5   0 1054.55   46.19
   0  -5   0  980.95   28.71
   0   5   0 1036.14   31.90
   0   5   0 1014.99   28.72
   0   5   0 1014.53   42.95
   0   5   0  963.99   40.01
   0  -5   0  995.80   42.57
   0   5   1 1949.62   60.04
   0  -5  -1 1957.08   60.49
   0  -5  -1 1916.90   61.75
   0  -5  -1 1872.30   43.88
   0   5   1 2042.96   34.22
   0   5   1 1966.77   40.52
   0   5   1 1936.73   55.62
   0  -5  -2  843.86   41.04
   0  -5  -2  827.64   40.78
   0   5   2  713.67   14.28
   0   5   2  770.70   38.70
   0  -5  -2  807.72   32.11
   0   5   2  806.85   36.23
   0   5   2  814.66   24.59
   0   5   3   21.07    9.79
   0  -5  -3   17.08    9.25
   0  -5  -3   12.87    7.20
   0  -5  -3    7.31    8.84
   0   5   3    9.79    8.05
   0   5   4  143.52   19.80
   0  -5  -4  157.26   18.69
   0   5   4  163.47   17.70
   0  -5  -4  130.22   15.71
   0  -5  -4  140.22   18.47
   0  -5  -5 1434.69   58.14
   0   5   5 1549.26   37.89
   0   5   5 1554.97   51.32
   0   5   5 1419.40   57.04
   0  -5  -5 1445.16   53.22
   0  -5  -5 1570.14   55.69
   0  -5  -6 1944.80   68.74
   0   5   6 2079.58   70.43
   0   5   6 2010.16   70.31
   0   5   6 1927.81   57.97
   0  -5  -6 1950.98   61.60
   0  -5  -6 1960.62   65.60
   0  -5  -7  173.57   21.59
   0  -5  -7  248.06   25.96
   0   5   7  212.75   25.09
   0   5   7  191.89   20.18
   0   5   7  215.41   26.05
   0  -5  -7  182.02   23.01
   0  -5  -7  193.25   20.24
   0  -5  -8  404.34   28.48
   0  -5  -8  387.48   33.50
   0  -5  -8  397.65   33.75
   0   5   8  344.26   26.40
   0   5   8  353.67   32.50
   0  -5  -8  340.57   31.14
   0   5   8  360.67   33.01
   0  -5  -9  884.61   51.39
   0  -5  -9  960.68   42.72
   0  -5  -9  895.08   51.43
   0   5   9  923.16   44.00
   0  -5  -9  929.02   53.33
   0   5   9  858.40   50.64
   0   5   9  917.18   53.66
   0   5  10  864.07   51.60
   0   5  10  921.53   45.51
   0  -5 -10  964.78   54.45
   0   5  10  858.58   54.29
   0  -5 -10  924.13   55.62
   0  -5 -11  223.58   28.55
   0   5  11  211.26   29.58
   0  -5 -11  218.76   28.44
   0   5  11  238.07   29.13
   0  -5 -12   17.53   11.20
   0  -5 -12   19.23   15.05
   0   5  12   19.31   13.09
   0   5  12    5.56   12.22
   0  -5 -13  218.88   32.71
   0   5  13  157.56   28.26
   0  -5 -13  171.11   26.70
   0   5  13  182.90   26.82
   0   5  14  356.51   42.33
   0   5  14  402.57   43.23
   0  -5 -14  400.61   43.41
   0   5  14  468.32   43.99
   0   5  15   88.48   23.38
   0   5  15  105.16   24.10
   0   5  15   89.93   22.88
   0  -5 -15  118.03   26.33
   0   5  16   44.10   17.33
   0   5  16   33.16   18.40
   0   5  16   10.12   13.93
   0  -5 -16   38.68   17.49
   0   5  17    2.78   10.11
   0   6 -17  287.29   39.81
   0  -6  17  505.42   54.49
   0   6 -16  279.75   38.26
   0  -6  16  286.60   40.05
   0   6 -16  189.69   33.12
   0   6 -16  234.94   35.88
   0  -6  15   -0.04   11.74
   0   6 -15    2.89   11.61
   0   6 -15   -5.10   15.99
   0   6 -15    6.33   12.87
   0  -6  14  408.72   44.81
   0   6 -14  375.46   42.87
   0   6 -14  332.73   39.79
   0   6 -14  298.63   38.13
   0  -6  13  420.85   43.91
   0   6 -13  434.66   43.53
   0   6 -13  354.12   39.48
   0   6 -13  406.32   41.92
   0  -6  12  310.35   36.25
   0   6 -12  276.79   34.16
   0   6 -12  288.23   34.29
   0   6 -12  310.31   35.98
   0   6 -11   56.71   18.05
   0  -6  11   54.19   16.76
   0   6 -11   96.50   20.72
   0   6 -11   61.38   17.93
   0   6 -10   37.68   13.89
   0   6 -10   33.28   15.09
   0   6 -10    2.58   10.36
   0  -6  10   21.83    9.94
   0  -6  10   40.99   14.93
   0  -6   9  368.11   27.13
   0   6  -9  393.13   36.59
   0  -6   9  401.50   37.08
   0   6  -9  447.42   37.28
   0  -6   9  457.09   33.65
   0   6  -9  416.70   36.34
   0   6  -8   31.07   13.45
   0  -6   8   43.80   11.41
   0  -6   8   22.76   11.25
   0   6  -8   36.89   14.05
   0  -6   8   51.08   14.15
   0   6  -8   44.74   14.93
   0  -6   7  391.13   27.87
   0  -6   7  397.92   34.19
   0  -6   7  350.55   29.45
   0   6  -7  427.31   33.61
   0   6  -7  367.79   31.25
   0   6  -7  394.36   33.87
   0   6  -6  109.06   18.20
   0   6  -6  110.62   18.17
   0  -6   6   87.36   15.98
   0  -6   6   68.80   12.49
   0  -6   6   81.22   16.11
   0   6  -6   94.21   18.70
   0   6  -5  634.29   40.52
   0   6  -5  689.31   38.16
   0  -6   5  626.72   40.06
   0   6  -5  652.46   37.39
   0  -6   5  666.36   40.53
   0  -6   5  615.38   35.08
   0  -6   4 1533.99   60.35
   0   6  -4 1559.13   53.80
   0  -6   4 1613.79   57.24
   0  -6   4 1627.50   62.85
   0   6  -4 1496.23   59.49
   0   6  -4 1635.19   55.71
   0   6  -3  546.94   35.39
   0  -6   3  527.75   34.93
   0   6  -3  531.58   30.45
   0   6  -3  566.73   30.52
   0  -6   3  575.71   38.06
   0  -6   3  505.41   32.62
   0   6  -2   90.02   12.66
   0  -6   2   87.60   16.94
   0  -6   2   78.58   14.50
   0   6  -2  106.33   12.65
   0   6  -2  109.13   17.44
   0   6  -2   90.97   16.78
   0  -6   2   75.42   14.19
   0   6  -1  243.68   18.73
   0   6  -1  264.19   24.73
   0  -6   1  268.98   26.84
   0  -6   1  182.25   20.70
   0  -6   1  232.05   13.29
   0   6  -1  215.77   21.85
   0   6  -1  230.85   17.08
   0   6   0  575.31   26.08
   0   6   0  548.13   36.08
   0   6   0  536.99   33.50
   0  -6   0  546.01   23.30
   0   6   0  563.82   23.46
   0  -6   0  550.47   35.75
   0  -6   0  509.03   36.34
   0  -6  -1  988.98   48.20
   0  -6  -1  963.67   48.90
   0   6   1 1018.78   32.29
   0   6   1 1087.07   49.79
   0   6   1 1041.26   45.51
   0  -6  -1 1006.13   34.62
   0  -6  -2  392.79   24.41
   0   6   2  452.62   33.26
   0   6   2  385.96   28.64
   0  -6  -2  402.63   31.75
   0  -6  -2  440.96   33.25
   0  -6  -3   98.00   13.74
   0   6   3   96.58   17.60
   0  -6  -3   84.44   16.00
   0  -6  -3   61.85   14.80
   0   6   3  101.30   15.34
   0  -6  -4  763.95   39.05
   0   6   4  789.00   40.16
   0   6   4  719.91   43.30
   0  -6  -4  783.17   43.95
   0  -6  -4  807.31   46.51
   0  -6  -5  587.18   36.23
   0   6   5  667.51   37.28
   0   6   5  602.75   40.98
   0  -6  -5  648.63   42.52
   0  -6  -5  658.29   40.45
   0  -6  -6 1300.98   61.43
   0  -6  -6 1288.41   56.59
   0   6   6 1214.62   59.04
   0   6   6 1283.23   60.33
   0  -6  -6 1270.79   55.72
   0   6   6 1292.66   52.06
   0   6   7    4.49    8.52
   0  -6  -7   -0.80    9.50
   0  -6  -7   15.41   12.18
   0  -6  -7   25.50   11.63
   0   6   7    4.36    9.86
   0   6   7    7.35   10.57
   0   6   8  420.33   38.14
   0  -6  -8  491.03   34.84
   0  -6  -8  421.54   37.96
   0  -6  -8  403.17   35.42
   0   6   8  424.77   31.92
   0   6   8  380.60   36.39
   0   6   9  968.17   57.36
   0   6   9 1000.41   48.66
   0   6   9 1032.34   60.62
   0  -6  -9  948.66   56.91
   0  -6  -9 1003.47   57.91
   0  -6 -10  644.51   48.20
   0   6  10  527.35   43.66
   0   6  10  549.34   46.80
   0  -6 -10  521.67   44.42
   0  -6 -11  208.22   29.89
   0   6  11  218.35   30.95
   0   6  11  187.20   28.00
   0  -6 -11  224.37   30.48
   0   6  12   20.90   16.33
   0   6  12    5.59   12.60
   0  -6 -12   -3.39   12.48
   0  -6 -12    5.13   12.82
   0   6  13  138.14   27.79
   0  -6 -13  134.24   24.27
   0   6  13  151.12   26.61
   0  -6 -13  144.71   29.14
   0   6  14  834.18   65.43
   0  -6 -14  741.75   60.25
   0   6  14  795.14   62.66
   0   6  14  728.42   57.53
   0   6  15  257.17   39.98
   0  -6 -15  247.19   35.75
   0   6  15  258.38   36.63
   0   6  15  248.01   36.93
   0   6  16    7.34   10.87
   0   7 -16  417.59   48.84
   0   7 -16  447.71   50.79
   0  -7  16  492.94   54.60
   0   7 -15   31.29   18.14
   0  -7  15   51.71   18.26
   0   7 -15   21.41   16.07
   0   7 -15   27.45   17.43
   0  -7  14  184.72   33.67
   0   7 -14  137.89   28.11
   0   7 -14  124.47   25.95
   0   7 -14  198.07   31.94
   0   7 -13  409.86   43.93
   0  -7  13  477.32   48.17
   0   7 -13  462.32   45.93
   0   7 -13  425.68   44.76
   0  -7  12  382.07   41.73
   0   7 -12  393.70   41.87
   0   7 -12  396.58   41.26
   0   7 -12  397.27   41.45
   0   7 -11  204.93   31.23
   0   7 -11  171.82   28.08
   0   7 -11  215.77   30.48
   0  -7  11  219.98   32.10
   0  -7  10   74.70   16.90
   0  -7  10   34.03   13.79
   0   7 -10   59.48   18.40
   0   7 -10   68.86   18.92
   0   7 -10   85.85   19.79
   0   7  -9  266.04   31.40
   0  -7   9  242.71   30.15
   0  -7   9  254.84   27.84
   0   7  -9  178.82   25.16
   0   7  -9  226.99   30.32
   0  -7   8  476.21   37.92
   0  -7   8  440.56   39.07
   0  -7   8  437.57   32.58
   0   7  -8  455.27   37.79
   0   7  -8  441.88   37.89
   0   7  -8  405.51   38.37
   0   7  -7  480.15   39.93
   0  -7   7  582.67   43.50
   0  -7   7  576.53   41.47
   0  -7   7  580.39   37.51
   0   7  -7  557.51   39.98
   0   7  -7  536.07   39.71
   0  -7   6  212.99   26.31
   0  -7   6  239.40   28.66
   0  -7   6  282.53   26.93
   0   7  -6  229.40   25.83
   0   7  -6  321.44   32.65
   0   7  -6  281.57   28.02
   0   7  -5  154.63   20.85
   0   7  -5  108.82   19.50
   0   7  -5  117.43   18.14
   0  -7   5  122.84   20.65
   0  -7   5  116.07   17.94
   0  -7   5  126.43   21.30
   0  -7   4  924.76   48.29
   0   7  -4  950.30   45.24
   0   7  -4  945.20   51.69
   0   7  -4 1046.57   46.95
   0  -7   4 1022.41   55.03
   0  -7   4  926.57   51.31
   0  -7   3 1014.64   52.97
   0   7  -3 1252.81   48.63
   0  -7   3 1156.99   54.38
   0   7  -3 1120.68   54.80
   0   7  -3 1130.15   55.92
   0  -7   3 1242.19   60.69
   0   7  -3 1187.10   46.49
   0  -7   2  222.93   26.26
   0   7  -2  244.01   26.29
   0  -7   2  261.81   27.41
   0   7  -2  230.91   19.48
   0   7  -2  248.80   21.25
   0   7  -2  227.35   25.37
   0   7  -1  -11.54   10.96
   0   7  -1    7.52    7.64
   0  -7   1    9.97   10.38
   0  -7   1    1.58    8.51
   0   7  -1   14.57   11.19
   0   7   0   88.90   16.10
   0  -7   0   76.65   16.77
   0  -7   0   98.15   19.78
   0   7   0   83.20   17.43
   0   7   1 1177.50   56.70
   0  -7  -1 1209.05   40.58
   0  -7  -1 1137.84   57.79
   0   7   1 1189.59   53.63
   0  -7  -1 1169.06   57.23
   0  -7  -2  788.93   48.99
   0   7   2  793.95   47.26
   0  -7  -2  788.98   35.90
   0  -7  -2  805.84   48.49
   0   7   2  811.74   44.04
   0  -7  -3  207.25   25.95
   0  -7  -3  189.53   24.23
   0   7   3  181.06   22.26
   0  -7  -3  191.40   19.73
   0   7   3  183.65   24.48
   0   7   4  237.77   24.89
   0  -7  -4  263.83   24.38
   0  -7  -4  278.33   30.62
   0  -7  -4  255.55   28.31
   0   7   4  246.23   27.84
   0   7   5  674.71   46.77
   0  -7  -5  679.45   47.41
   0   7   5  666.64   40.36
   0  -7  -5  688.89   45.63
   0  -7  -5  735.66   41.92
   0  -7  -6  381.24   34.13
   0   7   6  408.96   32.20
   0   7   6  336.66   33.99
   0   7   6  398.59   37.55
   0  -7  -6  381.01   36.30
   0  -7  -6  358.16   31.87
   0  -7  -7  107.15   21.48
   0   7   7   94.90   21.60
   0  -7  -7   93.31   21.06
   0   7   7   67.07   15.59
   0  -7  -7   89.67   18.52
   0   7   7   84.25   17.09
   0  -7  -8   25.92   12.27
   0   7   8   22.61   13.96
   0  -7  -8   12.62   11.02
   0   7   8    9.13   11.35
   0  -7  -8   11.21   12.70
   0  -7  -9  185.95   28.66
   0  -7  -9  161.47   25.05
   0   7   9  221.21   31.06
   0   7   9  206.47   29.42
   0  -7 -10  245.37   32.44
   0  -7 -10  217.88   31.74
   0   7  10  266.75   33.87
   0   7  10  241.22   33.57
   0   7  11  208.77   33.11
   0  -7 -11  245.02   33.16
   0  -7 -11  208.11   30.81
   0   7  11  262.22   33.52
   0  -7 -12  104.59   24.91
   0  -7 -12   95.71   23.32
   0   7  12  104.42   23.78
   0   7  12  103.35   25.63
   0   7  13   88.60   21.61
   0   7  13   52.55   17.69
   0  -7 -13  103.28   25.82
   0  -7 -13   81.58   22.78
   0  -7 -14  364.17   42.61
   0   7  14  400.30   47.50
   0  -7 -14  386.39   45.62
   0   7  14  405.08   44.55
   0   7  15  322.64   41.67
   0   8 -14   75.20   23.25
   0   8 -14   99.70   24.54
   0   8 -14   79.09   26.16
   0  -8  14   80.43   23.40
   0   8 -13  397.94   45.27
   0   8 -13  380.64   43.21
   0  -8  13  417.93   47.39
   0   8 -13  438.80   48.42
   0   8 -12  349.35   40.65
   0   8 -12  381.80   42.85
   0   8 -12  412.54   45.15
   0  -8  12  352.46   42.62
   0   8 -11  490.46   46.05
   0   8 -11  501.41   49.59
   0  -8  11  499.00   48.80
   0   8 -11  503.91   46.89
   0  -8  10    9.93    8.79
   0   8 -10   22.19   13.22
   0  -8  10    9.10   10.96
   0   8 -10  -12.01   11.39
   0   8 -10   -4.88   14.44
   0   8  -9  232.10   31.98
   0  -8   9  158.67   25.40
   0  -8   9  221.81   31.84
   0   8  -9  204.47   28.68
   0   8  -9  245.65   31.42
   0  -8   8  732.49   51.16
   0   8  -8  730.85   54.19
   0  -8   8  719.47   52.59
   0   8  -8  777.49   51.41
   0   8  -8  659.28   47.32
   0   8  -7  582.61   47.08
   0  -8   7  599.05   46.11
   0  -8   7  666.27   49.71
   0  -8   7  588.76   40.96
   0   8  -7  578.71   43.22
   0   8  -7  600.55   43.60
   0   8  -6  226.96   26.25
   0   8  -6  240.73   26.92
   0  -8   6  216.42   25.78
   0  -8   6  183.17   27.45
   0  -8   6  171.46   26.01
   0   8  -6  194.53   27.45
   0  -8   5   51.23   14.89
   0   8  -5   37.81   12.44
   0   8  -5   52.11   13.82
   0   8  -5   73.45   18.17
   0  -8   5   33.23   12.49
   0  -8   5   55.82   17.64
   0   8  -4  368.66   29.39
   0  -8   4  386.65   34.39
   0  -8   4  350.57   34.91
   0  -8   4  365.32   36.89
   0   8  -4  352.80   35.26
   0   8  -4  386.58   36.26
   0   8  -4  386.76   30.77
   0  -8   3 1172.46   64.17
   0   8  -3 1113.15   59.33
   0   8  -3 1182.51   62.29
   0  -8   3 1152.36   59.24
   0  -8   2  360.29   33.72
   0  -8   2  351.25   36.50
   0   8  -2  358.52   33.53
   0   8  -2  384.39   36.03
   0   8  -1   41.61   14.80
   0  -8   1   40.55   16.05
   0  -8   1   47.88   15.67
   0   8  -1    4.67   12.90
   0   8   0  141.70   22.95
   0   8   0  108.84   19.29
   0  -8   0  134.73   24.50
   0  -8   0  132.57   22.44
   0   8   1  508.39   42.08
   0  -8  -1  556.95   45.01
   0   8   1  518.19   39.07
   0  -8  -1  583.79   45.03
   0   8   2 1227.92   63.67
   0  -8  -2 1118.05   62.24
   0  -8  -2 1196.42   64.96
   0   8   2 1161.22   56.99
   0  -8  -3   33.83   15.73
   0   8   3    0.12   13.44
   0  -8  -3   29.43   14.80
   0   8   3   62.24   15.12
   0   8   4   20.72   12.72
   0   8   4   14.91   12.26
   0  -8  -4    8.18    9.57
   0  -8  -4   18.20   14.61
   0  -8  -5  665.98   50.86
   0  -8  -5  672.30   48.88
   0   8   5  647.67   49.49
   0   8   5  583.08   41.54
   0  -8  -5  621.30   41.16
   0  -8  -6  405.97   41.10
   0   8   6  427.43   41.48
   0   8   6  465.79   42.84
   0  -8  -6  436.80   39.69
   0   8   6  387.06   34.88
   0  -8  -6  476.27   38.68
   0  -8  -7  116.28   23.79
   0  -8  -7  139.51   24.25
   0   8   7   89.15   21.69
   0  -8  -7  120.78   22.48
   0   8   7   80.76   21.27
   0  -8  -8   27.72   13.56
   0  -8  -8   26.04   15.03
   0  -8  -8   56.29   18.51
   0   8   8   25.61   14.35
   0   8   8   56.13   17.60
   0   8   9   25.54   14.97
   0  -8  -9    6.06    9.63
   0   8   9   17.67   14.15
   0  -8  -9   -5.61   11.62
   0   8  10  421.38   45.06
   0  -8 -10  332.29   39.29
   0   8  10  359.27   41.79
   0  -8 -10  365.43   41.98
   0   8  11  202.50   34.21
   0  -8 -11  170.18   29.28
   0  -8 -11  241.34   36.24
   0   8  11  154.88   29.98
   0   8  12   84.41   23.50
   0  -8 -12   84.71   22.82
   0   8  12   61.23   20.72
   0  -8 -12  115.73   26.60
   0  -8 -13  100.86   24.80
   0   8  13   92.30   25.20
   0  -8 -13   92.38   26.26
   0   9 -13  152.74   28.56
   0   9 -13  109.54   25.42
   0  -9  13  113.79   28.00
   0   9 -12  275.09   37.22
   0   9 -12  221.18   34.01
   0   9 -12  272.37   39.85
   0  -9  12  261.08   37.82
   0   9 -11  191.88   31.21
   0  -9  11  235.33   37.38
   0   9 -11  283.85   36.95
   0   9 -11  234.11   36.72
   0  -9  10   27.16   14.19
   0   9 -10    0.65   10.94
   0   9 -10    4.36   12.14
   0   9 -10    5.55   13.69
   0  -9  10   -1.58   10.82
   0  -9   9  305.78   39.68
   0   9  -9  318.06   36.40
   0   9  -9  294.76   35.39
   0  -9   9  271.92   34.14
   0   9  -9  335.42   40.42
   0   9  -8  580.72   50.79
   0  -9   8  553.64   48.07
   0  -9   8  555.83   49.32
   0   9  -8  591.91   47.31
   0   9  -8  621.65   48.64
   0   9  -7  407.14   38.14
   0  -9   7  432.48   42.63
   0  -9   7  342.77   38.93
   0   9  -7  389.25   36.50
   0   9  -7  399.15   41.69
   0  -9   6  129.02   25.00
   0   9  -6  112.69   24.25
   0  -9   6  106.64   20.77
   0  -9   6  153.17   27.25
   0  -9   5   -1.98    9.95
   0  -9   5   -1.15   10.66
   0   9  -5   -0.11   12.10
   0   9  -4  522.25   45.17
   0  -9   4  465.23   45.14
   0  -9   4  497.66   42.69
   0   9  -4  519.35   45.80
   0  -9   3  930.16   58.03
   0   9  -3  771.51   53.70
   0   9  -3  867.39   57.19
   0  -9   3  871.44   60.39
   0   9  -2  139.95   25.21
   0  -9   2   94.46   22.57
   0   9  -2  130.49   23.00
   0  -9   2  133.42   23.52
   0   9  -1   15.09   12.09
   0   9  -1   32.63   15.88
   0  -9   1   -7.57   13.04
   0  -9   1   27.19   13.45
   0  -9   0  844.37   57.38
   0   9   0  750.57   53.14
   0   9   0  881.32   54.51
   0   9   1  287.70   34.09
   0   9   1  304.87   32.64
   0  -9  -1  315.20   36.47
   0  -9  -1  285.74   35.02
   0   9   2  248.67   31.86
   0  -9  -2  230.55   31.74
   0   9   2  261.62   30.78
   0  -9  -2  244.53   31.76
   0   9   3   56.26   16.01
   0  -9  -3   50.36   16.57
   0  -9  -3  100.46   23.57
   0   9   3   84.49   20.29
   0  -9  -4   45.08   15.08
   0   9   4   77.39   18.57
   0  -9  -4  123.80   26.14
   0   9   4  106.05   22.21
   0  -9  -5  521.77   46.83
   0   9   5  553.23   43.19
   0   9   5  564.93   49.44
   0  -9  -5  570.63   50.14
   0   9   6  531.02   49.40
   0   9   6  543.44   49.37
   0  -9  -6  509.45   49.07
   0  -9  -6  583.83   49.32
   0   9   7  282.70   37.51
   0   9   7  288.51   38.39
   0  -9  -7  307.62   36.27
   0  -9  -7  300.03   38.13
   0  -9  -8  -11.40   11.94
   0  -9  -8   25.96   15.36
   0   9   8    4.21   11.01
   0   9   8   12.65   13.20
   0   9   9   69.26   22.02
   0   9   9   97.12   25.05
   0  -9  -9  115.59   26.38
   0   9  10  341.12   43.53
   0   9  10  287.30   40.00
   0  -9 -10  345.70   43.29
   0  -9 -11  318.10   41.97
   0  10 -12  197.42   32.85
   0  10 -12  154.39   29.70
   0  10 -11  189.92   33.02
   0  10 -11  147.80   27.97
   0 -10  10    8.29   13.17
   0 -10  10   30.68   18.60
   0  10 -10  -11.21   14.28
   0 -10   9   65.55   19.94
   0  10  -9   94.78   24.49
   0 -10   9   61.02   20.73
   0 -10   8  220.92   34.73
   0 -10   8  230.02   33.97
   0  10  -8  227.35   35.23
   0  10  -7  333.20   40.51
   0 -10   7  346.34   41.18
   0 -10   7  306.02   39.13
   0  10  -7  312.40   39.91
   0  10  -6  112.73   25.61
   0 -10   6   78.89   21.87
   0 -10   6  107.75   22.68
   0  10  -6  130.10   27.83
   0  10  -5   57.19   20.69
   0 -10   5   16.14   12.65
   0  10  -5   29.79   13.76
   0 -10   5   34.99   16.46
   0  10  -4   38.83   17.47
   0  10  -4   79.87   19.40
   0 -10   4   77.11   21.50
   0 -10   4   79.23   19.03
   0 -10   3  792.21   58.09
   0 -10   3  803.33   62.40
   0  10  -3  814.74   58.26
   0  10  -3  861.13   61.79
   0 -10   2  142.32   25.14
   0 -10   2  151.49   29.12
   0  10  -2  151.81   28.21
   0  10  -2  181.44   28.83
   0 -10   1   37.83   15.46
   0  10  -1   34.20   14.29
   0 -10   1   49.46   18.13
   0  10  -1   -0.60   12.55
   0 -10   0   16.55   14.15
   0  10   0   27.99   12.80
   0  10   0   76.61   20.99
   0 -10   0   61.04   19.99
   0  10   1  467.42   46.32
   0 -10  -1  410.54   44.13
   0 -10  -1  472.24   48.36
   0  10   1  467.47   42.42
   0  10   2   63.63   19.76
   0 -10  -2  105.90   25.64
   0 -10  -2  101.40   24.57
   0  10   2  113.90   22.26
   0 -10  -3  114.78   25.37
   0  10   3   84.16   23.42
   0  10   3   96.30   20.93
   0 -10  -3  121.96   25.89
   0 -10  -4   -5.85   13.84
   0  10   4    6.38   17.57
   0 -10  -4   14.21   15.08
   0  10   5  281.18   38.93
   0  10   5  319.58   40.38
   0 -10  -5  253.18   36.79
   0 -10  -5  275.32   36.37
   0  10   6  558.54   53.91
   0  10   6  556.91   53.26
   0 -10  -6  571.66   52.92
   0 -10  -6  624.00   57.23
   0  10   7  199.68   33.67
   0 -10  -7  163.13   32.33
   0  10   7  216.12   34.59
   0 -10  -7  152.15   28.21
   0  10   8   57.96   22.87
   0 -11   8  345.59   44.31
   0 -11   7  235.87   36.89
   0  11  -7  303.28   40.83
   0  11  -6  119.41   27.02
   0  11  -6  136.92   29.81
   0 -11   6  129.56   28.26
   0 -11   5   22.21   16.81
   0  11  -5   36.91   20.49
   0  11  -5  -23.08   18.76
   0 -11   5    2.02   13.12
   0 -11   4  118.03   28.31
   0 -11   4  136.70   27.64
   0  11  -4  108.74   27.39
   0  11  -4  133.82   27.37
   0  11  -3  244.30   36.35
   0  11  -3  313.94   40.81
   0 -11   3  223.53   34.34
   0 -11   3  226.56   38.12
   0 -11   2  446.87   48.45
   0  11  -2  514.15   51.46
   0  11  -2  416.95   44.51
   0 -11   2  539.61   55.18
   0  11  -1   26.84   16.18
   0 -11   1   -6.12   13.37
   0 -11   1   10.14   14.70
   0  11  -1  -28.24   17.13
   0  11   0   42.57   19.59
   0 -11   0   58.53   24.40
   0  11   0   33.81   16.05
   0 -11   0   40.84   18.96
   0  11   1  172.87   31.20
   0 -11  -1  194.20   32.57
   0 -11  -1  181.87   33.96
   0  11   1  207.47   32.16
   0  11   2  473.21   49.62
   0 -11  -2  431.44   52.06
   0 -11  -2  472.95   50.09
   0  11   3  295.56   40.05
   0 -11  -3  252.46   38.26
   0 -11  -3  251.70   38.24
   0 -11  -4    8.48   13.45
   0  11   4   -9.19   14.11
   0 -11  -5  154.52   29.76
  -1  12   2  210.28   32.97
  -1  12   1  526.67   52.57
  -1  12   0  117.00   26.02
   1 -12   1    1.74   15.41
  -1  12  -1   23.78   15.36
   1 -12   2  121.22   27.89
  -1  12  -2  168.36   32.32
   1 -12   3  175.82   32.25
   1 -12   4   32.34   16.59
   1 -12   5   10.65   12.83
   1 -11  -7  117.46   26.94
   1 -11  -6  237.00   35.34
   1 -11  -5  329.26   41.84
   1 -11  -5  315.28   41.68
  -1  11   5  413.68   47.14
  -1  11   4   10.67   12.08
  -1  11   4    5.85   12.45
   1 -11  -4    0.50   12.87
   1 -11  -3    1.43   12.36
  -1  11   3   24.94   15.42
  -1  11   3   30.72   16.29
   1 -11  -3   17.56   16.37
  -1  11   2  114.43   23.97
   1 -11  -2  159.95   29.98
   1 -11  -2  132.56   29.54
  -1  11   2  136.65   28.21
  -1  11   1  408.44   43.70
  -1  11   1  301.19   39.96
   1 -11  -1  360.22   45.58
   1 -11  -1  355.74   42.53
  -1  11   0  119.25   25.14
   1 -11   0  152.61   28.32
  -1  11   0  188.62   31.52
   1 -11   0  183.90   33.36
  -1  11  -1   18.81   15.79
   1 -11   1  -13.34   15.30
  -1  11  -1   -3.17   13.76
   1 -11   1   11.03   11.56
   1 -11   2  109.18   26.15
  -1  11  -2  115.88   25.69
   1 -11   2  157.47   29.28
  -1  11  -2  113.01   26.64
   1 -11   3  255.03   36.78
  -1  11  -3  222.55   34.63
  -1  11  -3  283.37   37.93
   1 -11   3  171.32   29.61
  -1  11  -4   85.62   22.81
   1 -11   4   42.33   16.10
  -1  11  -4   74.75   21.41
   1 -11   4  102.67   25.53
   1 -11   5   12.61   11.36
  -1  11  -5   45.92   19.51
  -1  11  -5   45.37   13.37
   1 -11   5   63.61   22.27
  -1  11  -6   11.92   15.44
   1 -11   6    3.83   10.25
   1 -11   6   13.72   10.67
  -1  11  -6    4.63   12.74
  -1  11  -7  139.77   29.80
   1 -11   7  138.41   28.18
  -1  11  -7  204.28   35.59
  -1  11  -8  311.33   42.81
  -1  11  -8  344.74   44.08
   1 -11   8  306.47   40.65
   1 -11   8  367.35   45.03
   1 -11   9  137.23   27.70
   1 -11  10    7.87   10.31
  -1  10   9  359.21   45.03
   1 -10  -9  368.73   44.75
  -1  10   9  339.45   42.90
   1 -10  -8   68.78   22.28
  -1  10   8   47.62   18.52
   1 -10  -8   26.37   16.78
  -1  10   8   41.14   18.39
  -1  10   7   76.81   22.29
  -1  10   7  161.16   30.19
   1 -10  -7  139.44   28.89
   1 -10  -7   96.08   23.38
   1 -10  -6  595.56   54.38
  -1  10   6  626.14   56.15
  -1  10   6  685.84   52.10
   1 -10  -6  718.87   57.25
  -1  10   5  480.73   48.20
  -1  10   5  426.71   41.90
   1 -10  -5  480.52   47.94
   1 -10  -5  447.29   46.06
   1 -10  -4   69.06   22.47
  -1  10   4   61.70   17.86
   1 -10  -4   63.87   21.40
  -1  10   4   28.16   15.93
  -1  10   3   92.96   21.58
   1 -10  -3  108.13   24.54
   1 -10  -3   96.52   24.63
  -1  10   3   75.31   19.73
   1 -10  -2  270.99   37.33
  -1  10   2  240.22   33.55
   1 -10  -2  304.76   38.16
  -1  10   2  284.29   34.79
   1 -10  -1  353.53   40.45
  -1  10   1  318.44   36.13
  -1  10   1  381.34   41.56
   1 -10  -1  353.77   40.97
   1 -10   0  263.07   34.50
   1 -10   0  296.67   37.82
  -1  10   0  228.35   31.53
  -1  10   0  202.44   28.88
   1 -10   1   41.71   17.95
  -1  10  -1   82.09   20.36
   1 -10   1   72.97   20.53
  -1  10  -1   38.25   14.51
   1 -10   2  150.48   26.11
   1 -10   2  136.73   26.46
  -1  10  -2  178.11   29.37
  -1  10  -2  138.80   26.33
   1 -10   3  653.39   54.62
  -1  10  -3  694.83   55.90
   1 -10   3  707.42   53.53
  -1  10  -3  757.47   55.67
  -1  10  -4  490.56   45.85
   1 -10   4  420.33   41.65
   1 -10   4  448.93   46.04
  -1  10  -4  452.70   44.17
   1 -10   5  106.35   23.75
  -1  10  -5  135.01   26.23
  -1  10  -5  159.63   28.66
   1 -10   5  131.95   23.89
  -1  10  -6   -3.21   13.24
   1 -10   6    2.79   11.02
  -1  10  -6  -13.78   15.10
   1 -10   6   21.82   12.87
   1 -10   6   16.19   13.12
  -1  10  -7  164.54   29.87
   1 -10   7  185.48   30.43
   1 -10   7  166.75   27.32
   1 -10   7  176.47   30.27
  -1  10  -7  247.49   31.63
   1 -10   8  409.02   43.18
   1 -10   8  458.39   47.38
  -1  10  -8  536.24   47.31
  -1  10  -8  521.41   50.20
  -1  10  -9  174.32   29.68
  -1  10  -9  134.16   26.99
  -1  10  -9  119.93   26.06
   1 -10   9  158.01   29.88
   1 -10   9  130.57   25.64
  -1  10 -10    9.86   11.56
   1 -10  10   32.75   16.35
   1 -10  10   12.54   14.37
  -1  10 -10  -10.65   13.77
   1 -10  11  202.49   34.49
  -1  10 -11  204.09   34.00
  -1  10 -11  227.01   36.73
  -1  10 -11  211.70   33.53
  -1  10 -12  364.62   44.43
  -1  10 -12  273.79   38.12
   1  -9 -12   13.84   14.05
   1  -9 -12   18.79   16.46
  -1   9  12    5.08   13.92
  -1   9  11   70.54   20.15
   1  -9 -11   82.57   22.53
  -1   9  11  116.12   26.47
   1  -9 -11   66.58   21.67
   1  -9 -10  565.08   52.87
   1  -9 -10  557.59   50.84
  -1   9  10  558.14   52.16
   1  -9  -9  803.77   61.74
  -1   9   9  860.03   62.42
  -1   9   9  855.56   64.20
   1  -9  -9  782.00   57.48
   1  -9  -8   37.08   16.77
  -1   9   8   28.31   16.84
  -1   9   8   33.67   15.72
   1  -9  -8   32.84   16.86
  -1   9   7   81.67   21.75
   1  -9  -7   67.07   19.34
  -1   9   7   94.46   25.08
   1  -9  -7  117.49   25.20
  -1   9   6  747.69   50.81
  -1   9   6  681.82   54.12
   1  -9  -6  734.27   55.72
   1  -9  -6  684.58   51.87
   1  -9  -5  782.88   55.26
  -1   9   5  685.96   48.87
  -1   9   5  667.62   52.25
   1  -9  -5  692.21   53.52
   1  -9  -4  288.27   34.28
  -1   9   4  203.93   31.36
   1  -9  -4  257.48   32.97
  -1   9   4  235.72   29.59
   1  -9  -3  -11.11   12.12
   1  -9  -3    2.09   10.54
  -1   9   3    0.42   11.84
  -1   9   3   -3.98   10.04
   1  -9  -2  266.89   32.33
  -1   9   2  354.63   35.46
   1  -9  -2  268.95   33.47
  -1   9   2  262.99   32.46
   1  -9  -1  585.68   48.74
  -1   9   1  547.44   45.64
  -1   9   1  521.08   42.46
   1  -9  -1  543.33   45.14
   1  -9   0  366.06   38.84
   1  -9   0  384.75   38.38
  -1   9   0  359.73   35.88
  -1   9   0  401.85   39.06
   1  -9   1  242.99   31.90
  -1   9  -1  217.61   29.14
  -1   9  -1  265.35   31.92
   1  -9   1  281.67   32.60
  -1   9  -2  106.94   21.96
   1  -9   2  155.48   25.17
  -1   9  -2   63.76   19.44
   1  -9   2  107.80   23.74
   1  -9   3  998.55   62.93
  -1   9  -3  935.64   57.95
   1  -9   3 1054.79   60.30
  -1   9  -3 1002.95   60.97
  -1   9  -4 1318.38   69.33
  -1   9  -4 1061.54   63.01
  -1   9  -4 1267.62   59.73
   1  -9   4 1157.37   62.78
   1  -9   4 1228.01   69.36
   1  -9   5  328.62   36.40
   1  -9   5  283.37   31.62
   1  -9   5  302.92   35.81
  -1   9  -5  313.16   31.49
  -1   9  -5  266.60   32.85
   1  -9   6   -2.91    9.81
   1  -9   6   16.95   14.33
  -1   9  -6   21.53   14.72
  -1   9  -6    8.88   10.73
  -1   9  -6   11.77   10.69
   1  -9   6   20.28   14.27
   1  -9   7  110.57   23.76
  -1   9  -7   52.45   18.86
  -1   9  -7  125.87   22.10
  -1   9  -7  130.74   22.67
   1  -9   7  105.84   20.03
   1  -9   7  133.62   24.85
  -1   9  -8  357.21   37.23
   1  -9   8  307.76   35.49
   1  -9   8  304.09   32.70
   1  -9   8  407.66   44.75
  -1   9  -8  323.68   38.54
  -1   9  -8  311.71   34.30
  -1   9  -9  704.87   56.30
  -1   9  -9  716.99   52.87
   1  -9   9  637.84   53.75
   1  -9   9  707.00   52.78
  -1   9  -9  791.91   56.33
   1  -9  10   -9.34   15.20
  -1   9 -10   12.88   12.44
  -1   9 -10    1.22   11.35
   1  -9  10    5.30   14.83
  -1   9 -10   -0.06   12.51
  -1   9 -11   38.88   17.71
   1  -9  11   50.84   17.22
  -1   9 -11   48.12   18.59
  -1   9 -11   19.58   11.82
  -1   9 -12  476.42   48.76
   1  -9  12  485.32   50.81
  -1   9 -12  550.45   53.23
  -1   9 -12  566.71   52.95
  -1   9 -13  415.92   47.80
   1  -9  13  502.42   53.03
  -1   9 -13  446.16   49.32
   1  -8 -14  223.86   33.77
  -1   8  14  251.63   36.44
   1  -8 -13   13.37   11.04
  -1   8  13   34.52   18.55
   1  -8 -13   54.45   19.83
  -1   8  13   27.21   16.97
   1  -8 -12   14.02   15.32
  -1   8  12   15.58   14.11
  -1   8  12   50.68   19.91
   1  -8 -12   24.04   12.74
  -1   8  11   47.09   18.75
   1  -8 -11   26.70   15.94
   1  -8 -11   32.63   14.47
   1  -8 -10  428.88   42.82
  -1   8  10  335.07   38.48
   1  -8 -10  449.62   44.03
  -1   8  10  299.57   38.54
   1  -8  -9  336.37   36.45
  -1   8   9  333.67   39.56
   1  -8  -9  365.15   39.65
  -1   8   9  326.57   37.23
   1  -8  -8    1.07   11.62
   1  -8  -8   17.45   11.77
  -1   8   8   33.95   20.54
  -1   8   8   27.31   15.22
   1  -8  -8   31.09   13.76
  -1   8   8   11.81   12.98
   1  -8  -7   99.64   21.60
  -1   8   7  117.58   24.05
   1  -8  -7  142.37   23.81
   1  -8  -7  118.32   21.80
  -1   8   7   95.23   19.68
  -1   8   6  132.24   21.78
   1  -8  -6  118.62   19.36
   1  -8  -6  170.73   25.47
  -1   8   6  149.60   25.10
   1  -8  -6  119.83   23.39
  -1   8   5  180.89   25.15
   1  -8  -5  178.32   22.06
  -1   8   5  172.50   26.44
   1  -8  -5  218.73   29.49
   1  -8  -5  256.10   29.73
  -1   8   4  199.46   25.07
   1  -8  -4  185.10   20.78
   1  -8  -4  177.81   25.77
   1  -8  -4  230.38   28.22
  -1   8   4  190.59   27.54
  -1   8   3   90.95   19.29
   1  -8  -3   63.73   17.28
  -1   8   3   76.35   16.84
   1  -8  -3   59.00   16.55
   1  -8  -2  204.58   27.11
  -1   8   2  206.69   25.99
   1  -8  -2  228.09   27.53
  -1   8   2  223.12   29.27
   1  -8  -1  672.39   45.85
   1  -8  -1  750.19   50.77
  -1   8   1  742.01   46.27
  -1   8   1  771.82   49.46
   1  -8   0   65.94   17.09
   1  -8   0   76.64   17.23
  -1   8   0  121.40   21.59
  -1   8   0  107.27   21.06
   1  -8   1   14.30   11.42
  -1   8  -1   34.85   13.84
  -1   8  -1    0.72   10.11
   1  -8   1   10.11   12.46
  -1   8  -1   12.59    8.00
  -1   8  -2  244.93   28.83
   1  -8   2  241.08   27.73
  -1   8  -2  237.95   27.56
  -1   8  -2  204.24   21.87
   1  -8   2  241.69   29.87
   1  -8   3  984.34   53.58
   1  -8   3 1113.75   61.36
  -1   8  -3 1188.91   60.57
  -1   8  -3 1053.63   57.62
  -1   8  -3 1181.63   48.77
  -1   8  -3 1144.51   51.25
   1  -8   4  741.41   49.08
  -1   8  -4  790.54   42.46
   1  -8   4  800.49   48.22
  -1   8  -4  748.87   49.02
  -1   8  -4  800.57   45.12
   1  -8   4  819.36   52.41
   1  -8   5  123.95   23.44
  -1   8  -5  111.10   21.91
  -1   8  -5  128.92   20.31
   1  -8   5  121.44   21.26
  -1   8  -5  172.23   23.04
   1  -8   5  161.23   23.20
   1  -8   6   15.12   11.76
   1  -8   6   29.97   13.92
  -1   8  -6   35.90   12.79
  -1   8  -6   25.74   13.99
  -1   8  -6   31.63   13.06
   1  -8   6   19.09   10.09
  -1   8  -7  696.05   50.20
   1  -8   7  576.79   44.01
   1  -8   7  661.14   49.27
   1  -8   7  645.02   43.50
  -1   8  -7  573.37   42.60
  -1   8  -7  636.65   45.06
   1  -8   8   88.80   18.12
   1  -8   8   97.68   18.29
  -1   8  -8  100.26   20.20
  -1   8  -8  101.32   20.26
   1  -8   8  101.09   21.50
  -1   8  -8  117.80   23.60
   1  -8   9  321.08   37.37
   1  -8   9  326.17   33.20
  -1   8  -9  288.42   33.23
  -1   8  -9  295.77   35.78
  -1   8  -9  320.71   35.03
  -1   8 -10   16.37   14.71
   1  -8  10   34.63   14.25
   1  -8  10   24.53   15.15
  -1   8 -10   17.76   12.21
  -1   8 -10   25.87   14.48
  -1   8 -11  435.46   43.45
   1  -8  11  481.26   47.41
  -1   8 -11  539.31   48.04
  -1   8 -11  489.38   47.08
   1  -8  12  302.08   38.77
  -1   8 -12  274.53   37.03
  -1   8 -12  301.18   38.00
  -1   8 -12  269.32   36.96
  -1   8 -13  350.62   41.91
   1  -8  13  334.26   42.54
  -1   8 -13  368.99   43.23
  -1   8 -13  341.00   41.36
  -1   8 -14   71.66   23.04
  -1   8 -14   66.49   21.08
   1  -8  14  110.34   27.22
  -1   8 -14   89.30   25.47
  -1   8 -15   57.90   20.73
   1  -8  15   43.96   21.28
  -1   8 -15   39.66   20.71
  -1   8 -15   53.34   22.21
  -1   7  15  196.25   31.06
   1  -7 -15  197.48   33.85
   1  -7 -14  702.44   56.07
   1  -7 -14  652.38   57.88
  -1   7  14  730.78   62.41
  -1   7  14  686.23   55.34
   1  -7 -13  176.54   30.45
  -1   7  13  192.85   31.83
  -1   7  13  175.17   28.88
   1  -7 -13  154.96   26.67
  -1   7  12   -2.41    9.76
   1  -7 -12  -13.68   12.27
   1  -7 -12   19.55   12.73
  -1   7  12   12.38   12.76
   1  -7 -11   88.08   22.56
  -1   7  11   46.27   18.99
  -1   7  11   64.78   18.82
   1  -7 -11   66.26   17.51
  -1   7  10  534.83   40.83
   1  -7 -10  548.97   45.80
  -1   7  10  592.59   49.51
  -1   7  10  508.66   43.34
   1  -7 -10  521.13   44.04
   1  -7  -9  545.68   38.57
   1  -7  -9  562.67   44.82
  -1   7   9  550.62   40.53
  -1   7   9  595.11   47.72
  -1   7   9  581.50   45.96
   1  -7  -9  558.46   43.80
   1  -7  -9  465.97   41.29
   1  -7  -8  225.23   29.18
  -1   7   8  202.18   26.88
  -1   7   8  195.93   28.40
  -1   7   8  229.82   27.83
   1  -7  -8  213.26   26.61
   1  -7  -8  238.72   26.29
   1  -7  -8  241.46   28.57
  -1   7   7   25.06   13.89
   1  -7  -7   22.80   11.29
   1  -7  -7   13.45    9.53
  -1   7   7   25.22   11.01
   1  -7  -7   49.26   16.63
  -1   7   6  317.30   29.74
   1  -7  -6  264.30   29.56
   1  -7  -6  317.85   30.09
   1  -7  -6  293.26   28.33
  -1   7   6  230.54   28.75
   1  -7  -5  379.69   32.46
   1  -7  -5  395.87   30.42
  -1   7   5  456.01   37.57
  -1   7   5  385.15   32.36
   1  -7  -5  407.70   35.55
  -1   7   4  787.17   48.14
   1  -7  -4  911.90   51.60
   1  -7  -4  858.01   41.87
  -1   7   4  906.88   47.08
   1  -7  -4  824.38   48.09
  -1   7   3  578.81   38.23
   1  -7  -3  531.69   30.55
   1  -7  -3  558.61   39.84
   1  -7  -3  624.11   41.67
  -1   7   3  558.61   40.44
   1  -7  -2   85.03   18.38
   1  -7  -2   72.09   11.78
  -1   7   2   78.77   16.08
   1  -7  -2   81.93   17.70
  -1   7   2   61.80   10.86
  -1   7   2   65.65   14.83
   1  -7  -1  892.10   50.19
   1  -7  -1  855.60   31.98
   1  -7  -1  902.92   48.68
  -1   7   1  904.34   49.56
  -1   7   1  924.35   37.30
  -1   7   1  930.07   47.34
  -1   7   0 1049.57   41.20
  -1   7   0  983.70   49.33
   1  -7   0 1037.53   51.58
   1  -7   0 1044.43   54.44
  -1   7   0 1065.96   52.66
  -1   7   0 1042.38   34.00
  -1   7  -1   69.99   10.57
  -1   7  -1   87.86   12.99
  -1   7  -1   63.66   14.73
   1  -7   1   48.60   13.21
   1  -7   1   44.93   13.60
  -1   7  -1   46.22   13.73
   1  -7   2   10.76    8.83
  -1   7  -2    1.63    9.17
  -1   7  -2    3.64    9.81
  -1   7  -2   21.94   10.33
  -1   7  -2    9.48    7.62
   1  -7   2   16.98    9.77
   1  -7   3  394.95   32.89
  -1   7  -3  483.76   31.84
   1  -7   3  429.81   35.42
  -1   7  -3  476.80   30.27
   1  -7   3  506.47   35.50
  -1   7  -3  505.93   36.68
  -1   7  -4 1733.39   68.37
   1  -7   4 1664.29   67.34
  -1   7  -4 1836.36   63.58
  -1   7  -4 1835.80   61.27
   1  -7   4 1741.84   64.48
   1  -7   4 1801.21   70.38
   1  -7   5 1128.82   52.30
   1  -7   5 1154.46   57.88
   1  -7   5 1111.67   55.40
  -1   7  -5 1140.38   57.56
  -1   7  -5 1171.38   53.07
  -1   7  -5 1220.90   52.76
   1  -7   6    5.72    9.19
  -1   7  -6    1.57    9.59
   1  -7   6    5.44    9.12
   1  -7   6  -14.03   10.51
  -1   7  -6   -6.13    8.63
  -1   7  -6    9.15    8.76
   1  -7   7   53.83   15.86
   1  -7   7   80.44   17.51
   1  -7   7   95.55   17.72
  -1   7  -7   71.20   18.23
  -1   7  -7   88.28   18.54
  -1   7  -7   95.67   19.11
   1  -7   8 1273.15   55.65
  -1   7  -8 1273.36   61.94
   1  -7   8 1302.31   59.94
  -1   7  -8 1217.14   61.03
  -1   7  -8 1239.19   63.23
   1  -7   8 1253.60   65.16
   1  -7   9  198.53   27.98
  -1   7  -9  245.35   30.55
  -1   7  -9  181.62   25.72
   1  -7   9  185.65   23.18
  -1   7  -9  187.02   26.86
   1  -7   9  204.68   23.26
  -1   7 -10  250.82   31.48
   1  -7  10  255.40   31.46
  -1   7 -10  297.31   34.47
   1  -7  10  256.09   27.45
  -1   7 -10  226.48   28.73
  -1   7 -11   33.66   15.38
  -1   7 -11   43.96   17.35
  -1   7 -11   31.20   14.45
   1  -7  11   31.65   15.71
  -1   7 -12  422.45   43.84
  -1   7 -12  362.92   41.30
   1  -7  12  445.84   44.69
  -1   7 -12  365.19   39.62
  -1   7 -13  432.94   44.20
  -1   7 -13  428.65   43.84
   1  -7  13  428.27   46.06
  -1   7 -13  519.74   49.44
  -1   7 -14  139.54   27.23
  -1   7 -14  160.17   28.57
  -1   7 -14  164.06   30.40
   1  -7  14  167.03   31.06
   1  -7  15   53.97   22.40
  -1   7 -15   14.49   14.78
  -1   7 -15   25.58   17.77
  -1   7 -16   62.00   23.02
  -1   7 -16   65.04   21.69
   1  -7  16   87.63   26.22
  -1   7 -16  107.09   25.63
   1  -6 -16   21.28   17.97
  -1   6  16   17.68   16.06
  -1   6  16   35.36   16.32
  -1   6  15  226.99   31.71
  -1   6  15  258.90   39.06
   1  -6 -15  194.66   32.11
   1  -6 -14  859.68   62.92
  -1   6  14  863.08   58.95
   1  -6 -14  988.73   62.04
   1  -6 -14  982.96   67.52
  -1   6  14 1063.90   72.78
   1  -6 -13  308.32   35.25
  -1   6  13  268.42   35.85
   1  -6 -13  211.36   30.66
   1  -6 -13  240.55   34.02
  -1   6  13  242.69   31.41
   1  -6 -12  -13.23   12.77
  -1   6  12    1.38   13.01
  -1   6  12   39.31   17.53
   1  -6 -12   14.38   10.61
   1  -6 -12    1.42   13.77
   1  -6 -11  222.11   29.41
  -1   6  11  213.81   25.80
   1  -6 -11  277.71   31.29
  -1   6  11  233.57   31.14
  -1   6  11  211.19   28.77
  -1   6  10  517.75   37.91
   1  -6 -10  553.67   42.78
   1  -6 -10  550.24   43.40
  -1   6  10  451.71   40.92
  -1   6  10  461.95   38.90
   1  -6  -9  928.98   53.46
  -1   6   9  939.28   57.07
  -1   6   9 1016.18   51.33
   1  -6  -9  908.38   53.13
  -1   6   9  920.65   52.81
   1  -6  -9  992.43   46.56
   1  -6  -8  516.02   34.54
   1  -6  -8  498.32   37.49
  -1   6   8  425.57   32.98
   1  -6  -8  545.41   39.93
  -1   6   8  447.88   36.11
  -1   6   8  479.43   38.84
  -1   6   7  -11.87   12.31
   1  -6  -7   -1.67    7.98
   1  -6  -7   -3.45    9.16
   1  -6  -7    5.85    8.24
  -1   6   7   17.51   10.44
  -1   6   6 1526.30   45.62
  -1   6   6 1559.59   58.37
  -1   6   6 1458.38   63.41
   1  -6  -6 1470.84   62.43
   1  -6  -6 1473.60   57.77
   1  -6  -6 1511.74   58.24
   1  -6  -5 1515.03   58.46
  -1   6   5 1440.51   60.89
   1  -6  -5 1637.79   56.51
   1  -6  -5 1557.00   62.40
  -1   6   5 1502.86   56.20
   1  -6  -4  833.86   37.48
   1  -6  -4  753.02   41.50
  -1   6   4  785.18   40.41
  -1   6   4  754.62   43.16
   1  -6  -4  767.07   43.64
  -1   6   3  294.42   26.53
  -1   6   3  326.81   26.21
   1  -6  -3  330.34   28.10
   1  -6  -3  312.34   21.31
   1  -6  -3  332.98   28.66
  -1   6   2  874.46   32.41
  -1   6   2  913.79   42.81
   1  -6  -2  871.35   44.46
   1  -6  -2  873.23   44.64
  -1   6   2  908.64   45.83
  -1   6   2  879.58   21.75
   1  -6  -2  956.12   35.47
   1  -6  -1  897.52   30.92
  -1   6   1  869.36   42.04
   1  -6  -1  867.46   43.56
  -1   6   1  933.19   34.67
  -1   6   1  896.56   44.36
  -1   6   1  935.02   27.00
   1  -6  -1  853.47   44.79
   1  -6   0 1075.98   50.45
   1  -6   0 1088.67   48.11
  -1   6   0 1116.40   33.52
  -1   6   0 1188.02   50.34
  -1   6   0 1117.23   47.38
  -1   6   0 1110.41   38.95
   1  -6   0 1044.97   28.86
   1  -6   1  520.95   16.57
   1  -6   1  561.36   34.33
  -1   6  -1  596.29   27.17
  -1   6  -1  542.93   34.17
   1  -6   1  503.70   35.34
  -1   6  -1  565.49   29.17
  -1   6  -1  612.36   35.67
   1  -6   2    7.19    9.38
   1  -6   2    3.67    6.58
   1  -6   2    9.40    8.38
  -1   6  -2   20.46   11.10
  -1   6  -2   28.18    9.21
  -1   6  -2    4.16    6.77
  -1   6  -3  383.07   25.65
   1  -6   3  384.36   27.90
  -1   6  -3  431.10   28.21
  -1   6  -3  369.76   29.14
   1  -6   3  359.09   29.62
   1  -6   3  370.09   29.47
   1  -6   4  736.66   41.67
  -1   6  -4  841.34   39.45
  -1   6  -4  764.58   42.44
  -1   6  -4  767.12   39.20
   1  -6   4  732.34   38.37
   1  -6   4  764.52   42.15
  -1   6  -5 2588.17   78.29
   1  -6   5 2506.72   77.81
   1  -6   5 2417.84   73.68
  -1   6  -5 2435.97   70.63
  -1   6  -5 2529.98   73.02
   1  -6   5 2375.76   68.85
  -1   6  -6   30.84   13.22
   1  -6   6   15.52    9.09
  -1   6  -6   18.59   10.66
   1  -6   6   22.61   11.68
   1  -6   6   16.49   10.77
  -1   6  -6    4.54    9.24
   1  -6   7  217.99   23.57
  -1   6  -7  269.91   27.41
   1  -6   7  208.52   21.68
  -1   6  -7  211.18   24.82
  -1   6  -7  213.31   24.30
   1  -6   7  188.30   24.51
   1  -6   8  389.81   30.34
   1  -6   8  399.88   35.17
   1  -6   8  406.95   29.51
  -1   6  -8  368.51   33.14
  -1   6  -8  430.23   35.56
  -1   6  -8  432.18   36.02
  -1   6  -9 1344.05   64.28
  -1   6  -9 1297.76   62.67
   1  -6   9 1449.76   56.93
  -1   6  -9 1397.22   65.26
   1  -6   9 1415.82   67.33
   1  -6   9 1449.95   55.23
  -1   6 -10  175.07   25.69
   1  -6  10  170.37   19.94
   1  -6  10  156.40   24.43
   1  -6  10  183.09   20.69
  -1   6 -10  213.96   28.21
  -1   6 -10  153.43   23.30
   1  -6  11    4.62   10.29
  -1   6 -11   -7.85   11.48
  -1   6 -11   19.59   13.00
  -1   6 -11   10.68   11.67
  -1   6 -12  116.00   22.66
  -1   6 -12  119.77   22.99
   1  -6  12  146.15   27.10
  -1   6 -12  130.55   22.95
   1  -6  13  744.85   57.25
  -1   6 -13  787.82   58.04
  -1   6 -13  868.08   60.18
  -1   6 -13  860.63   58.74
  -1   6 -14  283.35   36.75
   1  -6  14  366.60   42.67
  -1   6 -14  440.87   46.54
  -1   6 -14  335.84   38.57
  -1   6 -15   54.82   20.32
   1  -6  15   10.50   13.77
  -1   6 -15   19.91   15.04
  -1   6 -15   -4.08   15.09
   1  -6  16   40.66   19.46
  -1   6 -16   43.72   19.53
  -1   6 -16   38.21   17.71
  -1   6 -16   27.25   17.31
  -1   6 -17  296.33   40.95
   1  -6  17  362.19   46.61
  -1   6 -17  307.60   38.92
  -1   6 -17  376.57   46.16
  -1   6 -18  189.09   33.25
  -1   5  18  309.57   39.68
  -1   5  17  130.00   26.69
  -1   5  17  156.15   32.35
   1  -5 -17   70.66   21.80
   1  -5 -16   32.45   17.12
  -1   5  16   17.55   11.57
   1  -5 -16   39.65   18.68
  -1   5  16   42.51   17.95
  -1   5  15  119.23   26.74
  -1   5  15  147.80   25.90
  -1   5  15  142.19   26.74
   1  -5 -15  112.72   25.77
   1  -5 -15  165.64   29.64
   1  -5 -14  573.20   50.44
  -1   5  14  570.85   52.80
  -1   5  14  579.41   46.03
   1  -5 -13  230.97   27.62
   1  -5 -13  237.85   31.61
  -1   5  13  227.40   32.72
  -1   5  13  238.27   29.49
   1  -5 -12  118.03   22.03
   1  -5 -12  129.59   21.58
  -1   5  12  104.70   20.01
  -1   5  12  115.22   23.66
  -1   5  11   21.89   14.75
   1  -5 -11   11.09   10.75
  -1   5  11    6.24   10.41
   1  -5 -11    4.92   10.99
  -1   5  10  320.04   28.47
  -1   5  10  309.90   32.27
   1  -5 -10  279.68   30.49
  -1   5  10  318.11   30.57
   1  -5 -10  333.30   30.54
   1  -5  -9  930.75   51.80
   1  -5  -9  894.13   48.66
  -1   5   9  986.04   54.34
  -1   5   9  922.84   49.91
  -1   5   9  978.74   47.37
   1  -5  -9 1019.32   41.91
  -1   5   8 1095.48   51.42
  -1   5   8 1225.39   39.53
  -1   5   8 1135.98   55.79
   1  -5  -8 1221.21   46.31
  -1   5   8 1153.09   49.71
   1  -5  -8 1197.70   54.65
   1  -5  -8 1178.92   55.09
  -1   5   7   89.75   11.24
   1  -5  -7  108.92   15.20
   1  -5  -7  115.47   17.68
  -1   5   7   94.79   15.56
  -1   5   7  129.62   19.96
   1  -5  -7   88.45   16.84
  -1   5   7  124.31   17.45
   1  -5  -6  768.43   37.41
  -1   5   6  798.38   38.85
   1  -5  -6  786.42   40.24
  -1   5   6  797.57   30.89
  -1   5   6  796.48   43.51
   1  -5  -6  764.36   41.29
   1  -5  -5 2376.18   65.44
   1  -5  -5 2406.94   70.10
   1  -5  -5 2459.36   66.57
  -1   5   5 2508.50   54.04
  -1   5   5 2381.94   71.69
  -1   5   5 2281.49   64.07
   1  -5  -4 1232.48   43.65
  -1   5   4 1149.03   48.12
   1  -5  -4 1175.45   48.17
   1  -5  -4 1299.60   48.64
  -1   5   4 1271.98   46.57
  -1   5   3   34.47   10.80
   1  -5  -3   30.97    7.78
   1  -5  -3   34.57   11.35
  -1   5   3   49.85   11.28
   1  -5  -3   29.91   10.45
   1  -5  -2  324.51   25.07
  -1   5   2  303.26   23.04
  -1   5   2  324.24   24.84
   1  -5  -2  334.62   25.11
  -1   5   2  321.07   18.31
   1  -5  -2  360.94   19.51
  -1   5   2  312.00   12.28
   1  -5  -1 2652.10   69.67
  -1   5   1 2580.62   41.31
  -1   5   1 2637.10   52.62
   1  -5  -1 2650.77   67.57
  -1   5   1 2672.28   65.22
  -1   5   1 2639.82   68.01
   1  -5  -1 2635.35   45.33
   1  -5   0 1013.05   43.58
  -1   5   0 1000.86   33.76
  -1   5   0  979.89   39.92
  -1   5   0  912.80   40.04
   1  -5   0 1014.78   41.46
  -1   5   0  983.93   29.08
   1  -5   1 1196.21   45.33
  -1   5  -1 1196.10   38.91
   1  -5   1 1099.77   21.65
   1  -5   1 1175.48   46.85
  -1   5  -1 1214.46   35.77
   1  -5   1 1109.08   42.78
  -1   5  -1 1131.91   43.39
  -1   5  -2   74.36   12.41
   1  -5   2   67.07   12.12
   1  -5   2   68.69   12.13
   1  -5   2   66.66   12.48
  -1   5  -2   60.93   10.17
  -1   5  -2   78.67   13.43
  -1   5  -3  689.54   35.41
   1  -5   3  710.33   36.70
  -1   5  -3  716.64   33.62
  -1   5  -3  732.82   32.91
   1  -5   3  648.44   34.64
   1  -5   3  710.31   33.89
   1  -5   4 1534.62   49.81
   1  -5   4 1570.17   53.40
  -1   5  -4 1651.41   52.52
  -1   5  -4 1616.36   52.41
   1  -5   4 1615.54   55.68
  -1   5  -4 1641.06   55.78
   1  -5   5   -0.93    8.61
  -1   5  -5    8.74    8.09
  -1   5  -5   24.31   10.72
   1  -5   5    4.44    6.17
  -1   5  -5    7.15    9.84
   1  -5   5    8.91    8.24
  -1   5  -6  205.75   21.90
  -1   5  -6  235.06   23.31
   1  -5   6  218.06   23.56
  -1   5  -6  220.14   22.10
   1  -5   6  229.61   21.27
   1  -5   6  208.51   19.49
  -1   5  -7  760.78   42.45
  -1   5  -7  755.00   41.75
   1  -5   7  711.88   36.22
  -1   5  -7  726.01   41.72
   1  -5   7  832.28   44.88
   1  -5   7  727.15   35.48
   1  -5   8  133.96   16.44
   1  -5   8  132.13   16.55
  -1   5  -8  134.94   20.23
   1  -5   8  118.89   18.62
  -1   5  -8  118.88   18.97
  -1   5  -8  159.16   20.97
   1  -5   9  839.39   38.33
   1  -5   9  877.73   39.77
  -1   5  -9  916.09   50.90
   1  -5   9  801.32   47.88
  -1   5  -9  847.61   47.75
   1  -5   9  846.72   38.72
  -1   5  -9  906.47   50.63
  -1   5 -10  891.40   52.94
  -1   5 -10  867.14   51.67
   1  -5  10  885.35   39.25
   1  -5  10  911.01   41.27
  -1   5 -10  830.47   48.83
   1  -5  10  793.19   49.77
   1  -5  10  854.44   40.02
  -1   5 -11   64.90   18.25
  -1   5 -11   44.24   16.64
   1  -5  11   58.92   16.77
  -1   5 -11   57.36   16.49
  -1   5 -12  270.91   33.96
   1  -5  12  381.62   38.40
  -1   5 -12  397.26   38.24
  -1   5 -12  378.83   36.02
  -1   5 -13  642.14   48.02
  -1   5 -13  702.86   52.33
  -1   5 -13  658.24   51.20
   1  -5  13  749.52   55.50
  -1   5 -14  734.63   52.80
   1  -5  14  782.41   59.30
  -1   5 -14  636.31   51.44
  -1   5 -14  708.92   54.53
  -1   5 -15   41.16   14.62
  -1   5 -15   36.89   17.40
  -1   5 -15   42.51   17.90
   1  -5  15   47.25   20.42
  -1   5 -16  109.82   23.19
  -1   5 -16   70.04   21.34
   1  -5  16  105.90   25.36
  -1   5 -16   48.92   19.88
   1  -5  17  333.60   44.10
  -1   5 -17  331.17   39.82
  -1   5 -17  302.18   40.20
  -1   5 -17  288.82   38.87
  -1   5 -18  257.50   36.88
  -1   4  17   38.43   20.44
   1  -4 -17    6.75   12.56
   1  -4 -17   35.23   15.64
  -1   4  17   48.58   16.99
  -1   4  17   27.05   18.06
  -1   4  16   24.19   11.75
   1  -4 -16   14.87   15.07
  -1   4  16    6.91   13.42
   1  -4 -16   31.95   16.99
   1  -4 -15   91.76   23.36
  -1   4  15   83.45   20.22
  -1   4  15   85.50   22.81
   1  -4 -14  263.07   35.40
  -1   4  14  284.77   32.89
  -1   4  14  269.11   30.26
  -1   4  14  300.40   36.55
  -1   4  13  494.88   38.30
   1  -4 -13  540.70   39.14
   1  -4 -13  507.73   45.01
  -1   4  13  431.81   41.78
  -1   4  12  120.08   19.95
   1  -4 -12  154.70   25.45
   1  -4 -12  121.09   19.22
  -1   4  12  154.17   25.32
  -1   4  11    4.33    8.36
   1  -4 -11   10.48    9.98
  -1   4  11   22.21   14.48
   1  -4 -11   16.53   13.60
  -1   4  10  273.83   29.61
   1  -4 -10  264.60   29.02
  -1   4  10  330.51   28.21
   1  -4 -10  265.82   25.67
  -1   4   9  621.59   28.75
   1  -4  -9  582.10   39.51
   1  -4  -9  630.85   28.63
  -1   4   9  607.42   36.88
   1  -4  -9  584.63   35.68
  -1   4   9  619.01   35.99
  -1   4   9  562.86   39.64
   1  -4  -8  773.38   40.05
  -1   4   8  838.03   40.19
   1  -4  -8  828.65   33.45
   1  -4  -8  762.31   23.29
  -1   4   8  785.90   40.22
  -1   4   8  815.84   31.60
  -1   4   8  752.05   42.85
   1  -4  -8  800.00   43.78
   1  -4  -7  117.96    8.21
   1  -4  -7  116.19   16.88
   1  -4  -7  133.54   18.58
  -1   4   7  130.92   16.34
  -1   4   7   96.79   15.73
   1  -4  -7  133.11   14.18
  -1   4   7  123.36   16.55
  -1   4   7  165.43   14.42
   1  -4  -6  181.62    8.29
  -1   4   6  170.68   17.28
   1  -4  -6  196.66   17.04
   1  -4  -6  189.38   19.80
  -1   4   6  184.05   14.78
   1  -4  -6  163.70   17.61
  -1   4   6  219.04   22.36
  -1   4   5   82.95   13.32
  -1   4   5  101.89   10.67
   1  -4  -5  101.16   12.88
   1  -4  -5  114.20   15.20
   1  -4  -5  108.52   14.07
  -1   4   5   97.34   14.72
  -1   4   4 3139.96   66.40
   1  -4  -4 3115.97   69.75
   1  -4  -4 3142.26   65.90
  -1   4   4 3004.29   70.32
   1  -4  -4 3187.28   65.82
   1  -4  -3  296.80   18.99
  -1   4   3  236.39   20.22
  -1   4   3  264.97   19.44
   1  -4  -3  261.81   19.97
   1  -4  -3  285.59   21.33
   1  -4  -2  558.84   28.66
  -1   4   2  608.23   22.87
  -1   4   2  569.42   28.00
  -1   4   2  566.47   15.25
   1  -4  -2  554.84   28.50
   1  -4  -2  588.03   23.53
  -1   4   2  574.15   29.25
  -1   4   1 2032.80   33.21
   1  -4  -1 1936.84   52.29
  -1   4   1 1916.69   51.20
   1  -4  -1 1987.32   51.66
  -1   4   1 2049.54   50.82
  -1   4   1 2099.90   43.12
   1  -4  -1 2076.13   37.97
  -1   4   0 3810.58   69.50
  -1   4   0 3941.36   60.44
  -1   4   0 3702.19   51.67
  -1   4   0 3710.92   69.96
   1  -4   0 3663.61   68.64
   1  -4   0 3754.45   72.87
   1  -4   0 3956.48   41.68
  -1   4  -1 2410.96   50.31
   1  -4   1 2415.83   57.23
  -1   4  -1 2519.96   46.99
   1  -4   1 2425.61   58.41
  -1   4  -1 2461.49   56.63
   1  -4   1 2381.18   54.98
  -1   4  -2   11.31    6.93
   1  -4   2    3.61    7.60
   1  -4   2   -4.41    5.74
  -1   4  -2    7.18    6.62
  -1   4  -2   12.38    8.74
   1  -4   2   -5.31    8.53
   1  -4   3   16.60    7.44
   1  -4   3   12.65    6.33
  -1   4  -3   23.20    9.54
  -1   4  -3    9.69    6.73
   1  -4   3   23.37    8.21
  -1   4  -3   29.55    9.08
   1  -4   4 4053.74   71.62
   1  -4   4 4115.34   80.78
  -1   4  -4 4258.06   81.16
  -1   4  -4 4191.81   77.63
  -1   4  -4 4259.58   79.42
   1  -4   4 4117.30   75.39
  -1   4  -5  652.84   33.76
   1  -4   5  693.42   29.24
   1  -4   5  650.87   29.66
  -1   4  -5  694.51   34.39
  -1   4  -5  703.08   34.51
   1  -4   5  738.92   32.71
   1  -4   5  708.46   35.68
  -1   4  -6  440.66   28.92
   1  -4   6  425.69   23.76
   1  -4   6  384.06   23.19
  -1   4  -6  467.49   30.08
   1  -4   6  391.85   27.92
   1  -4   6  411.24   24.46
  -1   4  -6  411.32   14.11
  -1   4  -6  415.24   29.24
   1  -4   7   19.53    7.45
  -1   4  -7   17.61    8.28
  -1   4  -7   25.51    5.65
  -1   4  -7   35.19   11.38
   1  -4   7   34.20    8.42
  -1   4  -7   32.38   10.92
   1  -4   7   19.48   10.30
   1  -4   8  609.22   29.31
  -1   4  -8  768.94   42.41
   1  -4   8  702.44   32.66
  -1   4  -8  703.23   38.80
   1  -4   8  668.77   40.04
  -1   4  -8  630.30   38.81
  -1   4  -8  729.16   25.56
  -1   4  -9 1372.27   59.14
   1  -4   9 1311.39   58.78
   1  -4   9 1289.20   41.69
  -1   4  -9 1329.02   38.62
  -1   4  -9 1276.14   57.90
   1  -4   9 1445.95   48.38
  -1   4 -10  628.14   42.41
   1  -4  10  615.31   42.17
   1  -4  10  656.75   29.15
   1  -4  10  652.55   34.40
  -1   4 -10  617.37   42.21
  -1   4 -10  687.26   30.34
   1  -4  11  119.12   15.92
  -1   4 -11  140.53   23.40
   1  -4  11  120.29   21.27
  -1   4 -11   91.27   19.45
   1  -4  12  422.56   30.40
  -1   4 -12  390.82   37.03
   1  -4  12  402.76   38.49
  -1   4 -12  404.17   37.82
  -1   4 -13 1078.30   62.46
  -1   4 -13 1034.16   60.60
   1  -4  13 1046.85   62.43
  -1   4 -14  374.67   38.81
   1  -4  14  316.10   37.26
  -1   4 -14  321.39   37.83
  -1   4 -15  106.47   22.72
   1  -4  15   96.18   23.46
  -1   4 -15  126.26   25.25
  -1   4 -16   -3.01   12.40
  -1   4 -16    1.79   14.66
   1  -4  16   -1.69   11.26
  -1   4 -17  277.52   38.14
  -1   4 -17  322.19   40.44
   1  -4  17  372.64   45.47
  -1   4 -18  252.88   37.67
  -1   4 -18  219.42   34.97
   1  -4  18  200.82   35.14
  -1   3  18  154.87   29.94
   1  -3 -18  190.34   31.62
   1  -3 -18  188.47   33.79
   1  -3 -17   89.41   22.86
  -1   3  17  141.09   28.75
   1  -3 -17  106.68   24.46
   1  -3 -16   75.51   22.04
  -1   3  16  113.95   27.20
  -1   3  16  112.67   22.30
  -1   3  16   99.32   23.99
  -1   3  15  160.72   28.18
  -1   3  15  203.85   32.32
  -1   3  15  138.72   23.13
   1  -3 -15  133.82   25.44
  -1   3  14  692.76   48.80
   1  -3 -14  771.00   46.97
  -1   3  14  774.14   47.12
   1  -3 -14  799.57   56.30
  -1   3  14  751.92   54.42
   1  -3 -13  913.26   57.24
  -1   3  13  924.88   58.03
  -1   3  13  860.78   50.99
  -1   3  13  994.13   50.65
  -1   3  12  465.71   34.15
   1  -3 -12  444.75   38.66
  -1   3  12  397.37   38.29
   1  -3 -11  232.59   22.77
   1  -3 -11  253.40   20.86
  -1   3  11  200.99   22.90
   1  -3 -11  250.81   28.63
  -1   3  11  269.62   21.64
  -1   3  11  260.70   30.31
   1  -3 -10 1248.90   58.20
   1  -3 -10 1299.29   49.64
  -1   3  10 1168.52   56.03
   1  -3 -10 1279.95   42.15
  -1   3  10 1379.14   45.12
  -1   3  10 1199.39   49.00
   1  -3  -9 1519.58   36.05
  -1   3   9 1402.46   58.07
  -1   3   9 1561.55   45.54
  -1   3   9 1376.97   50.57
   1  -3  -9 1590.21   53.31
   1  -3  -9 1374.90   57.59
   1  -3  -9 1417.93   41.54
  -1   3   8  510.80   25.14
   1  -3  -8  450.50   32.14
  -1   3   8  500.02   29.67
  -1   3   8  459.28   32.19
   1  -3  -8  427.20   26.91
   1  -3  -8  487.36   21.62
   1  -3  -8  462.33   21.94
   1  -3  -7    3.51    4.63
  -1   3   7   -3.82    7.43
  -1   3   7   -3.51    5.22
  -1   3   7   -0.09    7.11
   1  -3  -7    2.84    7.36
   1  -3  -7    9.73    8.19
   1  -3  -7    2.80    4.91
  -1   3   7    4.15    9.68
   1  -3  -6  450.03   28.42
  -1   3   6  402.54   24.29
  -1   3   6  408.90   24.56
   1  -3  -6  435.32   25.06
  -1   3   6  473.86   29.01
   1  -3  -6  429.11   20.98
  -1   3   6  479.17   21.84
   1  -3  -6  438.85   17.59
  -1   3   5  335.53   21.61
  -1   3   5  393.88   25.14
   1  -3  -5  402.95   23.61
   1  -3  -5  404.39   20.46
  -1   3   5  377.28   18.73
   1  -3  -5  362.31   13.73
   1  -3  -5  358.90   23.80
  -1   3   4  627.67   29.95
   1  -3  -4  603.98   27.68
  -1   3   4  708.48   24.73
   1  -3  -4  678.98   26.35
   1  -3  -4  667.31   28.92
  -1   3   4  631.94   28.06
   1  -3  -3 2417.63   49.01
   1  -3  -3 2323.09   48.32
  -1   3   3 2303.35   49.26
  -1   3   3 2157.76   50.64
   1  -3  -3 2232.99   49.98
   1  -3  -2 4258.75   65.32
   1  -3  -2 4113.49   56.85
  -1   3   2 4104.62   63.59
  -1   3   2 3996.75   65.69
   1  -3  -2 4185.46   65.93
   1  -3  -1 7251.38   85.50
   1  -3  -1 7125.43   82.86
   1  -3  -1 6943.55   63.71
  -1   3   1 7094.98   55.09
  -1   3   1 7120.63   69.82
  -1   3   1 7098.85   81.36
  -1   3   1 6983.68   82.75
   1  -3   0 3879.43   60.43
   1  -3   0 3997.41   64.26
  -1   3   0 3878.74   60.37
  -1   3   0 4146.27   48.01
  -1   3   0 3824.46   54.08
   1  -3   0 4156.19   38.56
   1  -3   0 4090.83   62.97
   1  -3   1 1031.60   32.09
  -1   3  -1 1042.59   29.76
   1  -3   1 1040.92   31.19
  -1   3  -1 1057.26   28.03
   1  -3   1 1016.31   32.48
  -1   3  -1 1014.64   31.58
  -1   3  -2 1724.68   40.89
  -1   3  -2 1713.66   41.94
   1  -3   2 1783.29   40.93
   1  -3   2 1724.44   42.80
   1  -3   2 1720.01   39.59
  -1   3  -2 1855.95   40.89
   1  -3   2 1799.57   43.74
   1  -3   3  248.32   17.94
   1  -3   3  243.58   16.12
  -1   3  -3  246.17   17.42
  -1   3  -3  244.44   18.13
  -1   3  -3  226.97   16.60
   1  -3   3  235.95   16.44
   1  -3   3  229.87   14.92
   1  -3   3  247.44   15.51
  -1   3  -4  668.46   29.31
   1  -3   4  616.72   24.74
   1  -3   4  622.26   23.99
  -1   3  -4  604.77   14.74
  -1   3  -4  595.72   28.08
   1  -3   4  626.75   25.61
   1  -3   4  570.45   27.66
  -1   3  -4  623.15   29.22
  -1   3  -5 9052.75  109.98
  -1   3  -5 9611.52   71.05
   1  -3   5 9105.37   95.11
  -1   3  -5 9053.72  115.39
   1  -3   5 9327.41   97.97
   1  -3   5 9012.71   90.10
   1  -3   5 9254.39  115.86
  -1   3  -5 8943.20  114.44
   1  -3   6   42.90    8.37
   1  -3   6   54.64    7.91
   1  -3   6   40.00    9.24
  -1   3  -6   64.95   12.74
  -1   3  -6   57.55    7.37
  -1   3  -6   74.00   13.32
   1  -3   6   45.08    7.83
   1  -3   7  798.06   38.83
  -1   3  -7  738.89   37.73
  -1   3  -7  743.38   26.37
  -1   3  -7  823.57   39.58
   1  -3   7  750.88   25.92
   1  -3   7  735.64   30.89
   1  -3   7  744.61   27.26
  -1   3  -7  731.80   29.76
   1  -3   7  784.56   35.10
  -1   3  -8 1384.79   39.84
  -1   3  -8 1371.60   43.94
   1  -3   8 1444.25   50.11
   1  -3   8 1385.82   36.38
   1  -3   8 1443.74   55.08
  -1   3  -8 1422.75   54.65
  -1   3  -8 1402.44   54.38
   1  -3   8 1396.44   44.72
   1  -3   8 1421.04   34.75
  -1   3  -9 1910.84   66.47
   1  -3   9 1904.60   67.68
  -1   3  -9 1845.72   65.65
   1  -3   9 1876.37   38.94
   1  -3   9 1894.79   60.54
  -1   3  -9 1991.85   52.16
  -1   3  -9 1941.78   56.49
   1  -3   9 2016.97   56.69
   1  -3   9 1823.23   40.57
  -1   3 -10 1037.67   51.71
  -1   3 -10 1164.72   47.28
   1  -3  10 1144.84   55.44
   1  -3  10 1132.84   44.81
   1  -3  10 1157.39   50.02
  -1   3 -10 1054.36   51.99
  -1   3 -10 1149.53   42.48
  -1   3 -11   18.86    8.28
   1  -3  11   18.63    9.06
   1  -3  11   36.45   14.14
  -1   3 -11   10.40    7.34
   1  -3  11   30.40   10.35
  -1   3 -11   25.38   13.19
  -1   3 -11   24.32   12.78
   1  -3  12  805.59   41.68
  -1   3 -12  800.86   49.74
   1  -3  12  777.98   44.83
  -1   3 -12  687.09   46.54
  -1   3 -12  730.96   38.75
   1  -3  12  742.44   49.98
  -1   3 -13 1202.40   52.36
  -1   3 -13 1360.54   68.10
   1  -3  13 1243.47   58.31
  -1   3 -13 1187.86   62.23
   1  -3  13 1292.60   55.03
  -1   3 -14  303.42   33.58
   1  -3  14  291.80   29.97
  -1   3 -14  320.99   28.97
   1  -3  14  323.21   35.95
  -1   3 -14  335.41   36.32
   1  -3  15   71.56   19.01
  -1   3 -15   79.05   20.10
  -1   3 -15   67.20   18.35
   1  -3  15   63.80   16.10
  -1   3 -16   34.75   16.59
  -1   3 -16   21.75   16.42
   1  -3  16   56.90   20.06
   1  -3  17  200.26   33.60
  -1   3 -17  207.94   32.22
  -1   3 -17  156.46   27.87
   1  -3  18  274.43   38.48
  -1   3 -18  299.52   38.36
  -1   3 -18  337.75   40.49
  -1   3 -19  102.07   26.25
  -1   3 -19  148.13   30.84
   1  -2 -19   31.73   16.31
  -1   2  18  304.81   41.30
   1  -2 -18  288.31   40.30
   1  -2 -18  222.70   34.09
   1  -2 -17  286.83   37.37
  -1   2  17  257.40   37.37
   1  -2 -16  174.92   29.73
   1  -2 -16  220.32   28.76
  -1   2  16  127.20   25.09
  -1   2  15   18.92   11.63
   1  -2 -15   32.21   13.70
  -1   2  15   43.12   18.06
   1  -2 -15   20.62   13.03
  -1   2  14  693.32   41.28
  -1   2  14  590.30   48.87
   1  -2 -14  726.97   42.70
   1  -2 -14  635.66   43.89
   1  -2 -14  650.23   49.54
  -1   2  14  561.85   46.31
  -1   2  14  702.36   45.46
   1  -2 -13 1289.51   65.98
   1  -2 -13 1295.92   54.15
  -1   2  13 1181.35   63.09
  -1   2  13 1235.67   57.22
  -1   2  13 1314.48   54.85
  -1   2  13 1196.76   63.25
  -1   2  13 1283.84   51.79
   1  -2 -12 1102.10   47.20
   1  -2 -12 1154.50   59.53
  -1   2  12 1182.21   49.54
  -1   2  12 1198.64   48.15
  -1   2  12 1107.51   58.23
  -1   2  12 1079.85   50.90
  -1   2  11   16.46    9.87
   1  -2 -11    7.23    8.02
   1  -2 -11    0.93    9.67
  -1   2  11    7.53   11.29
  -1   2  11   13.36    7.74
  -1   2  10  565.41   38.31
  -1   2  10  573.29   32.25
   1  -2 -10  613.15   31.33
   1  -2 -10  608.71   31.87
  -1   2  10  582.09   30.57
   1  -2 -10  562.58   38.41
   1  -2  -9 1405.25   45.30
   1  -2  -9 1578.71   47.87
  -1   2   9 1522.63   46.51
   1  -2  -9 1615.39   60.44
  -1   2   9 1504.04   48.47
  -1   2   9 1465.81   57.34
   1  -2  -8 3064.95   77.85
   1  -2  -8 3224.28   41.41
  -1   2   8 3089.69   65.36
  -1   2   8 3160.91   78.37
  -1   2   8 3281.69   64.42
   1  -2  -8 3348.82   65.27
   1  -2  -8 3048.59   61.55
   1  -2  -7  126.29   16.12
  -1   2   7  141.80   14.49
  -1   2   7  162.04   14.24
   1  -2  -7  152.26    9.90
   1  -2  -7  149.83   13.59
  -1   2   7  146.50   16.93
   1  -2  -7  141.63   13.74
   1  -2  -6  158.25   17.20
   1  -2  -6  175.11   14.91
  -1   2   6  159.25   14.09
  -1   2   6  139.57   14.02
  -1   2   6  153.77   16.69
  -1   2   6  163.36   13.33
   1  -2  -6  164.34   10.47
   1  -2  -6  153.14   12.48
   1  -2  -5  454.19   25.17
   1  -2  -5  499.46   18.14
   1  -2  -5  449.45   21.17
  -1   2   5  391.39   23.61
  -1   2   5  434.74   22.88
  -1   2   5  440.73   21.05
   1  -2  -5  422.88   17.93
  -1   2   5  469.78   20.31
  -1   2   4 1271.32   30.60
   1  -2  -4 1191.84   35.70
  -1   2   4 1299.45   35.62
  -1   2   4 1278.80   37.33
   1  -2  -4 1279.20   33.20
   1  -2  -4 1373.79   30.07
  -1   2   3 1508.13   35.68
   1  -2  -3 1554.44   32.15
   1  -2  -3 1500.03   33.58
  -1   2   3 1556.21   31.68
   1  -2  -3 1501.76   35.63
  -1   2   3 1481.86   36.30
   1  -2  -2   83.53    8.50
   1  -2  -2   94.19    9.20
  -1   2   2   76.77    9.28
  -1   2   2   73.59    8.88
  -1   2   1  764.29   22.54
  -1   2   1  738.96   22.39
  -1   2   1  722.24   20.00
   1  -2  -1  750.60   18.62
  -1   2   1  713.03   16.01
   1  -2  -1  735.12   22.23
   1  -2  -1  767.12   22.29
  -1   2   0 4173.99   42.49
   1  -2   0 4040.88   49.96
  -1   2   0 4211.63   48.25
   1  -2   0 4103.79   50.24
  -1   2   0 4001.56   49.96
   1  -2   0 4104.20   34.23
   1  -2   0 4028.50   50.51
   1  -2   1 1117.02   26.53
   1  -2   1 1082.96   26.63
   1  -2   1 1134.58   26.61
  -1   2  -1 1195.24   16.60
  -1   2  -1 1125.53   25.54
  -1   2  -1 1101.13   26.82
  -1   2  -1 1138.97   26.92
  -1   2  -2 4944.57   35.63
   1  -2   2 4840.02   56.31
  -1   2  -2 4887.36   58.15
   1  -2   2 4913.56   60.13
  -1   2  -2 5018.75   60.40
   1  -2   2 4930.70   55.07
  -1   2  -2 4712.20   59.52
   1  -2   3 7155.81   69.28
   1  -2   3 6989.98   78.92
  -1   2  -3 6927.41   74.99
  -1   2  -3 7223.82   52.83
   1  -2   3 7008.78   75.93
   1  -2   3 7043.52   71.80
  -1   2  -3 7126.76   80.05
   1  -2   3 7099.23   67.01
  -1   2  -3 6896.18   79.07
   1  -2   4  200.20   15.35
  -1   2  -4  227.32   11.68
   1  -2   4  238.78   13.38
   1  -2   4  206.50   14.81
   1  -2   4  208.59   14.21
  -1   2  -4  213.26   16.04
  -1   2  -4  215.34   16.79
   1  -2   4  256.78   13.46
  -1   2  -5 3962.81   53.87
   1  -2   5 3718.69   49.32
   1  -2   5 3746.22   64.77
  -1   2  -5 3730.43   58.81
   1  -2   5 3718.27   60.02
  -1   2  -5 3858.75   70.07
  -1   2  -5 3705.06   68.95
   1  -2   5 3924.14   51.31
   1  -2   5 3658.66   67.81
  -1   2  -6 2560.51   53.88
   1  -2   6 2606.16   62.34
   1  -2   6 2537.01   57.29
   1  -2   6 2550.70   54.19
  -1   2  -6 2516.37   61.08
  -1   2  -6 2597.62   49.33
  -1   2  -6 2507.56   62.38
   1  -2   6 2676.44   43.28
   1  -2   6 2505.78   40.07
  -1   2  -7    1.92    5.56
   1  -2   7   -0.35    5.35
  -1   2  -7   -3.39    7.69
  -1   2  -7   12.10    9.70
   1  -2   7   11.72    7.47
   1  -2   7    6.48    3.02
   1  -2   7    7.36    8.85
  -1   2  -7   -1.79    5.97
   1  -2   7   11.76    4.46
   1  -2   8  831.89   35.51
   1  -2   8  893.62   25.49
   1  -2   8  800.13   21.09
   1  -2   8  841.22   37.46
  -1   2  -8  871.05   40.83
  -1   2  -8  847.36   40.54
  -1   2  -8  863.00   37.86
  -1   2  -8  915.25   35.21
   1  -2   8  923.86   43.28
  -1   2  -9  348.45   27.85
  -1   2  -9  358.48   26.33
   1  -2   9  348.42   24.63
  -1   2  -9  362.76   24.32
   1  -2   9  348.61   29.18
  -1   2  -9  306.39   26.60
   1  -2   9  381.48   27.36
   1  -2   9  368.31   16.31
   1  -2   9  313.08   12.14
  -1   2 -10  500.94   34.06
  -1   2 -10  493.41   35.52
   1  -2  10  491.13   30.58
   1  -2  10  495.39   32.45
   1  -2  10  535.57   37.76
  -1   2 -10  538.27   35.88
  -1   2 -10  530.03   31.31
   1  -2  11  222.00   26.58
   1  -2  11  211.91   21.53
  -1   2 -11  271.94   24.02
  -1   2 -11  247.56   25.63
  -1   2 -11  274.38   26.48
  -1   2 -11  261.57   29.33
   1  -2  11  239.37   24.09
  -1   2 -12  173.80   23.26
   1  -2  12  150.05   23.76
  -1   2 -12  131.38   18.74
   1  -2  12  169.74   22.16
   1  -2  12  166.41   20.36
  -1   2 -12  159.26   23.31
  -1   2 -12  130.41   20.43
   1  -2  13  741.34   42.41
  -1   2 -13  717.57   47.64
  -1   2 -13  709.11   42.39
   1  -2  13  701.51   42.91
   1  -2  13  645.78   48.01
  -1   2 -13  698.48   46.74
  -1   2 -14  195.11   24.73
  -1   2 -14  127.33   23.81
   1  -2  14  188.16   23.25
   1  -2  14  200.43   25.59
   1  -2  14  155.31   25.28
  -1   2 -14  160.23   25.55
  -1   2 -15  159.51   24.00
   1  -2  15  182.20   23.89
  -1   2 -15  145.48   23.91
  -1   2 -15  131.49   24.36
   1  -2  15  165.38   27.34
  -1   2 -16    9.54   13.59
  -1   2 -16    0.88    9.84
   1  -2  16   11.46   12.72
  -1   2 -16    6.61   10.19
  -1   2 -17  229.42   29.89
  -1   2 -17  236.95   33.05
   1  -2  17  226.40   35.01
  -1   2 -17  236.54   33.30
  -1   2 -18  132.52   27.33
   1  -2  18  251.42   36.37
  -1   2 -18  200.79   31.08
  -1   2 -19   74.42   23.12
  -1   2 -19   87.30   24.56
  -1   1  19   78.68   21.92
   1  -1 -19  121.73   28.74
   1  -1 -19   66.33   17.95
   1  -1 -19   64.34   20.01
   1  -1 -18  360.45   40.18
   1  -1 -18  340.41   43.37
   1  -1 -18  357.06   40.21
  -1   1  18  350.20   42.88
   1  -1 -17  685.67   52.03
   1  -1 -17  510.30   48.97
  -1   1  17  621.80   54.17
   1  -1 -16   67.01   15.78
   1  -1 -16   33.29   16.32
  -1   1  16   54.97   19.74
   1  -1 -16   18.28   12.46
  -1   1  15   67.82   18.67
   1  -1 -15  162.48   23.81
   1  -1 -15  138.60   26.06
   1  -1 -15  135.94   23.21
  -1   1  14  186.94   27.41
   1  -1 -14  220.12   26.41
   1  -1 -14  267.03   31.31
   1  -1 -14  216.13   26.97
  -1   1  14  253.85   25.85
  -1   1  14  180.06   22.28
  -1   1  13 1243.33   53.40
   1  -1 -13 1090.43   51.98
  -1   1  13 1195.14   62.05
   1  -1 -13 1119.02   59.55
  -1   1  13 1116.58   50.82
  -1   1  13 1225.89   49.89
   1  -1 -13 1066.55   55.14
  -1   1  12  809.58   41.25
   1  -1 -12  795.63   42.86
   1  -1 -12  739.77   46.37
  -1   1  12  766.81   47.92
  -1   1  12  748.09   39.85
  -1   1  12  788.63   38.69
  -1   1  11   60.63   12.49
   1  -1 -11   31.85   11.28
  -1   1  11   39.41   13.72
   1  -1 -11   42.97   13.58
  -1   1  11   42.78   15.23
  -1   1  11   52.65   11.64
  -1   1  11   33.35    9.38
   1  -1 -10  572.09   37.00
   1  -1 -10  580.62   33.03
  -1   1  10  582.57   32.64
  -1   1  10  574.20   37.57
  -1   1  10  522.13   16.83
  -1   1  10  525.52   30.55
  -1   1  10  510.94   36.21
  -1   1  10  567.90   29.49
  -1   1   9 2088.38   56.96
  -1   1   9 1979.36   51.18
   1  -1  -9 1922.59   63.46
  -1   1   9 1979.90   64.53
   1  -1  -9 1999.53   57.00
  -1   1   8 3830.43   83.73
  -1   1   8 4173.57   75.95
   1  -1  -8 3897.03   74.51
  -1   1   8 3944.90   67.59
   1  -1  -8 3997.38   85.25
   1  -1  -7 1103.90   30.85
   1  -1  -7 1076.40   36.84
  -1   1   7 1065.14   33.20
   1  -1  -7 1129.14   42.87
  -1   1   7 1086.19   36.68
   1  -1  -7  969.95   16.15
  -1   1   7 1006.01   17.77
  -1   1   7 1129.74   43.03
   1  -1  -6 1085.91   28.86
  -1   1   6 1080.65   38.69
  -1   1   6 1120.51   34.65
   1  -1  -6 1097.42   39.39
  -1   1   6 1017.50   29.52
   1  -1  -6 1043.99   33.69
  -1   1   6  992.68   18.88
  -1   1   5  987.77   33.66
   1  -1  -5 1009.39   34.60
  -1   1   5 1024.93   26.87
   1  -1  -5 1057.30   25.84
   1  -1  -5  975.13   29.62
  -1   1   5 1132.16   21.05
  -1   1   5 1030.59   30.58
  -1   1   4 6884.96   77.74
  -1   1   4 6971.13   71.20
  -1   1   4 6836.71   60.12
   1  -1  -4 6746.64   78.94
   1  -1  -4 6805.75   58.74
  -1   1   3 1150.39   26.62
   1  -1  -3 1181.40   29.16
  -1   1   3 1161.86   28.93
   1  -1  -3 1123.10   21.24
  -1   1   3 1174.78   28.03
   1  -1  -3 1139.99   21.94
  -1   1   2   21.53    4.88
  -1   1   2   14.68    4.70
  -1   1   2   22.67    5.81
   1  -1  -2   23.99    4.08
   1  -1  -2   16.89    4.50
   1  -1  -2   17.41    3.49
  -1   1  -2 1263.39   22.81
   1  -1   2 1245.78   27.16
   1  -1   2 1276.82   25.74
  -1   1  -2 1270.15   22.75
  -1   1  -2 1265.66   27.19
   1  -1   2 1245.64   26.38
   1  -1   2 1272.22   24.26
  -1   1  -2 1270.44   26.81
   1  -1   3  442.90   18.34
   1  -1   3  457.19   18.94
  -1   1  -3  506.76   19.82
   1  -1   3  436.37   15.25
  -1   1  -3  471.31   16.51
  -1   1  -3  461.51   19.00
   1  -1   3  446.61   18.51
  -1   1  -4 4134.91   54.81
  -1   1  -4 4011.70   59.76
   1  -1   4 3997.91   58.43
  -1   1  -4 4010.35   61.09
   1  -1   4 4116.28   61.52
   1  -1   4 3968.34   60.26
   1  -1   4 4131.37   48.01
  -1   1  -5 5553.78   77.73
   1  -1   5 5613.17   78.03
   1  -1   5 5594.13   75.48
  -1   1  -5 5571.50   77.03
  -1   1  -5 5449.56   77.88
  -1   1  -5 5729.58   72.45
   1  -1   5 5885.79   60.30
   1  -1   5 5725.55   81.06
   1  -1   6 2036.51   45.84
  -1   1  -6 1967.82   50.55
  -1   1  -6 2063.21   52.26
  -1   1  -6 1873.33   48.99
   1  -1   6 1968.10   52.65
  -1   1  -6 1999.38   47.85
   1  -1   6 2020.26   50.85
   1  -1   6 1834.06   47.83
   1  -1   6 2039.41   37.03
   1  -1   7   36.49    8.57
  -1   1  -7    6.59    1.87
  -1   1  -7   11.04    7.52
   1  -1   7   17.68    7.59
   1  -1   7    6.96    1.80
  -1   1  -7   17.67    8.59
   1  -1   7   17.60    5.16
   1  -1   7    9.75    7.47
   1  -1   7   13.27    8.45
  -1   1  -7   23.10    8.81
  -1   1  -7   26.87   10.42
   1  -1   8  714.80   37.62
   1  -1   8  763.12   35.46
  -1   1  -8  777.57   36.99
  -1   1  -8  722.47   35.42
   1  -1   8  786.21   35.18
  -1   1  -8  774.56   34.92
   1  -1   8  788.68   32.94
  -1   1  -8  708.22   34.93
   1  -1   8  829.60   24.99
  -1   1  -9  838.09   40.91
   1  -1   9  847.23   38.75
   1  -1   9  832.69   42.70
   1  -1   9  855.25   25.89
  -1   1  -9  888.12   39.76
   1  -1   9  855.80   39.62
  -1   1  -9  788.44   40.45
  -1   1  -9  818.55   40.23
   1  -1   9  831.25   35.91
   1  -1  10  472.02   35.93
  -1   1 -10  516.03   33.86
   1  -1  10  562.33   31.19
   1  -1  10  506.71   32.23
  -1   1 -10  455.01   32.57
  -1   1 -10  468.00   32.27
   1  -1  10  543.55   20.75
   1  -1  10  532.21   33.02
  -1   1 -10  559.95   33.81
   1  -1  11  702.31   44.61
  -1   1 -11  683.95   39.74
  -1   1 -11  607.38   39.16
  -1   1 -11  715.12   43.48
   1  -1  11  721.72   37.29
   1  -1  11  730.52   40.47
  -1   1 -11  677.14   40.79
   1  -1  11  697.09   38.93
  -1   1 -12   18.89   11.20
   1  -1  12   29.82   12.51
  -1   1 -12    1.00    9.58
   1  -1  12    9.07    9.70
  -1   1 -12   21.20   10.86
   1  -1  12   21.57   10.55
  -1   1 -12   33.52   13.22
   1  -1  13  479.04   36.39
  -1   1 -13  509.29   40.14
   1  -1  13  513.97   37.59
  -1   1 -13  509.45   39.33
  -1   1 -13  534.16   38.54
   1  -1  13  487.88   40.67
  -1   1 -13  476.80   37.70
  -1   1 -14  943.09   54.56
   1  -1  14 1038.68   53.94
  -1   1 -14  964.96   55.45
   1  -1  14 1048.52   53.94
   1  -1  14  956.36   58.87
  -1   1 -14 1019.28   55.49
  -1   1 -15  262.68   30.26
   1  -1  15  331.89   32.27
  -1   1 -15  416.03   39.26
   1  -1  15  385.24   34.63
  -1   1 -15  352.68   35.36
   1  -1  15  358.43   38.37
  -1   1 -16   -8.78   11.26
  -1   1 -16    0.32   10.54
  -1   1 -16   14.13   13.52
   1  -1  16   15.05   13.49
  -1   1 -17  452.19   42.84
  -1   1 -17  384.93   40.77
  -1   1 -17  442.67   42.85
   1  -1  17  435.13   45.56
  -1   1 -18  630.81   52.19
   1  -1  18  665.77   59.63
  -1   1 -18  651.86   52.55
  -1   1 -18  630.82   53.05
  -1   1 -19  360.38   41.30
  -1   1 -19  389.57   42.98
   1   0 -20   42.61   18.11
   1   0 -20  101.95   24.04
   1   0 -19   59.17   17.68
  -1   0  19   39.49   19.18
   1   0 -19   16.84   14.08
   1   0 -19   35.56   17.67
  -1   0  18  432.64   47.12
   1   0 -18  458.52   46.92
   1   0 -18  362.54   41.31
   1   0 -18  391.12   41.17
   1   0 -17  306.50   34.55
  -1   0  17  265.64   36.95
   1   0 -17  248.22   33.46
   1   0 -17  245.35   32.97
  -1   0  16  152.19   28.52
  -1   0  16  150.14   22.95
   1   0 -16  161.24   26.45
   1   0 -16  154.04   25.79
   1   0 -16  145.46   23.96
  -1   0  15  162.94   27.16
  -1   0  15  193.56   25.73
   1   0 -15  145.00   24.21
   1   0 -15  205.76   27.00
   1   0 -15  138.18   23.99
  -1   0  14  134.56   25.01
   1   0 -14  139.62   23.52
  -1   0  14  189.76   23.56
   1   0 -14   90.31   19.29
   1   0 -14  157.64   23.37
  -1   0  13  348.94   26.27
   1   0 -13  351.68   31.73
   1   0 -13  331.73   32.44
  -1   0  13  294.75   31.73
  -1   0  13  347.61   26.64
   1   0 -13  268.50   28.56
  -1   0  13  283.99   27.59
   1   0 -12  491.88   36.86
   1   0 -12  550.84   39.19
   1   0 -12  484.98   35.40
  -1   0  12  508.05   29.56
  -1   0  12  553.10   36.04
  -1   0  12  496.10   39.27
  -1   0  12  474.87   29.69
  -1   0  11    1.81    7.80
  -1   0  11    3.94    5.26
   1   0 -11    6.04    9.06
  -1   0  11    4.80    9.82
   1   0 -11    1.94    7.96
  -1   0  11   -4.71    5.18
   1   0 -10  108.28   17.11
  -1   0  10   91.32   17.07
  -1   0  10  109.50   13.04
  -1   0  10  107.99   13.03
   1   0 -10   87.12   14.98
  -1   0  10  110.62   16.40
   1   0  -9 1715.97   57.59
  -1   0   9 1636.33   59.35
   1   0  -9 1576.15   53.69
  -1   0   9 1735.86   45.60
  -1   0   9 1679.07   53.87
  -1   0   9 1662.56   45.92
  -1   0   8  397.89   21.44
   1   0  -8  445.01   27.76
  -1   0   8  471.36   22.21
  -1   0   8  428.20   28.65
   1   0  -8  431.84   27.48
  -1   0   8  443.14   26.31
  -1   0   7  110.81   10.97
   1   0  -7  102.73   13.68
  -1   0   7  102.53   14.87
  -1   0   7   82.19    5.94
   1   0  -7   93.94   12.76
  -1   0   7   99.95   13.40
  -1   0   7  100.91   10.25
  -1   0   6  299.22   19.61
  -1   0   6  332.62   15.83
  -1   0   6  337.16   22.11
  -1   0   6  328.92   11.96
   1   0  -6  294.23   19.76
   1   0  -6  317.40   20.50
  -1   0   6  314.16   15.87
  -1   0   5 1099.74   34.32
   1   0  -5 1167.12   34.51
  -1   0   5 1106.96   35.32
  -1   0   5 1151.75   24.65
  -1   0   5 1171.47   22.12
   1   0  -5 1131.42   34.31
  -1   0   4 3318.64   54.57
  -1   0   4 3534.65   34.89
  -1   0   4 3393.23   53.80
  -1   0   4 3481.01   38.05
   1   0  -4 3510.52   53.29
  -1   0   3 1546.04   25.27
  -1   0   3 1570.49   31.95
   1   0  -3 1498.79   30.65
  -1   0   3 1566.97   32.93
  -1   0   2 3820.01   39.21
   1   0  -2 3681.82   41.25
  -1   0   2 3726.43   39.08
  -1   0   2 3728.72   38.46
   1   0  -2 3804.61   30.23
   1   0   2  346.68   15.50
  -1   0  -2  364.94   14.75
   1   0   2  348.13   14.07
   1   0   2  353.50   15.34
  -1   0  -2  337.33   11.19
   1   0   2  311.81   13.65
  -1   0  -2  324.94   12.46
  -1   0  -2  353.40   11.59
   1   0   3 3715.07   53.07
   1   0   3 3685.22   47.03
  -1   0  -3 3669.49   51.68
  -1   0  -3 3604.08   34.84
   1   0   3 3725.43   54.65
   1   0   3 3693.73   54.58
  -1   0  -3 3674.22   46.66
  -1   0  -3 3731.79   44.31
  -1   0  -4 8221.70   86.95
   1   0   4 8185.16   89.93
   1   0   4 8020.03   74.94
  -1   0  -4 8256.41   90.15
   1   0   4 8225.37   89.99
  -1   0  -4 8248.06   78.53
  -1   0  -4 8259.67   50.92
  -1   0  -4 8018.07   76.45
   1   0   4 8248.64   89.17
   1   0   5 2851.59   41.78
  -1   0  -5 2892.06   56.37
  -1   0  -5 2737.32   57.68
  -1   0  -5 2786.04   50.30
  -1   0  -5 2769.76   51.04
   1   0   5 2805.16   46.23
   1   0   5 2748.47   57.95
   1   0   5 2770.59   56.35
   1   0   5 2742.54   56.44
  -1   0  -6 1048.21   39.37
  -1   0  -6 1045.77   37.50
   1   0   6  997.17   29.02
   1   0   6  933.15   37.25
   1   0   6  981.21   36.51
   1   0   6 1016.55   28.39
   1   0   6 1068.23   39.09
   1   0   6 1054.91   38.20
  -1   0  -6  947.04   33.69
  -1   0  -6  956.92   33.12
  -1   0  -7   38.00   10.06
   1   0   7   43.46   10.93
   1   0   7   26.41    8.59
   1   0   7   32.14    9.28
   1   0   7   36.31    7.09
  -1   0  -7   36.56    9.73
  -1   0  -7   36.26    8.93
  -1   0  -7   49.73   11.37
   1   0   7   44.68    7.56
   1   0   7   43.52   10.58
   1   0   8  911.76   39.56
   1   0   8  969.63   43.86
   1   0   8 1005.34   44.11
  -1   0  -8  955.02   41.10
  -1   0  -8  951.52   38.59
   1   0   8  871.32   39.73
  -1   0  -8  888.12   41.88
   1   0   8  977.39   32.87
   1   0   8  929.04   29.78
  -1   0  -8  915.30   37.66
   1   0   9 1475.23   52.34
  -1   0  -9 1419.48   53.08
   1   0   9 1394.96   54.42
  -1   0  -9 1370.64   49.21
  -1   0  -9 1384.84   49.15
  -1   0  -9 1377.32   55.09
   1   0   9 1392.76   37.20
   1   0   9 1436.51   42.40
   1   0   9 1394.94   51.44
  -1   0 -10  694.94   39.42
   1   0  10  648.98   30.75
  -1   0 -10  633.25   39.80
   1   0  10  653.15   36.76
   1   0  10  666.91   26.21
   1   0  10  673.63   37.80
  -1   0 -10  594.75   34.74
  -1   0 -10  657.92   36.30
   1   0  10  672.65   40.93
  -1   0 -11  695.45   43.98
  -1   0 -11  595.48   36.54
  -1   0 -11  668.25   38.51
   1   0  11  666.54   39.27
  -1   0 -11  646.09   41.09
   1   0  11  672.53   43.56
   1   0  11  725.72   34.22
   1   0  11  628.60   39.22
  -1   0 -12   70.04   16.60
  -1   0 -12   64.13   14.90
   1   0  12   64.68   16.62
   1   0  12   89.14   17.45
  -1   0 -12   81.66   18.07
   1   0  12   78.15   15.15
  -1   0 -12   33.30   13.28
  -1   0 -13  233.28   27.01
  -1   0 -13  228.92   28.80
   1   0  13  214.06   25.28
   1   0  13  211.63   25.45
  -1   0 -13  210.89   25.33
  -1   0 -13  213.86   24.60
   1   0  13  236.95   29.56
  -1   0 -14  490.58   38.61
   1   0  14  515.94   38.83
   1   0  14  483.31   38.58
  -1   0 -14  466.36   37.08
  -1   0 -14  508.69   41.30
   1   0  14  491.36   43.76
   1   0  15  617.45   43.99
  -1   0 -15  515.68   41.50
  -1   0 -15  521.42   43.57
   1   0  15  566.27   43.42
  -1   0 -15  513.57   40.32
   1   0  15  493.58   45.47
  -1   0 -16   61.74   20.11
  -1   0 -16   50.36   17.16
  -1   0 -16   69.43   17.46
   1   0  16   56.36   16.96
   1   0  16   64.50   17.88
   1   0  16   40.16   16.63
  -1   0 -17  238.96   32.74
  -1   0 -17  221.40   29.61
   1   0  17  183.11   30.02
  -1   0 -18  540.36   49.63
   1   0  18  649.31   58.43
  -1   0 -19  821.99   62.61
   1   1 -20   34.51   17.12
   1   1 -20   15.33   14.57
   1   1 -19   56.83   20.76
   1   1 -19   47.72   18.62
   1   1 -19   25.81   16.95
  -1  -1  19   34.20   19.40
   1   1 -18  384.40   39.69
  -1  -1  18  370.65   44.91
   1   1 -18  457.04   45.53
   1   1 -18  404.70   42.49
   1   1 -18  296.70   37.75
  -1  -1  17  691.30   57.15
   1   1 -17  706.41   54.52
   1   1 -17  632.25   52.31
   1   1 -17  660.39   52.17
  -1  -1  17  792.08   53.72
   1   1 -16  125.77   24.07
  -1  -1  16  120.65   24.26
   1   1 -16   95.60   21.13
  -1  -1  16  126.82   22.66
   1   1 -16   92.97   21.16
   1   1 -15   23.71   15.40
   1   1 -15   11.56   12.11
   1   1 -15   26.16   14.79
  -1  -1  15   20.87   14.87
  -1  -1  15   21.30   15.08
   1   1 -14  277.05   30.94
   1   1 -14  236.13   28.99
  -1  -1  14  284.39   33.85
  -1  -1  14  330.95   32.29
   1   1 -14  278.50   31.18
   1   1 -13  646.86   43.98
  -1  -1  13  744.72   45.36
   1   1 -13  755.93   46.76
   1   1 -13  800.00   50.00
  -1  -1  13  669.69   47.60
  -1  -1  12 1053.01   51.34
  -1  -1  12 1060.88   42.55
   1   1 -12 1021.15   53.68
   1   1 -12  979.68   52.16
   1   1 -12  899.81   49.11
  -1  -1  12 1110.99   41.87
  -1  -1  12 1035.96   56.21
   1   1 -11  119.72   20.43
   1   1 -11  128.04   18.64
  -1  -1  11  112.13   13.92
   1   1 -11  109.96   18.18
  -1  -1  11  122.96   19.95
  -1  -1  11  127.28   18.73
  -1  -1  11  117.63   13.14
   1   1 -10  146.93   18.64
  -1  -1  10  136.22   18.30
   1   1 -10  103.78   17.09
  -1  -1  10  164.86   22.14
  -1  -1  10  134.65   13.56
  -1  -1  10  149.48   14.85
  -1  -1   9  612.74   34.49
  -1  -1   9  575.08   35.72
  -1  -1   9  605.04   26.77
   1   1  -9  619.68   35.98
   1   1  -9  611.51   34.10
  -1  -1   9  636.73   26.11
  -1  -1   8  818.20   37.87
  -1  -1   8  810.89   26.78
  -1  -1   8  759.21   38.54
  -1  -1   8  768.61   27.89
   1   1  -8  783.02   35.68
   1   1  -8  793.48   38.07
   1   1  -7   27.39    8.83
  -1  -1   7   28.41    6.00
  -1  -1   7   21.66    4.69
   1   1  -7   49.33   11.50
  -1  -1   7   23.81    5.07
  -1  -1   7   17.34    8.26
  -1  -1   7   19.37    9.32
   1   1  -6  147.23   13.80
  -1  -1   6  126.73    9.92
  -1  -1   6  129.25    9.64
  -1  -1   6  146.00   15.69
  -1  -1   6  108.47   13.58
  -1  -1   6  130.86    8.67
  -1  -1   6  144.22   10.63
   1   1  -6  164.93   16.51
  -1  -1   5  475.28   18.47
  -1  -1   5  459.58   24.40
   1   1  -5  492.93   24.97
  -1  -1   5  450.02   23.39
  -1  -1   5  453.74   17.45
  -1  -1   5  480.83   13.04
   1   1  -5  454.03   20.67
  -1  -1   5  460.06   10.20
  -1  -1   4 3276.24   54.41
   1   1  -4 3258.36   57.43
  -1  -1   4 3146.24   25.58
   1   1  -4 3323.20   48.96
  -1  -1   4 3246.12   46.32
  -1  -1   4 3342.65   59.06
  -1  -1   4 3303.13   47.19
  -1  -1   3 6968.01   67.54
   1   1  -3 6845.66   61.90
  -1  -1   3 6843.78   41.54
  -1  -1   3 6730.91   65.85
  -1  -1   3 6624.62   75.92
  -1  -1   3 6756.03   68.60
   1   1  -2 1919.29   29.18
  -1  -1   2 1835.54   34.55
  -1  -1   2 1918.70   35.33
  -1  -1   2 1880.06   25.45
  -1  -1   2 1922.64   29.22
  -1  -1   2 1858.93   31.75
  -1  -1   2 1827.73   36.40
  -1  -1   1  380.03   16.21
  -1  -1   1  393.46   13.38
  -1  -1   1  400.40   13.08
  -1  -1   1  386.21   13.22
  -1  -1   1  389.47   15.02
  -1  -1   1  410.58   17.00
   1   1   0 4406.58   42.84
  -1  -1   0 4391.80   45.67
  -1  -1   0 4290.45   51.29
  -1  -1   0 4184.99   40.16
  -1  -1   0 4281.14   52.17
  -1  -1   0 4305.37   49.92
  -1  -1  -1  572.18   18.95
   1   1   1  620.36   20.85
  -1  -1  -1  585.82   19.08
   1   1   1  614.15   13.29
   1   1   1  600.17   17.95
  -1  -1  -1  599.03   20.13
  -1  -1  -1  630.00   11.56
  -1  -1  -1  604.19   20.81
   1   1   2 1351.00   30.45
  -1  -1  -2 1384.68   30.35
  -1  -1  -2 1349.25   28.52
  -1  -1  -2 1354.29   31.56
  -1  -1  -2 1401.05   22.49
  -1  -1  -2 1374.28   33.99
   1   1   2 1354.50   19.40
   1   1   2 1299.91   32.82
  -1  -1  -3  404.28   15.71
   1   1   3  431.27   19.97
  -1  -1  -3  447.68   12.48
  -1  -1  -3  425.99   14.21
   1   1   3  400.17   20.46
   1   1   3  437.25   13.01
  -1  -1  -3  421.30   16.99
  -1  -1  -3  430.43   21.26
  -1  -1  -3  430.00   20.03
  -1  -1  -4 2000.23   33.38
  -1  -1  -4 1973.84   46.82
   1   1   4 1966.38   47.45
   1   1   4 2072.33   47.28
  -1  -1  -4 2056.58   34.71
  -1  -1  -4 2003.27   36.10
  -1  -1  -4 2045.64   33.27
  -1  -1  -4 2028.09   47.95
  -1  -1  -5 1487.33   43.95
  -1  -1  -5 1453.23   44.77
  -1  -1  -5 1461.02   33.87
  -1  -1  -5 1504.87   30.84
   1   1   5 1516.33   44.59
  -1  -1  -5 1432.86   42.87
   1   1   5 1375.20   43.14
   1   1   5 1510.86   23.44
  -1  -1  -5 1438.57   33.29
   1   1   6 1117.85   41.73
   1   1   6 1164.27   41.63
  -1  -1  -6 1080.35   32.31
   1   1   6 1100.63   41.83
   1   1   6 1193.86   24.81
  -1  -1  -6 1127.81   41.62
  -1  -1  -6 1038.84   32.06
  -1  -1  -6 1177.15   26.73
  -1  -1  -6 1098.25   42.36
   1   1   7  185.99   18.49
  -1  -1  -7  176.04   18.68
  -1  -1  -7  169.03   18.47
   1   1   7  191.43   11.74
   1   1   7  206.78   20.94
  -1  -1  -7  191.15   15.27
  -1  -1  -7  183.51   15.43
   1   1   7  185.39   15.02
   1   1   7  145.66   17.88
  -1  -1  -8  225.45   18.62
   1   1   8  244.70   22.73
  -1  -1  -8  206.45   22.19
   1   1   8  240.20   17.47
  -1  -1  -8  239.86   22.67
   1   1   8  254.04   14.92
   1   1   8  243.47   22.72
   1   1   8  235.96   23.26
  -1  -1  -8  231.15   18.08
  -1  -1  -9  938.43   38.54
   1   1   9 1003.86   45.62
   1   1   9  962.81   35.67
   1   1   9 1100.08   33.11
  -1  -1  -9 1073.57   48.59
  -1  -1  -9 1023.33   48.99
   1   1   9  994.41   45.98
   1   1   9 1037.62   49.34
  -1  -1  -9  899.75   37.85
  -1  -1 -10 1720.98   54.99
   1   1  10 1618.66   61.37
   1   1  10 1731.97   66.73
  -1  -1 -10 1687.85   66.70
  -1  -1 -10 1632.28   54.87
   1   1  10 1672.81   61.46
   1   1  10 1712.30   48.55
   1   1  10 1845.56   45.75
  -1  -1 -10 1729.54   64.74
   1   1  11  142.94   21.65
  -1  -1 -11  108.57   16.73
  -1  -1 -11  146.18   23.10
   1   1  11  151.66   20.95
  -1  -1 -11  129.61   18.52
  -1  -1 -11  139.63   20.15
   1   1  11  116.37   20.53
   1   1  11  101.56   12.32
   1   1  11  152.81   20.73
   1   1  12    8.99    9.91
   1   1  12   21.54   12.09
   1   1  12   26.94   14.95
  -1  -1 -12   12.77    9.04
  -1  -1 -12   18.85   13.11
  -1  -1 -12   18.59   12.45
  -1  -1 -12   10.17    8.97
   1   1  12    4.56   10.13
   1   1  13  239.35   28.47
   1   1  13  243.59   26.94
   1   1  13  246.20   30.92
  -1  -1 -13  211.39   26.77
  -1  -1 -13  246.51   25.68
  -1  -1 -13  269.71   26.55
   1   1  14   90.45   20.25
   1   1  14   88.42   18.75
   1   1  14   78.65   18.21
  -1  -1 -14  114.93   19.88
  -1  -1 -14   93.55   19.01
   1   1  15  180.97   28.86
  -1  -1 -15  152.11   26.48
   1   1  15  190.87   26.94
   1   1  15  166.63   26.14
   1   1  16   12.23   13.89
   1   1  16   -0.54    9.74
  -1  -1 -16   22.01   17.77
   1   1  16   37.42   16.76
   1   1  17   53.39   18.93
   1   1  17   51.93   17.19
  -1  -1 -17   47.46   19.68
   1   1  18  523.70   52.45
  -1  -1 -18  567.61   52.51
  -1  -2  19   90.37   25.36
   1   2 -19   77.89   21.26
   1   2 -19   49.74   21.53
  -1  -2  18  271.60   35.96
  -1  -2  18  291.82   40.10
   1   2 -18  212.76   32.44
   1   2 -18  259.41   36.49
   1   2 -18  308.86   38.17
  -1  -2  17 1005.47   69.64
   1   2 -17  988.83   66.72
  -1  -2  17 1001.09   62.52
   1   2 -17  980.54   61.83
   1   2 -17 1042.80   67.16
   1   2 -16  324.92   35.64
  -1  -2  16  337.30   39.47
  -1  -2  16  309.63   35.57
   1   2 -16  298.33   37.03
   1   2 -16  293.83   35.20
   1   2 -15   12.96   11.37
  -1  -2  15   40.74   16.28
   1   2 -15   11.77   11.52
   1   2 -15   15.58   11.67
  -1  -2  15    4.02   15.52
   1   2 -14   38.12   15.43
  -1  -2  14   52.53   17.64
   1   2 -14   49.95   14.28
   1   2 -14   60.61   16.97
  -1  -2  14   58.91   16.83
  -1  -2  13 1593.05   68.65
   1   2 -13 1594.16   71.88
  -1  -2  13 1553.16   72.82
   1   2 -13 1629.28   71.76
   1   2 -13 1548.48   65.00
   1   2 -12 1285.92   61.27
  -1  -2  12 1207.98   61.41
   1   2 -12 1338.07   57.46
  -1  -2  12 1312.56   60.46
   1   2 -12 1203.30   60.36
   1   2 -11  726.98   40.32
   1   2 -11  738.02   45.45
  -1  -2  11  749.93   46.18
   1   2 -11  705.35   44.56
  -1  -2  11  782.84   44.86
   1   2 -10   22.26   10.42
  -1  -2  10   24.55    5.38
   1   2 -10   19.59   12.27
   1   2 -10   27.07    9.06
  -1  -2  10    9.34   11.91
  -1  -2  10   25.25   11.79
  -1  -2  10   20.05    5.91
  -1  -2   9  624.33   23.29
  -1  -2   9  558.67   36.05
   1   2  -9  675.27   34.06
  -1  -2   9  577.11   23.14
  -1  -2   9  614.30   36.60
  -1  -2   9  594.28   18.31
   1   2  -9  621.01   37.46
   1   2  -9  617.18   37.69
  -1  -2   8 1456.68   31.94
  -1  -2   8 1323.22   26.09
   1   2  -8 1382.87   44.74
   1   2  -8 1383.80   52.87
  -1  -2   8 1433.03   53.21
  -1  -2   8 1356.29   35.71
  -1  -2   8 1555.39   55.10
   1   2  -8 1392.39   53.30
  -1  -2   7  715.65   26.62
  -1  -2   7  729.94   18.94
   1   2  -7  730.40   36.40
  -1  -2   7  778.34   20.76
  -1  -2   7  759.91   37.29
   1   2  -7  793.90   37.96
   1   2  -7  768.00   30.77
  -1  -2   7  746.06   36.10
   1   2  -6  206.77   19.41
   1   2  -6  231.24   16.13
  -1  -2   6  241.48   10.44
  -1  -2   6  222.88   18.97
  -1  -2   6  254.26   11.35
  -1  -2   6  247.32   21.13
  -1  -2   6  245.53   16.02
   1   2  -5 1542.35   35.86
   1   2  -5 1494.39   45.92
  -1  -2   5 1543.74   27.78
  -1  -2   5 1537.97   47.52
  -1  -2   5 1477.67   38.52
  -1  -2   5 1589.91   45.09
  -1  -2   4 4978.48   73.53
  -1  -2   4 5063.00   79.60
   1   2  -4 5221.25   57.98
  -1  -2   4 4951.51   69.97
  -1  -2   4 5128.80   71.94
   1   2  -4 5060.43   77.85
  -1  -2   4 5047.11   52.43
   1   2  -3 8206.80   66.09
  -1  -2   3 7757.09   84.80
   1   2  -3 8319.01   91.26
  -1  -2   3 8021.85   69.57
  -1  -2   3 8015.44   92.84
  -1  -2   3 8037.66   88.62
  -1  -2   3 8021.80   89.11
  -1  -2   2 2542.78   48.28
   1   2  -2 2599.26   43.71
  -1  -2   2 2399.98   49.00
  -1  -2   2 2593.37   49.85
  -1  -2   2 2461.56   35.12
  -1  -2   2 2553.23   42.07
  -1  -2   2 2476.32   44.81
   1   2  -1  228.57   11.35
  -1  -2   1  182.53   10.61
  -1  -2   1  192.20   14.56
  -1  -2   1  212.31   13.54
  -1  -2   1  203.97   12.97
  -1  -2   1  203.11   15.29
  -1  -2   1  218.02   13.43
   1   2  -1  212.95   13.10
  -1  -2   0 1830.55   40.33
   1   2   0 1839.00   37.82
  -1  -2   0 1763.75   41.31
   1   2   0 1931.43   35.54
   1   2   0 1947.98   25.33
  -1  -2   0 1841.21   42.51
  -1  -2   0 1796.27   33.21
  -1  -2   0 1693.21   32.55
  -1  -2  -1  147.10   13.19
  -1  -2  -1  159.31   12.95
   1   2   1  153.42   10.08
  -1  -2  -1  142.47   11.13
  -1  -2  -1  159.15   13.40
   1   2   1  133.86   11.56
  -1  -2  -2 1800.96   40.84
  -1  -2  -2 1860.17   42.89
   1   2   2 1826.65   32.38
   1   2   2 1790.46   43.96
  -1  -2  -2 1893.27   41.95
  -1  -2  -2 1864.13   45.62
   1   2   2 1842.99   41.73
   1   2   3  356.41   14.97
   1   2   3  361.31   22.01
  -1  -2  -3  385.08   21.26
   1   2   3  368.36   20.90
  -1  -2  -3  346.59   19.38
  -1  -2  -3  345.86   21.43
   1   2   4  190.95   17.34
   1   2   4  192.10   17.11
  -1  -2  -4  176.83   16.18
  -1  -2  -4  205.25   15.18
   1   2   4  203.00   12.47
  -1  -2  -4  222.61   18.59
  -1  -2  -4  189.38    8.41
  -1  -2  -4  204.32    9.84
  -1  -2  -5 1509.66   48.53
  -1  -2  -5 1529.50   29.48
  -1  -2  -5 1540.14   38.77
  -1  -2  -5 1534.34   29.64
  -1  -2  -5 1548.68   48.11
   1   2   5 1587.19   35.10
   1   2   5 1540.27   48.87
   1   2   5 1535.06   47.74
   1   2   6 1870.25   56.40
   1   2   6 1807.02   23.22
  -1  -2  -6 1828.90   56.41
  -1  -2  -6 1918.97   37.50
  -1  -2  -6 1834.53   37.78
   1   2   6 1879.05   57.13
  -1  -2  -6 1897.80   56.40
  -1  -2  -6 1889.60   42.55
  -1  -2  -7  873.65   42.46
   1   2   7  800.52   39.70
  -1  -2  -7  753.49   27.81
  -1  -2  -7  857.39   28.38
   1   2   7  769.82   39.55
  -1  -2  -7  770.70   38.19
  -1  -2  -7  823.89   40.19
   1   2   7  840.07   19.09
  -1  -2  -7  829.56   27.49
  -1  -2  -8  422.80   19.59
  -1  -2  -8  400.17   30.90
   1   2   8  468.28   16.35
   1   2   8  465.40   32.95
  -1  -2  -8  426.27   30.85
  -1  -2  -8  444.16   31.55
  -1  -2  -8  423.47   21.92
  -1  -2  -8  424.89   23.34
   1   2   8  386.56   28.82
   1   2   9  343.01   29.01
  -1  -2  -9  399.17   23.68
  -1  -2  -9  388.77   23.86
   1   2   9  369.98   30.97
  -1  -2  -9  391.80   31.44
   1   2   9  345.84   29.42
  -1  -2  -9  374.37   31.95
  -1  -2 -10 2243.55   60.47
  -1  -2 -10 2333.88   59.34
   1   2  10 2257.73   77.34
   1   2  10 2201.61   61.58
   1   2  10 2259.35   74.09
   1   2  10 2150.66   76.74
  -1  -2 -10 2267.03   77.09
   1   2  11  800.69   45.99
   1   2  11  748.31   46.33
   1   2  11  840.27   50.96
   1   2  11  798.67   38.34
  -1  -2 -11  744.55   37.29
  -1  -2 -11  744.67   46.99
  -1  -2 -11  786.50   37.34
   1   2  12   32.23   12.07
   1   2  12   27.31   12.15
  -1  -2 -12   22.70   10.76
  -1  -2 -12   18.65   13.18
   1   2  12   31.50   12.96
   1   2  13  249.19   30.62
   1   2  13  234.10   29.43
  -1  -2 -13  268.77   32.17
   1   2  13  292.90   34.26
   1   2  13  303.70   31.09
  -1  -2 -14  376.77   38.79
   1   2  14  320.84   35.81
   1   2  14  312.35   36.26
   1   2  14  332.09   34.96
   1   2  14  394.37   36.89
   1   2  15  430.59   43.09
   1   2  15  443.13   39.94
   1   2  15  480.62   44.05
  -1  -2 -15  424.00   42.89
   1   2  16   42.02   15.88
   1   2  16    4.80   11.44
  -1  -2 -16   10.98   12.46
   1   2  16   46.36   15.84
   1   2  17   40.42   18.43
   1   2  17   63.20   19.60
  -1  -2 -17   51.05   19.05
   1   2  18  500.48   48.21
   1   2  18  527.07   53.03
  -1  -2 -18  488.09   50.33
   1   3 -19    8.86   15.29
   1   3 -18  405.92   45.76
  -1  -3  18  390.09   46.90
   1   3 -18  354.89   42.94
  -1  -3  17  399.05   45.00
   1   3 -17  414.23   44.35
   1   3 -17  349.65   41.56
  -1  -3  16  158.74   29.94
  -1  -3  16  162.75   25.94
   1   3 -16  131.03   25.51
   1   3 -16  151.76   27.39
  -1  -3  15   20.12   13.68
   1   3 -15    9.45   11.33
   1   3 -15  -10.12   10.60
  -1  -3  15    8.27   10.72
   1   3 -15    7.80   15.94
  -1  -3  14   13.52   10.93
   1   3 -14   25.72   12.03
  -1  -3  14   36.17   15.69
   1   3 -14   34.10   14.71
   1   3 -14   40.06   16.07
   1   3 -13  333.49   34.57
  -1  -3  13  340.05   34.32
   1   3 -13  333.53   30.11
   1   3 -13  305.48   33.79
  -1  -3  13  360.95   36.76
  -1  -3  12  910.58   52.70
   1   3 -12  857.94   53.14
   1   3 -12  888.07   45.27
   1   3 -12  893.53   53.63
  -1  -3  12  970.61   56.30
   1   3 -11  338.99   27.31
   1   3 -11  322.99   32.31
  -1  -3  11  330.05   31.54
   1   3 -11  346.49   32.80
  -1  -3  11  303.19   30.74
   1   3 -10   27.71   10.99
  -1  -3  10   26.57   11.49
   1   3 -10   17.94   11.05
  -1  -3  10   36.17   14.37
   1   3 -10   40.29    9.77
  -1  -3  10   39.42    8.37
  -1  -3   9  426.58   32.79
  -1  -3   9  399.88   17.88
   1   3  -9  359.91   30.79
  -1  -3   9  383.16   30.93
   1   3  -9  361.51   30.62
  -1  -3   9  366.22   22.25
   1   3  -9  424.53   25.88
  -1  -3   9  378.39   16.89
   1   3  -8  572.65   27.96
  -1  -3   8  613.68   37.06
  -1  -3   8  605.48   37.00
   1   3  -8  555.28   35.66
   1   3  -8  546.29   35.14
  -1  -3   8  559.08   20.64
  -1  -3   8  581.62   28.10
   1   3  -7  781.62   40.11
  -1  -3   7  853.24   34.00
  -1  -3   7  798.68   24.91
  -1  -3   7  796.70   41.07
  -1  -3   7  789.00   38.84
   1   3  -7  818.40   30.22
   1   3  -7  855.52   41.66
   1   3  -6   -1.51    7.76
  -1  -3   6   -4.95    8.09
   1   3  -6    4.57    7.30
   1   3  -6    5.83    5.01
  -1  -3   6    4.35    3.81
  -1  -3   6   -2.30    6.01
  -1  -3   6   -1.14    5.70
  -1  -3   5  946.40   28.31
  -1  -3   5 1002.25   39.07
  -1  -3   5 1029.86   37.51
   1   3  -5  991.19   27.15
  -1  -3   5  987.34   41.08
   1   3  -5  960.77   39.44
   1   3  -5  994.86   39.16
   1   3  -4 3267.37   65.16
   1   3  -4 3377.84   45.05
  -1  -3   4 3196.04   53.99
   1   3  -4 3248.36   67.19
  -1  -3   4 3213.78   65.93
  -1  -3   4 3193.11   65.79
  -1  -3   4 3101.96   67.98
  -1  -3   3  731.94   30.16
   1   3  -3  799.03   31.18
  -1  -3   3  796.36   20.89
  -1  -3   3  754.52   27.30
   1   3  -3  804.41   29.88
  -1  -3   3  760.90   32.25
  -1  -3   3  745.00   32.39
   1   3  -3  789.12   20.49
  -1  -3   2  225.61   15.80
   1   3  -2  249.03   17.86
   1   3  -2  242.85   15.27
  -1  -3   2  228.96   17.12
  -1  -3   2  229.34   18.92
   1   3  -2  199.09   14.66
  -1  -3   2  233.39   11.90
  -1  -3   2  224.04   17.09
  -1  -3   1  497.15   24.10
  -1  -3   1  521.11   18.64
   1   3  -1  544.01   19.34
   1   3  -1  533.49   24.25
   1   3  -1  530.56   21.29
  -1  -3   1  557.58   28.06
  -1  -3   1  501.34   23.82
  -1  -3   0 1056.47   36.25
   1   3   0 1171.74   27.72
  -1  -3   0 1065.02   38.36
  -1  -3   0 1097.38   29.23
   1   3   0 1126.42   33.38
   1   3   0 1096.08   35.47
   1   3   0 1134.12   23.51
   1   3   1  775.83   14.97
  -1  -3  -1  804.87   27.25
  -1  -3  -1  785.81   33.23
   1   3   1  802.84   27.16
  -1  -3  -1  823.09   33.72
   1   3   1  752.98   30.46
  -1  -3  -2  154.73   14.32
  -1  -3  -2  144.42   15.66
   1   3   2  121.83   14.26
   1   3   2  121.16   11.86
  -1  -3  -2  137.20   15.62
   1   3   3   12.80    6.26
  -1  -3  -3   12.45    6.76
   1   3   3   12.55    8.31
  -1  -3  -3   17.18    7.32
  -1  -3  -3    3.96    6.71
  -1  -3  -4   93.85   12.85
  -1  -3  -4  133.52   14.75
   1   3   4  103.33   10.98
   1   3   4  116.34   15.71
   1   3   4   96.49   14.05
   1   3   4   94.98    5.62
  -1  -3  -4  104.09   14.62
  -1  -3  -5 1233.68   48.04
  -1  -3  -5 1188.49   45.05
   1   3   5 1228.94   47.56
  -1  -3  -5 1162.28   20.53
  -1  -3  -5 1320.34   42.75
   1   3   5 1340.91   36.76
   1   3   5 1317.03   47.75
  -1  -3  -6  922.40   35.62
   1   3   6  958.90   43.99
  -1  -3  -6  989.19   44.54
   1   3   6  952.45   32.25
  -1  -3  -6  948.49   23.24
   1   3   6  961.33   43.54
  -1  -3  -6  993.23   21.26
  -1  -3  -6  985.03   43.67
   1   3   7    7.23    9.59
   1   3   7    3.94    7.71
  -1  -3  -7    5.90    8.41
  -1  -3  -7   14.77    6.89
  -1  -3  -7   11.91    4.88
   1   3   7    4.90    5.32
  -1  -3  -7    2.08    8.48
  -1  -3  -7   11.42    3.42
  -1  -3  -8   26.14   11.43
  -1  -3  -8   28.52   10.38
  -1  -3  -8   40.09    8.82
   1   3   8   26.81   12.39
   1   3   8   42.37   12.34
  -1  -3  -8   50.19    7.64
  -1  -3  -8   47.44    8.02
  -1  -3  -9  775.49   45.98
   1   3   9  684.99   42.69
   1   3   9  704.10   43.87
  -1  -3  -9  702.91   42.35
  -1  -3 -10  390.42   34.71
   1   3  10  397.60   33.67
   1   3  10  381.59   34.58
   1   3  10  438.55   37.22
   1   3  11  599.51   43.98
  -1  -3 -11  718.44   47.99
   1   3  11  702.23   46.31
   1   3  11  698.14   48.51
   1   3  12   -1.50   10.63
  -1  -3 -12   22.47   12.99
   1   3  12   16.25   13.28
   1   3  12   14.92   11.36
   1   3  13  264.68   30.97
   1   3  13  287.10   34.43
  -1  -3 -13  300.12   35.14
   1   3  13  249.30   30.99
   1   3  14  645.88   53.15
   1   3  14  713.17   50.92
   1   3  14  703.14   52.48
  -1  -3 -14  789.09   57.15
  -1  -3 -15  216.23   32.64
   1   3  15  215.90   32.75
   1   3  15  265.41   37.24
   1   3  15  248.54   32.21
   1   3  15  241.60   32.90
   1   3  16  137.54   28.34
   1   3  16  161.28   26.17
   1   3  16  158.95   30.36
  -1  -3 -16  142.91   27.48
   1   3  17   45.84   17.95
  -1  -3 -17   31.56   15.35
   1   3  17   30.36   18.19
   1   3  17   69.79   22.76
   1   3  18  259.81   37.68
   1   4 -18  248.79   37.71
  -1  -4  18  250.07   38.14
   1   4 -18  230.29   36.52
  -1  -4  17  816.77   65.80
   1   4 -17  772.84   62.19
   1   4 -17  863.86   65.65
   1   4 -16  128.77   26.82
   1   4 -16   70.51   20.15
  -1  -4  16  155.60   29.47
   1   4 -15   23.58   15.10
  -1  -4  15   23.33   14.80
   1   4 -15    0.69   10.53
  -1  -4  14   80.89   18.90
   1   4 -14   44.31   17.91
  -1  -4  14   87.92   21.06
   1   4 -14   66.82   19.21
  -1  -4  13  292.14   33.91
   1   4 -13  332.70   35.82
   1   4 -13  261.34   32.32
  -1  -4  13  304.08   35.32
   1   4 -12 1079.98   61.38
  -1  -4  12 1084.33   61.21
   1   4 -12 1056.45   60.15
  -1  -4  12 1032.66   59.16
   1   4 -11  900.03   53.66
  -1  -4  11  946.46   55.05
   1   4 -11  916.56   55.21
  -1  -4  11 1006.48   56.84
   1   4 -10   -0.77    5.58
  -1  -4  10   -6.56    9.13
   1   4 -10    3.14   10.22
   1   4 -10   13.66   12.56
  -1  -4  10    4.06   11.57
  -1  -4  10    3.86    5.53
   1   4  -9 1104.72   39.83
  -1  -4   9 1098.00   55.10
   1   4  -9 1108.41   54.01
   1   4  -9 1125.97   55.05
  -1  -4   9  988.54   51.33
  -1  -4   9 1081.62   43.70
  -1  -4   8 1446.44   39.65
   1   4  -8 1441.56   58.62
   1   4  -8 1420.15   59.24
  -1  -4   8 1408.77   57.60
   1   4  -8 1508.80   42.48
  -1  -4   8 1453.09   50.71
  -1  -4   8 1424.47   60.49
  -1  -4   7 1495.50   57.01
  -1  -4   7 1577.39   42.20
   1   4  -7 1593.20   39.81
   1   4  -7 1558.22   57.82
  -1  -4   7 1520.03   51.94
  -1  -4   7 1564.41   60.17
   1   4  -7 1524.07   58.04
  -1  -4   6   91.13   11.12
  -1  -4   6   76.61   13.76
  -1  -4   6   85.03   16.10
   1   4  -6  103.32   15.81
   1   4  -6   84.81   14.83
   1   4  -6   81.97    8.52
  -1  -4   6   71.40   12.43
  -1  -4   5 1015.17   42.85
   1   4  -5 1084.73   43.07
   1   4  -5 1083.28   26.66
  -1  -4   5 1047.51   45.57
  -1  -4   5 1019.72   42.68
   1   4  -5 1046.49   43.60
  -1  -4   5 1100.84   36.45
   1   4  -4 1663.10   30.28
  -1  -4   4 1565.11   52.89
  -1  -4   4 1644.48   52.40
   1   4  -4 1723.01   50.57
   1   4  -4 1715.70   51.78
  -1  -4   4 1604.81   45.58
  -1  -4   4 1646.58   54.20
   1   4  -4 1661.10   54.06
  -1  -4   3 1078.94   41.16
   1   4  -3 1196.94   25.26
   1   4  -3 1171.06   40.46
   1   4  -3 1179.41   38.65
  -1  -4   3 1122.36   25.77
  -1  -4   3 1076.50   44.09
   1   4  -3 1203.49   44.40
  -1  -4   3 1144.33   39.55
   1   4  -2 1675.20   50.03
   1   4  -2 1584.46   43.28
  -1  -4   2 1576.23   47.63
  -1  -4   2 1593.71   33.00
  -1  -4   2 1552.98   52.74
   1   4  -2 1727.29   42.39
  -1  -4   2 1601.51   48.98
  -1  -4   1   17.38    9.13
  -1  -4   1    5.95    4.57
   1   4  -1    7.06    3.94
  -1  -4   1    7.73    8.01
   1   4  -1   -5.10    7.63
   1   4  -1   14.12    7.87
   1   4  -1    4.84    3.41
   1   4   0  644.70   23.30
  -1  -4   0  602.80   23.97
   1   4   0  604.34   30.54
  -1  -4   0  552.52   31.97
  -1  -4   0  652.98   32.84
   1   4   0  654.50   20.72
   1   4   0  645.73   29.64
  -1  -4  -1 3734.03   63.89
   1   4   1 3794.14   41.07
   1   4   1 3769.32   68.33
   1   4   1 3754.09   48.07
  -1  -4  -1 3578.79   77.84
  -1  -4  -1 3710.23   81.25
   1   4   1 3719.30   75.79
  -1  -4  -2 3173.24   63.52
  -1  -4  -2 3289.73   76.12
   1   4   2 3250.82   72.87
  -1  -4  -2 3138.58   75.57
   1   4   2 3363.66   36.44
   1   4   2 3270.08   63.22
  -1  -4  -3  157.10   18.86
   1   4   3  198.01   16.31
   1   4   3  177.33   18.78
  -1  -4  -3  168.02   18.09
  -1  -4  -3  152.01   16.06
   1   4   4  332.48   25.75
   1   4   4  287.59   19.11
  -1  -4  -4  272.97   22.01
   1   4   4  276.60   24.28
  -1  -4  -4  289.06   23.71
  -1  -4  -4  297.14   25.83
  -1  -4  -5  341.30   26.28
   1   4   5  344.29   28.34
  -1  -4  -5  397.59   30.28
   1   4   5  410.12   29.99
  -1  -4  -5  413.06   27.35
   1   4   5  383.96   12.94
   1   4   5  397.36   23.09
   1   4   6 3400.97   87.33
  -1  -4  -6 3597.86   92.09
   1   4   6 3667.12   70.23
   1   4   6 3490.71   89.87
  -1  -4  -6 3613.78   88.30
  -1  -4  -6 3670.74   80.58
   1   4   7  311.28   22.04
   1   4   7  293.62   27.89
   1   4   7  326.95   29.34
  -1  -4  -7  346.14   24.92
  -1  -4  -7  341.14   29.67
  -1  -4  -7  263.91   26.86
   1   4   8    5.03   10.60
   1   4   8   25.84   12.46
  -1  -4  -8   22.85   13.17
   1   4   8   15.53    7.86
  -1  -4  -8   24.34   10.95
  -1  -4  -8   11.03    7.91
   1   4   9  237.18   27.50
   1   4   9  246.19   28.12
  -1  -4  -9  265.34   28.32
  -1  -4  -9  259.23   28.80
   1   4  10 1108.00   59.71
  -1  -4 -10 1095.61   57.85
  -1  -4 -10 1100.47   59.90
   1   4  10 1017.83   56.25
   1   4  11  595.17   44.64
   1   4  11  663.66   48.73
  -1  -4 -11  656.71   48.47
   1   4  11  676.02   49.40
  -1  -4 -11  692.07   47.52
  -1  -4 -12   51.25   15.51
   1   4  12   38.36   14.03
   1   4  12   34.83   15.04
   1   4  12   68.47   20.08
   1   4  13   33.05   15.05
  -1  -4 -13   20.75   12.14
   1   4  13   74.76   19.99
   1   4  13   46.49   18.49
  -1  -4 -14  789.87   59.48
   1   4  14  842.98   62.07
   1   4  14  859.11   58.53
   1   4  14  792.06   59.89
  -1  -4 -15  451.06   47.19
   1   4  15  466.52   46.36
   1   4  15  464.58   44.58
   1   4  15  470.44   48.27
   1   4  16  134.34   28.58
   1   4  16  133.40   26.44
  -1  -4 -16  177.03   31.21
   1   4  16  189.21   33.15
   1   4  16  218.16   34.98
   1   4  17   32.63   14.59
   1   4  17   48.06   19.36
   1   4  17   59.41   22.50
   1   5 -17  519.84   52.80
   1   5 -17  591.34   56.32
  -1  -5  17  563.60   57.01
   1   5 -16  295.80   38.75
  -1  -5  16  350.62   44.98
   1   5 -16  260.21   36.97
  -1  -5  15   34.99   16.29
   1   5 -15   12.00   14.60
   1   5 -15   24.15   17.11
   1   5 -14   11.74   13.86
   1   5 -14   -3.65   10.85
  -1  -5  14   17.06   13.86
  -1  -5  13  253.33   33.74
   1   5 -13  215.47   30.59
   1   5 -13  245.57   32.24
   1   5 -12  434.22   40.94
  -1  -5  12  450.45   41.85
   1   5 -12  435.55   40.73
  -1  -5  11  785.90   52.46
   1   5 -11  732.70   50.85
   1   5 -11  812.57   53.43
  -1  -5  10   10.11   11.33
   1   5 -10    1.43   11.86
   1   5 -10   -1.55   11.18
  -1  -5  10    1.12    7.56
  -1  -5   9  758.78   47.20
   1   5  -9  782.33   47.77
   1   5  -9  755.04   47.04
  -1  -5   9  776.50   41.47
  -1  -5   8 1346.31   44.39
  -1  -5   8 1226.06   51.94
   1   5  -8 1260.64   57.48
   1   5  -8 1373.65   60.59
  -1  -5   8 1206.96   56.87
   1   5  -7  593.12   39.90
   1   5  -7  606.92   38.59
  -1  -5   7  541.48   29.02
  -1  -5   7  629.50   37.43
  -1  -5   7  561.52   37.82
   1   5  -7  591.99   38.26
   1   5  -6  318.79   26.97
  -1  -5   6  292.99   21.84
   1   5  -6  300.35   28.17
  -1  -5   6  327.00   27.57
   1   5  -6  273.66   25.62
  -1  -5   6  239.97   24.15
  -1  -5   5  121.92   17.99
   1   5  -5  156.96   20.85
   1   5  -5  141.18   17.79
  -1  -5   5  143.67   16.73
  -1  -5   5  123.57   17.34
   1   5  -5  132.76   17.34
  -1  -5   4  755.27   39.25
   1   5  -4  734.89   18.81
   1   5  -4  813.63   36.73
   1   5  -4  740.64   36.76
  -1  -5   4  756.80   36.03
   1   5  -4  770.78   40.45
  -1  -5   4  722.33   40.56
  -1  -5   3  378.48   15.69
  -1  -5   3  408.66   28.78
   1   5  -3  363.43   24.05
   1   5  -3  425.39   29.60
   1   5  -3  357.44   23.24
  -1  -5   3  392.74   26.58
   1   5  -3  396.96   14.69
  -1  -5   3  382.61   29.85
  -1  -5   2  294.11   23.89
   1   5  -2  324.92   24.87
  -1  -5   2  312.57   27.14
  -1  -5   2  328.58   16.39
   1   5  -2  352.93   20.61
  -1  -5   2  323.05   24.49
   1   5  -2  332.38   25.54
   1   5  -2  332.16   21.67
  -1  -5   1   66.17   13.11
   1   5  -1   50.88   11.72
   1   5  -1   77.18    9.62
   1   5  -1   72.42   13.24
   1   5  -1   78.39   10.31
  -1  -5   1   63.52   14.53
  -1  -5   1   57.47    7.97
  -1  -5   0  747.82   39.07
   1   5   0  740.40   24.64
   1   5   0  701.15   37.02
   1   5   0  766.55   26.78
  -1  -5   0  707.91   28.04
   1   5   0  810.97   36.78
  -1  -5   0  710.99   40.54
  -1  -5  -1 1987.30   64.83
   1   5   1 2042.55   57.08
  -1  -5  -1 1910.27   49.32
   1   5   1 2098.95   38.26
  -1  -5  -1 1973.66   66.68
   1   5   1 2059.32   34.99
   1   5   1 1993.79   62.07
   1   5   2 1131.50   42.74
  -1  -5  -2 1106.43   40.95
  -1  -5  -2 1065.47   48.82
   1   5   2 1181.37   49.57
  -1  -5  -2 1148.76   50.74
  -1  -5  -3   40.90   11.78
   1   5   3   22.82    8.56
   1   5   3   24.96    8.80
  -1  -5  -3   48.14   10.24
   1   5   4  493.28   34.17
  -1  -5  -4  398.93   28.10
  -1  -5  -4  448.78   32.44
  -1  -5  -4  458.10   34.32
   1   5   4  462.74   27.79
   1   5   5  573.50   30.89
   1   5   5  586.31   38.46
  -1  -5  -5  591.56   36.74
  -1  -5  -5  607.23   40.58
   1   5   5  583.64   39.57
  -1  -5  -5  586.89   35.96
  -1  -5  -6  453.73   33.74
  -1  -5  -6  410.35   34.64
   1   5   6  427.10   27.81
   1   5   6  453.80   36.22
  -1  -5  -6  521.53   34.50
   1   5   6  418.12   34.30
   1   5   7 1336.99   61.53
  -1  -5  -7 1440.23   56.23
  -1  -5  -7 1319.60   59.37
   1   5   7 1335.56   62.35
   1   5   7 1312.02   47.82
  -1  -5  -7 1342.39   63.25
   1   5   8   -7.42   11.34
   1   5   8   -5.16    9.91
  -1  -5  -8   19.20   11.32
  -1  -5  -8    6.06   11.34
  -1  -5  -8   -7.83    7.92
   1   5   9  364.74   35.48
  -1  -5  -9  316.10   32.85
   1   5   9  276.46   30.43
  -1  -5  -9  370.29   36.36
   1   5  10  700.74   50.73
  -1  -5 -10  715.62   50.18
   1   5  10  673.57   48.83
  -1  -5 -10  702.91   49.97
  -1  -5 -11  163.34   27.06
   1   5  11  157.46   26.10
  -1  -5 -11  172.05   25.92
   1   5  11  195.93   29.66
   1   5  12   20.06   12.66
   1   5  12   -9.24   11.19
  -1  -5 -12   -1.78   10.64
   1   5  13  293.46   36.30
   1   5  13  201.13   31.83
  -1  -5 -13  294.35   37.50
   1   5  13  284.90   36.86
   1   5  14  219.37   34.53
  -1  -5 -14  299.32   38.21
   1   5  14  257.35   34.62
   1   5  14  220.15   34.53
  -1  -5 -15  417.96   47.05
   1   5  15  318.04   41.07
   1   5  15  331.35   42.19
   1   5  15  382.92   42.74
   1   5  16  116.23   26.60
   1   5  16  162.74   29.87
   1   6 -16  625.25   58.02
   1   6 -16  615.28   57.73
   1   6 -16  660.20   60.98
  -1  -6  16  732.09   64.55
  -1  -6  15  186.34   32.82
   1   6 -15  217.32   35.12
   1   6 -15  192.06   32.58
   1   6 -15  243.38   35.56
  -1  -6  14   10.15   14.60
   1   6 -14   30.88   15.91
   1   6 -14   30.99   16.53
   1   6 -14   -1.61   12.15
   1   6 -13   92.95   22.51
  -1  -6  13  171.17   29.89
   1   6 -13  177.71   28.63
   1   6 -13  136.22   26.16
   1   6 -12  346.32   38.42
   1   6 -12  278.14   34.39
  -1  -6  12  345.52   39.14
   1   6 -12  350.19   38.29
   1   6 -11  370.42   37.92
  -1  -6  11  351.56   36.72
   1   6 -11  261.01   32.55
   1   6 -11  350.05   38.05
  -1  -6  10   19.14   10.58
   1   6 -10  -13.92   14.60
  -1  -6  10    2.97   12.16
   1   6 -10   17.02   10.48
   1   6 -10   -0.37   10.02
  -1  -6   9  160.93   22.62
  -1  -6   9  122.43   20.88
   1   6  -9  150.89   22.87
   1   6  -9  181.62   24.70
   1   6  -9  196.28   27.63
  -1  -6   8  395.31   33.18
  -1  -6   8  393.18   35.00
   1   6  -8  319.37   31.72
   1   6  -8  392.01   34.15
  -1  -6   7  883.18   49.09
  -1  -6   7  869.56   50.38
  -1  -6   7  886.66   41.71
   1   6  -7  913.76   50.02
   1   6  -7  851.22   50.98
   1   6  -7  959.61   50.47
  -1  -6   6  470.00   36.43
  -1  -6   6  463.30   36.21
   1   6  -6  449.91   35.96
  -1  -6   6  476.50   31.10
   1   6  -6  477.74   34.13
   1   6  -6  500.62   35.79
  -1  -6   5   -9.29   10.65
   1   6  -5    4.70   10.64
   1   6  -5    8.60    8.67
  -1  -6   5   -4.57    8.62
   1   6  -5   30.09   13.31
  -1  -6   5  -10.14    8.05
  -1  -6   4  102.44   16.31
   1   6  -4   57.64   15.49
   1   6  -4   80.96   14.13
   1   6  -4   84.42   14.36
  -1  -6   4   42.91   12.23
  -1  -6   4   87.12   17.59
   1   6  -3 1009.42   49.02
   1   6  -3  994.10   42.22
   1   6  -3 1019.69   40.59
  -1  -6   3  987.55   48.32
  -1  -6   3  940.07   50.47
  -1  -6   3  952.67   46.05
  -1  -6   2  167.38   20.37
   1   6  -2  114.22   18.55
   1   6  -2  188.14   21.06
  -1  -6   2  142.57   22.32
   1   6  -2  162.91   16.03
   1   6  -2  138.45   15.02
   1   6  -1    2.56    8.49
   1   6  -1    4.22    4.80
   1   6  -1   21.59    6.92
  -1  -6   1    4.11    7.91
  -1  -6   1    4.47    4.01
   1   6  -1   28.27   11.78
  -1  -6   1    1.12    9.04
  -1  -6   0   52.99    8.93
  -1  -6   0   55.95   14.20
  -1  -6   0   46.33   13.39
   1   6   0   62.72   15.80
   1   6   0   60.71   13.86
  -1  -6  -1  950.92   49.77
   1   6   1  909.52   47.07
   1   6   1 1012.52   45.36
  -1  -6  -1  940.42   37.80
  -1  -6  -1  939.56   50.81
  -1  -6  -2 1444.08   49.24
  -1  -6  -2 1483.69   63.02
   1   6   2 1521.55   61.16
  -1  -6  -2 1489.47   63.60
   1   6   2 1473.56   53.90
   1   6   3   57.04   12.44
  -1  -6  -3   43.03   10.83
   1   6   3   74.94   16.59
  -1  -6  -3   46.11   14.04
  -1  -6  -3   43.21   12.98
   1   6   4   14.98    9.36
  -1  -6  -4    9.96    9.44
  -1  -6  -4   -0.14    8.23
  -1  -6  -4  -13.75    9.41
   1   6   4    2.80   10.47
   1   6   5  880.47   50.43
  -1  -6  -5  994.50   48.80
   1   6   5  871.43   42.16
  -1  -6  -5  932.12   50.13
  -1  -6  -5  939.36   54.42
   1   6   5  911.76   52.89
   1   6   6  470.64   38.46
  -1  -6  -6  478.75   36.72
   1   6   6  392.63   36.54
   1   6   6  481.87   31.73
  -1  -6  -6  470.13   39.28
  -1  -6  -6  411.42   33.42
  -1  -6  -7  305.00   29.83
  -1  -6  -7  280.67   32.18
   1   6   7  292.99   32.54
  -1  -6  -7  212.76   26.11
   1   6   7  234.37   29.07
   1   6   8   79.43   19.46
  -1  -6  -8  117.97   20.80
   1   6   8  106.92   21.98
  -1  -6  -8  112.95   19.38
  -1  -6  -8  137.65   25.01
   1   6   9  233.19   30.65
  -1  -6  -9  217.00   28.84
   1   6   9  199.66   29.45
  -1  -6  -9  245.61   31.08
  -1  -6 -10  809.57   56.61
   1   6  10  796.82   57.03
  -1  -6 -10  762.48   54.17
   1   6  10  782.46   56.17
   1   6  11   46.15   17.34
   1   6  11   21.55   14.28
  -1  -6 -11   59.86   17.71
  -1  -6 -11   35.03   18.55
  -1  -6 -12  -11.19   14.91
  -1  -6 -12   30.99   15.55
   1   6  12   -2.88   10.42
   1   6  12   -7.13   15.31
  -1  -6 -13  123.70   26.32
   1   6  13  156.99   29.51
   1   6  13  126.56   26.53
   1   6  13   74.99   22.79
   1   6  14  307.66   41.10
   1   6  14  295.66   39.23
   1   6  14  261.33   38.34
  -1  -6 -14  270.23   38.31
   1   6  15  176.71   30.85
  -1  -7  15  441.58   49.92
   1   7 -15  416.20   47.96
   1   7 -15  320.87   42.20
   1   7 -15  385.02   46.32
  -1  -7  14   14.81   14.13
   1   7 -14    4.84   13.56
   1   7 -14    4.83   11.74
   1   7 -14   20.68   17.64
   1   7 -13  344.36   41.44
   1   7 -13  392.09   43.48
  -1  -7  13  377.04   42.59
   1   7 -13  288.95   37.52
   1   7 -12  390.95   43.03
   1   7 -12  303.17   36.68
   1   7 -12  387.00   41.92
  -1  -7  12  392.11   42.91
   1   7 -11  216.59   32.00
  -1  -7  11  193.79   26.20
   1   7 -11  182.64   27.68
   1   7 -11  183.65   29.78
  -1  -7  11  192.63   29.35
  -1  -7  10   14.86   11.29
  -1  -7  10    4.92    9.53
   1   7 -10   29.05   16.33
   1   7 -10    2.93   10.77
   1   7 -10    8.65   14.40
   1   7  -9  169.68   26.97
  -1  -7   9  141.64   24.35
   1   7  -9  125.32   23.10
   1   7  -9  169.66   25.22
  -1  -7   9  158.10   24.57
  -1  -7   8  287.81   32.66
  -1  -7   8  289.13   31.24
   1   7  -8  276.34   30.36
   1   7  -8  269.07   30.55
   1   7  -8  315.45   35.09
  -1  -7   7  821.51   44.67
   1   7  -7  829.36   48.64
  -1  -7   7  772.57   50.23
  -1  -7   7  786.70   50.19
   1   7  -7  811.11   52.28
   1   7  -7  813.84   49.21
   1   7  -6 1013.62   52.37
  -1  -7   6  982.78   55.59
  -1  -7   6 1020.65   57.72
   1   7  -6 1004.62   50.74
  -1  -7   6 1009.12   49.98
   1   7  -6  961.62   56.45
  -1  -7   5   -9.60   11.79
   1   7  -5   -1.79   12.01
   1   7  -5   15.42   10.13
   1   7  -5   15.06    9.29
  -1  -7   5    8.80    9.16
  -1  -7   5    2.66   11.24
   1   7  -4  350.10   28.34
   1   7  -4  329.62   26.66
   1   7  -4  278.75   29.58
  -1  -7   4  333.04   33.65
   1   7  -4  292.09   30.34
  -1  -7   4  304.74   30.33
  -1  -7   4  326.45   29.75
   1   7  -3  563.35   40.36
  -1  -7   3  560.44   39.08
   1   7  -3  596.07   33.21
   1   7  -3  604.71   41.24
  -1  -7   3  556.63   43.00
   1   7  -3  628.81   35.04
   1   7  -2  724.44   45.25
  -1  -7   2  601.15   40.88
   1   7  -2  697.56   43.52
  -1  -7   2  695.55   48.04
  -1  -7   1  127.70   20.37
   1   7  -1  125.78   17.97
   1   7  -1  138.39   21.09
  -1  -7   1  120.38   21.42
   1   7   0    9.87    9.54
  -1  -7   0    7.60    9.46
  -1  -7   0   18.14   10.12
   1   7   0   13.24   10.89
  -1  -7  -1  378.46   34.90
   1   7   1  370.23   30.58
   1   7   1  319.94   30.99
  -1  -7  -1  343.10   34.98
  -1  -7  -2 1750.12   74.14
  -1  -7  -2 1734.99   74.55
  -1  -7  -2 1657.86   56.08
   1   7   2 1668.61   70.17
   1   7   2 1804.47   66.04
  -1  -7  -3  582.58   44.19
   1   7   3  685.87   46.31
  -1  -7  -3  593.19   43.85
   1   7   3  705.77   41.31
  -1  -7  -3  665.72   38.06
   1   7   4  133.07   19.35
  -1  -7  -4  134.11   23.26
   1   7   4  130.36   22.82
  -1  -7  -4  136.21   19.17
  -1  -7  -4  149.27   22.94
   1   7   5  239.72   30.50
  -1  -7  -5  252.27   31.25
   1   7   5  257.02   25.04
  -1  -7  -5  259.58   29.61
   1   7   5  231.97   29.36
  -1  -7  -5  250.16   26.72
   1   7   6 1079.98   63.38
  -1  -7  -6 1101.99   56.46
  -1  -7  -6 1049.40   62.59
   1   7   6 1013.07   59.75
  -1  -7  -6 1155.06   61.23
  -1  -7  -7  417.72   40.79
   1   7   7  385.33   38.93
  -1  -7  -7  356.90   35.00
  -1  -7  -7  399.37   36.67
   1   7   7  341.20   37.19
   1   7   8  103.06   23.96
  -1  -7  -8  165.85   25.94
  -1  -7  -8  161.30   27.13
   1   7   8  112.06   23.57
  -1  -7  -8  138.39   22.69
   1   7   9   20.82   14.69
  -1  -7  -9    0.79   10.72
   1   7   9   25.04   13.59
  -1  -7  -9   19.07   14.51
   1   7  10  239.55   33.73
  -1  -7 -10  259.99   35.98
  -1  -7 -10  309.28   37.25
   1   7  10  281.82   36.22
  -1  -7 -11  426.41   44.70
  -1  -7 -11  436.94   46.09
   1   7  11  345.69   42.23
   1   7  11  420.16   45.58
  -1  -7 -12   91.72   24.22
   1   7  12   41.70   20.66
   1   7  12   41.42   16.63
  -1  -7 -12   67.68   20.51
   1   7  13    8.17   17.29
   1   7  13   38.38   18.30
  -1  -7 -13    4.45   12.69
   1   7  13   33.31   18.17
  -1  -8  14   31.71   18.71
   1   8 -14   33.52   19.64
   1   8 -14   23.87   18.85
  -1  -8  13  134.00   28.93
   1   8 -13  137.30   28.22
   1   8 -13  201.39   33.64
   1   8 -13  209.10   33.08
   1   8 -12  613.88   53.09
  -1  -8  12  489.39   49.08
   1   8 -12  575.18   54.32
   1   8 -12  562.26   50.99
  -1  -8  11  307.83   38.74
   1   8 -11  276.76   37.61
   1   8 -11  269.16   35.08
   1   8 -11  247.16   33.68
  -1  -8  10   15.57   16.75
   1   8 -10   23.15   15.08
  -1  -8  10   -0.11   10.49
   1   8 -10    4.29   11.84
   1   8 -10    7.89   13.47
  -1  -8   9  196.66   31.00
  -1  -8   9  161.58   26.24
   1   8  -9  199.66   31.41
   1   8  -9  182.03   27.56
   1   8  -9  201.99   29.02
  -1  -8   8  473.72   44.24
   1   8  -8  538.10   43.23
   1   8  -8  501.54   45.62
   1   8  -8  501.60   42.98
  -1  -8   8  567.59   46.82
  -1  -8   7  860.48   56.86
   1   8  -7  848.49   57.62
   1   8  -7  950.74   54.84
   1   8  -7  933.45   53.46
  -1  -8   7  914.53   59.83
  -1  -8   6  194.10   27.85
   1   8  -6  214.87   29.38
  -1  -8   6  253.39   28.21
   1   8  -6  288.18   29.29
   1   8  -6  233.27   27.13
  -1  -8   6  242.88   31.18
  -1  -8   5    4.40    8.91
  -1  -8   5    0.76    9.46
   1   8  -5  -13.02   14.91
   1   8  -5  -15.08   12.74
  -1  -8   5    4.52    9.77
   1   8  -4  854.64   54.18
  -1  -8   4  792.07   50.51
   1   8  -4  715.71   49.82
  -1  -8   4  795.23   56.07
   1   8  -3  820.18   52.81
  -1  -8   3  860.82   52.95
   1   8  -3  831.15   52.46
  -1  -8   3  793.43   55.14
  -1  -8   2  125.36   21.55
   1   8  -2  127.21   22.54
   1   8  -2  185.79   25.32
  -1  -8   2  180.03   28.28
  -1  -8   1   13.84   11.84
  -1  -8   1    6.39   12.17
   1   8  -1   25.43   10.45
   1   8  -1   31.93   11.73
  -1  -8   0   -4.64   11.07
   1   8   0   23.04   13.39
  -1  -8   0   -2.79   10.63
   1   8   0    2.96   11.99
   1   8   1 1110.68   61.85
  -1  -8  -1 1094.70   63.01
   1   8   1 1138.99   57.29
  -1  -8  -1 1162.58   67.12
  -1  -8  -2  536.93   45.70
  -1  -8  -2  439.15   40.92
   1   8   2  486.53   37.79
   1   8   2  440.96   40.46
   1   8   3  519.15   43.51
  -1  -8  -3  445.82   41.72
   1   8   3  526.09   39.43
  -1  -8  -3  491.67   44.05
   1   8   4   22.26   12.55
  -1  -8  -4   54.73   18.13
  -1  -8  -4   23.62   16.29
   1   8   5  504.99   45.79
   1   8   5  625.52   49.30
  -1  -8  -5  597.25   47.75
  -1  -8  -5  524.21   47.28
  -1  -8  -6  442.71   38.35
   1   8   6  454.76   44.67
  -1  -8  -6  492.40   46.51
  -1  -8  -6  488.03   43.12
   1   8   6  545.49   47.78
  -1  -8  -7  244.18   34.28
  -1  -8  -7  244.72   30.29
   1   8   7  231.35   32.22
   1   8   7  259.81   34.87
  -1  -8  -7  226.33   31.26
   1   8   8  154.83   28.08
  -1  -8  -8  123.32   25.19
   1   8   8   84.35   23.62
  -1  -8  -8  125.57   25.12
  -1  -8  -8  161.54   28.50
   1   8   9   88.67   22.05
  -1  -8  -9   93.15   21.46
  -1  -8  -9   75.65   21.37
   1   8   9   66.26   21.63
   1   8  10  237.44   35.44
   1   8  10  230.16   35.75
  -1  -8 -10  156.90   27.29
  -1  -8 -10  249.05   36.46
  -1  -8 -11  420.23   47.78
  -1  -8 -11  451.48   48.48
   1   8  11  514.97   52.42
   1   8  11  449.26   49.21
  -1  -8 -12  324.85   43.42
   1   9 -13    7.64   13.56
   1   9 -12  109.57   26.20
  -1  -9  12  146.72   31.30
   1   9 -12  163.53   31.50
  -1  -9  11  479.16   51.05
   1   9 -11  557.45   54.28
   1   9 -11  592.66   53.10
   1   9 -11  529.75   49.87
   1   9 -10  140.31   26.01
  -1  -9  10  144.22   26.73
   1   9 -10  134.63   25.27
   1   9 -10  197.79   33.20
  -1  -9  10  172.39   30.42
  -1  -9   9   15.01   12.91
   1   9  -9    9.34   14.25
   1   9  -9   19.51   13.43
  -1  -9   9   44.50   17.89
  -1  -9   8   71.56   20.08
   1   9  -8   62.47   20.27
  -1  -9   8   54.00   17.94
  -1  -9   7  540.38   48.32
   1   9  -7  537.28   49.61
  -1  -9   7  555.48   50.07
   1   9  -7  533.01   49.19
   1   9  -6  507.04   46.27
  -1  -9   6  533.07   49.19
   1   9  -6  461.59   44.31
  -1  -9   5   60.89   17.42
   1   9  -5   36.25   15.67
   1   9  -5   48.83   18.81
  -1  -9   5   52.12   18.29
   1   9  -4  126.03   24.95
   1   9  -4  166.11   27.24
  -1  -9   4  105.24   21.80
  -1  -9   4  108.20   24.38
   1   9  -3  549.29   45.50
  -1  -9   3  488.87   43.03
   1   9  -3  518.89   46.13
  -1  -9   3  600.56   51.85
  -1  -9   2  412.63   43.40
  -1  -9   2  419.29   41.06
   1   9  -2  401.28   39.46
   1   9  -2  334.23   35.26
   1   9  -1   20.28   12.44
  -1  -9   1   12.96   12.05
   1   9  -1    9.47   11.56
  -1  -9   1   42.40   19.11
   1   9   0    4.96   11.45
   1   9   0    8.13   15.98
  -1  -9   0   -6.20   10.20
  -1  -9   0   18.57   16.06
   1   9   1  178.66   27.19
  -1  -9  -1  137.78   25.15
  -1  -9  -1  225.83   33.52
   1   9   1  159.15   24.83
   1   9   2  660.54   47.58
  -1  -9  -2  681.90   55.15
   1   9   2  727.94   54.70
  -1  -9  -2  698.48   55.06
  -1  -9  -3   28.22   14.95
  -1  -9  -3   18.56   13.31
   1   9   3   26.39   16.04
   1   9   4    8.27   11.75
  -1  -9  -4   21.66   14.91
  -1  -9  -4   35.92   15.07
   1   9   4   23.53   15.00
   1   9   5   25.55   13.21
   1   9   5   38.94   16.14
  -1  -9  -5   53.14   18.87
  -1  -9  -5   62.72   21.62
   1   9   6  117.55   26.04
  -1  -9  -6   86.66   22.78
   1   9   6   94.34   23.59
  -1  -9  -6   98.69   22.31
   1   9   7  176.15   30.76
  -1  -9  -7  138.62   28.04
  -1  -9  -7  154.62   27.76
   1   9   7  114.90   26.15
   1   9   8   72.83   21.77
   1   9   8   88.62   25.31
  -1  -9  -8  102.15   26.43
   1   9   9    7.63   14.08
  -1  -9  -9   -6.38   11.89
   1   9   9    3.25   13.39
  -1 -10  10  114.07   25.16
  -1 -10  10  111.08   25.47
   1  10  -9   16.02   19.86
  -1 -10   9   14.20   15.53
  -1 -10   9   -2.70   12.14
   1  10  -9   35.33   20.53
  -1 -10   8  141.04   28.71
   1  10  -8  184.16   31.81
   1  10  -8  150.32   29.58
   1  10  -7  106.71   25.51
   1  10  -7  145.90   27.46
  -1 -10   7  149.08   29.89
  -1 -10   6  289.52   39.26
   1  10  -6  251.75   36.40
   1  10  -6  259.29   35.76
  -1 -10   5  107.05   24.01
   1  10  -5  102.08   24.00
   1  10  -5  112.50   25.39
   1  10  -4  121.15   25.71
  -1 -10   4   84.30   22.55
   1  10  -4  123.73   27.83
  -1 -10   4  132.25   26.83
   1  10  -3  612.46   52.34
   1  10  -3  695.75   54.56
  -1 -10   3  636.63   58.14
  -1 -10   3  632.99   53.45
  -1 -10   2  115.59   25.51
   1  10  -2  125.60   25.74
   1  10  -2  170.56   29.33
  -1 -10   2  201.04   32.35
  -1 -10   1  145.01   28.34
   1  10  -1  174.12   30.18
  -1 -10   1  134.11   28.14
   1  10  -1  139.55   26.52
   1  10   0  143.15   28.27
   1  10   0  136.90   26.94
  -1 -10   0  124.66   24.93
  -1 -10   0  110.33   28.01
   1  10   1  210.89   32.11
  -1 -10  -1  231.35   34.80
  -1 -10  -1  258.11   38.04
   1  10   2  467.49   47.73
  -1 -10  -2  517.39   52.28
  -1 -10  -2  439.75   48.27
  -1 -10  -3  177.79   31.73
  -1 -10  -3  182.58   33.39
   1  10   3  169.70   30.58
   1  10   3  154.39   29.19
  -1 -10  -4   -5.69   13.99
  -1 -10  -4    3.78   11.61
   1  10   4    6.99   12.25
   1  10   4   16.82   17.43
   1  10   5   93.86   25.34
  -1 -10  -5  133.60   30.60
   1  10   5  138.71   30.05
  -1 -10  -5  131.72   27.93
   1  10   6   98.19   26.82
  -1 -10  -6   50.48   20.58
  -1 -10  -7  171.82   30.69
   1  11  -5   52.91   17.98
   1  11  -5  108.79   26.62
   1  11  -4    5.44   15.11
   1  11  -4    0.11   17.28
   1  11  -3  243.23   36.51
   1  11  -3  301.73   38.69
  -1 -11   3  270.35   38.72
   1  11  -2  252.35   36.26
  -1 -11   2  248.66   38.75
   1  11  -2  217.25   35.44
   1  11  -1   68.66   22.11
  -1 -11   1  104.24   24.94
   1  11   0   52.48   15.10
  -1 -11   0   43.64   19.91
   1  11   1   98.17   26.34
  -2  12   5  329.97   41.85
  -2  12   4  265.50   37.54
  -2  12   3   20.99   12.94
  -2  12   2   82.15   22.50
   2 -12  -2   56.92   19.81
  -2  12   1  436.15   46.68
   2 -12  -1  364.06   46.20
   2 -12  -1  436.45   51.90
  -2  12   1  350.52   44.10
   2 -12   0  487.87   55.12
  -2  12   0  400.02   45.48
  -2  12   0  452.67   49.84
   2 -12   0  345.69   45.05
  -2  12  -1   17.52   14.05
   2 -12   1   24.80   14.75
  -2  12  -1   19.98   15.60
   2 -12   1   38.60   21.17
   2 -12   2   55.69   21.61
  -2  12  -2   96.64   26.19
   2 -12   2  108.70   25.61
  -2  12  -2   26.98   15.80
   2 -12   3  398.14   45.83
   2 -12   3  389.06   49.54
  -2  12  -3  413.71   46.89
  -2  12  -3  467.27   50.93
   2 -12   4  202.81   34.72
   2 -12   4  214.40   36.25
  -2  12  -4  194.93   34.45
   2 -12   5  122.04   27.90
   2 -12   6   55.72   20.11
  -2  11   7   20.51   14.19
   2 -11  -7    4.32   13.03
   2 -11  -7   42.47   19.35
  -2  11   7   24.40   18.54
  -2  11   6   56.03   19.50
  -2  11   6   54.99   21.48
   2 -11  -6   51.13   20.21
   2 -11  -6   25.24   13.36
  -2  11   5  400.55   46.14
   2 -11  -5  417.10   46.64
  -2  11   5  357.81   40.28
   2 -11  -5  370.25   43.25
  -2  11   4  243.91   34.01
  -2  11   4  277.61   39.00
   2 -11  -4  263.42   38.97
   2 -11  -4  290.63   39.76
   2 -11  -3   63.11   20.82
   2 -11  -3   87.97   21.98
  -2  11   3   50.01   20.13
  -2  11   3   89.18   25.88
   2 -11  -2  117.68   27.59
  -2  11   2   92.57   25.47
   2 -11  -2   75.29   21.80
  -2  11   2   67.17   19.98
   2 -11  -1  137.18   27.13
  -2  11   1  215.50   34.24
   2 -11  -1  216.66   34.55
  -2  11   1   91.65   21.82
  -2  11   0  212.14   32.78
   2 -11   0  211.74   35.21
  -2  11   0  217.17   32.96
   2 -11   0  238.33   34.64
   2 -11   1   63.14   20.65
  -2  11  -1   25.69   14.43
   2 -11   1   98.21   26.64
  -2  11  -1   93.55   23.16
  -2  11  -2   56.08   19.60
   2 -11   2   74.54   23.21
  -2  11  -2   30.63   14.78
   2 -11   2   34.05   16.88
   2 -11   3  197.15   31.36
   2 -11   3  203.52   34.43
  -2  11  -3  193.29   32.07
  -2  11  -3  248.64   35.67
   2 -11   4  238.44   34.47
  -2  11  -4  282.82   37.11
  -2  11  -4  304.29   40.13
   2 -11   4  365.32   44.28
  -2  11  -5   43.23   15.64
  -2  11  -5   69.05   21.46
   2 -11   5   36.95   16.16
   2 -11   5   31.10   17.74
   2 -11   6   63.09   20.44
   2 -11   6   60.25   20.28
  -2  11  -6   60.57   21.24
  -2  11  -6  110.05   25.17
   2 -11   7    8.70   10.63
  -2  11  -7   23.41   16.15
  -2  11  -7   -7.56   13.28
   2 -11   7   11.63   13.82
  -2  11  -8  241.45   34.49
   2 -11   8  302.89   40.73
   2 -11   8  325.70   41.50
  -2  11  -8  288.52   40.64
   2 -11   9  267.66   39.30
   2 -11   9  190.67   31.83
  -2  11  -9  255.03   39.32
  -2  11  -9  190.71   32.94
  -2  11 -10   -7.94   16.29
   2 -11  10   12.01   13.79
  -2  11 -11   -8.89   18.45
  -2  10  11   40.19   17.79
   2 -10 -10  541.32   52.94
  -2  10  10  582.37   56.64
  -2  10  10  509.42   51.32
  -2  10   9  590.41   56.49
  -2  10   9  568.47   52.95
   2 -10  -9  635.87   57.24
   2 -10  -8  134.26   27.99
  -2  10   8   74.91   22.36
   2 -10  -8   82.95   22.18
  -2  10   8   63.54   21.14
  -2  10   8   42.21   17.00
   2 -10  -7   32.57   17.10
  -2  10   7   51.40   21.89
   2 -10  -7   12.44   11.91
  -2  10   7   12.02   14.35
  -2  10   6  180.02   28.99
  -2  10   6  262.63   36.90
   2 -10  -6  256.81   35.78
   2 -10  -6  288.45   37.14
  -2  10   5  902.64   59.34
   2 -10  -5  892.06   62.46
  -2  10   5  919.91   64.29
   2 -10  -5  975.27   65.86
  -2  10   4  556.22   49.71
   2 -10  -4  519.03   48.17
  -2  10   4  525.55   46.32
   2 -10  -4  526.41   48.56
   2 -10  -3    5.88   11.31
  -2  10   3  -17.34   11.92
   2 -10  -3   -4.57   13.14
  -2  10   2  372.58   39.83
   2 -10  -2  413.50   41.92
  -2  10   2  361.37   37.80
   2 -10  -2  396.58   43.45
   2 -10  -1  619.71   50.41
  -2  10   1  576.88   50.18
  -2  10   1  648.24   50.81
   2 -10  -1  626.57   53.10
   2 -10   0   95.67   23.04
  -2  10   0  158.17   26.97
  -2  10   0  142.94   25.47
   2 -10   0  146.08   27.71
  -2  10  -1  216.16   30.80
   2 -10   1  229.03   33.34
   2 -10   1  287.96   34.55
  -2  10  -1  232.78   31.69
   2 -10   2   -1.82   10.26
  -2  10  -2    4.42   13.97
   2 -10   2  -13.36   13.92
  -2  10  -2   24.20   15.67
  -2  10  -3  505.43   45.97
   2 -10   3  552.14   49.56
   2 -10   3  551.86   47.24
  -2  10  -3  481.51   45.28
  -2  10  -4  501.54   41.68
  -2  10  -4  517.11   47.54
   2 -10   4  582.86   48.22
   2 -10   4  526.93   49.27
  -2  10  -4  626.30   51.62
  -2  10  -5  668.59   53.86
  -2  10  -5  592.38   50.23
  -2  10  -5  565.72   44.33
   2 -10   5  528.40   46.08
   2 -10   5  546.84   49.69
  -2  10  -6   13.64   15.78
   2 -10   6   45.46   16.08
   2 -10   6   27.77   15.45
   2 -10   6   43.66   17.88
  -2  10  -6   58.28   18.36
   2 -10   7   61.45   21.11
  -2  10  -7   91.98   21.24
  -2  10  -7  105.53   23.52
   2 -10   7   48.82   17.56
  -2  10  -7   86.58   20.74
   2 -10   7   53.94   16.54
  -2  10  -8  461.21   47.12
   2 -10   8  437.08   42.37
   2 -10   8  383.67   41.25
  -2  10  -8  428.71   41.38
  -2  10  -8  470.59   44.61
   2 -10   8  449.44   46.69
   2 -10   9 1107.38   73.59
  -2  10  -9  992.68   66.16
  -2  10  -9 1025.69   71.16
  -2  10  -9 1032.61   65.43
   2 -10   9  929.36   62.84
  -2  10 -10  246.20   34.94
   2 -10  10  234.21   36.50
  -2  10 -10  264.30   38.22
  -2  10 -10  247.90   35.70
   2 -10  10  221.74   31.96
  -2  10 -11  153.02   32.24
   2 -10  11  175.12   32.66
  -2  10 -11  144.13   28.81
  -2  10 -11  165.19   30.30
  -2  10 -12  184.45   33.17
  -2  10 -12  129.91   27.83
   2  -9 -13    6.68   11.36
   2  -9 -13   24.13   16.03
  -2   9  13    0.55   11.24
  -2   9  12   97.80   24.21
  -2   9  12   98.47   26.55
   2  -9 -12   63.30   18.54
   2  -9 -12   98.56   24.27
   2  -9 -11    6.90   12.25
  -2   9  11  -11.87   13.20
  -2   9  11   -6.41   11.92
   2  -9 -11   -1.71   11.51
  -2   9  10  269.20   36.62
  -2   9  10  351.90   39.99
   2  -9 -10  294.74   37.37
   2  -9 -10  270.23   36.20
  -2   9   9  540.55   51.88
  -2   9   9  659.36   53.34
   2  -9  -9  656.42   51.67
  -2   9   9  625.46   48.99
   2  -9  -9  718.99   56.41
   2  -9  -8  155.40   27.06
  -2   9   8   90.39   22.13
   2  -9  -8   99.41   22.39
  -2   9   8  140.36   26.99
   2  -9  -8  115.95   23.46
   2  -9  -7   17.22   13.21
  -2   9   7  -20.43   13.54
  -2   9   7    3.98   11.42
   2  -9  -7   21.23   12.50
  -2   9   6  430.89   40.54
   2  -9  -6  371.52   38.25
   2  -9  -6  441.99   41.16
  -2   9   6  355.23   38.54
  -2   9   5  459.17   40.10
   2  -9  -5  482.25   44.14
  -2   9   5  459.42   43.14
   2  -9  -5  462.69   42.38
  -2   9   4  390.86   37.08
   2  -9  -4  452.83   41.80
   2  -9  -4  468.79   42.16
  -2   9   4  440.96   42.21
  -2   9   3    0.99   13.13
  -2   9   3    5.42   12.23
   2  -9  -3   -2.24    9.09
   2  -9  -3   30.89   14.34
   2  -9  -2  383.53   38.10
  -2   9   2  332.05   33.68
  -2   9   2  406.01   38.62
   2  -9  -2  342.29   36.81
   2  -9  -1  622.74   49.54
  -2   9   1  627.07   46.00
   2  -9  -1  670.13   48.72
  -2   9   1  634.36   47.54
   2  -9   0  334.31   35.83
  -2   9   0  265.78   31.69
  -2   9   0  343.18   34.41
   2  -9   0  315.44   36.72
  -2   9  -1   64.65   18.18
  -2   9  -1   76.37   15.53
   2  -9   1   62.53   17.24
  -2   9  -1   45.71   15.27
   2  -9   1   61.89   16.32
   2  -9   2   14.38   10.37
  -2   9  -2   54.92   14.73
  -2   9  -2   52.00   16.55
   2  -9   2   63.45   19.71
  -2   9  -2   66.62   18.52
  -2   9  -3  530.13   38.44
   2  -9   3  456.07   42.51
  -2   9  -3  483.19   42.29
   2  -9   3  527.98   43.57
  -2   9  -3  453.72   40.46
  -2   9  -4  576.26   46.54
   2  -9   4  583.79   46.91
   2  -9   4  471.69   44.24
  -2   9  -4  585.26   42.00
  -2   9  -4  507.82   36.45
   2  -9   4  534.81   42.64
  -2   9  -4  498.03   43.05
   2  -9   5  226.43   30.29
  -2   9  -5  254.77   32.29
  -2   9  -5  228.54   27.98
   2  -9   5  183.71   28.29
   2  -9   5  158.88   24.77
  -2   9  -5  183.57   24.49
   2  -9   6   16.09   12.53
   2  -9   6   -0.68   11.95
  -2   9  -6    6.69   12.81
  -2   9  -6   21.78   12.75
   2  -9   6   48.78   16.81
  -2   9  -6   12.76   11.72
   2  -9   7  105.61   20.95
  -2   9  -7  131.24   24.44
   2  -9   7  102.35   21.65
  -2   9  -7   76.26   19.42
  -2   9  -7  106.50   20.92
   2  -9   7  116.63   24.11
   2  -9   8  458.01   43.91
   2  -9   8  445.81   41.47
  -2   9  -8  494.22   44.10
  -2   9  -8  428.03   39.98
  -2   9  -8  409.35   41.74
   2  -9   8  448.24   40.10
  -2   9  -9  261.96   35.17
  -2   9  -9  385.16   40.58
   2  -9   9  355.36   37.14
  -2   9  -9  369.50   38.59
   2  -9   9  348.72   36.53
   2  -9   9  353.96   40.82
  -2   9 -10  424.16   43.46
   2  -9  10  382.02   43.10
  -2   9 -10  475.88   46.77
   2  -9  10  421.60   40.47
  -2   9 -10  392.63   42.09
   2  -9  11   27.27   17.49
  -2   9 -11   13.22   14.67
  -2   9 -11   10.47   17.36
  -2   9 -11   42.86   19.55
  -2   9 -12  270.24   38.12
   2  -9  12  231.52   36.21
  -2   9 -12  221.56   34.40
  -2   9 -12  292.86   40.15
  -2   9 -13  153.75   31.84
   2  -9  13  178.30   31.73
  -2   9 -13  267.25   37.67
  -2   9 -13  227.42   35.63
  -2   9 -14  426.87   48.28
  -2   8  14  273.00   35.99
   2  -8 -14  291.88   39.63
  -2   8  14  358.93   45.42
   2  -8 -13  255.92   36.63
   2  -8 -13  322.70   40.10
   2  -8 -13  243.54   33.81
  -2   8  13  333.35   42.77
  -2   8  13  290.37   37.39
   2  -8 -12  174.63   28.73
  -2   8  12  142.49   25.89
   2  -8 -12  139.86   25.19
  -2   8  12  177.50   30.44
   2  -8 -12  123.27   25.53
  -2   8  11   67.25   20.21
   2  -8 -11   23.56   15.19
   2  -8 -11   27.96   13.74
   2  -8 -11   24.56   14.66
  -2   8  11   16.61   10.07
  -2   8  11   27.19   15.46
  -2   8  10  250.76   31.59
  -2   8  10  316.47   35.74
  -2   8  10  298.17   37.08
   2  -8 -10  294.10   34.92
   2  -8 -10  267.98   33.07
   2  -8  -9 1021.78   59.61
  -2   8   9  960.91   62.35
  -2   8   9  916.10   55.90
   2  -8  -9  975.74   61.13
   2  -8  -9  960.56   54.94
  -2   8   9  907.41   58.19
   2  -8  -8  385.05   35.57
   2  -8  -8  356.83   37.58
   2  -8  -8  422.67   36.73
  -2   8   8  395.91   40.03
  -2   8   8  380.50   36.61
   2  -8  -7   53.44   14.61
  -2   8   7   21.68   14.28
   2  -8  -7   39.73   14.62
  -2   8   7   34.91   15.65
   2  -8  -7   23.89   13.48
   2  -8  -6   82.64   18.08
   2  -8  -6  110.08   17.78
  -2   8   6   72.75   16.88
  -2   8   6  109.42   21.53
   2  -8  -6   72.12   17.33
   2  -8  -5  299.94   32.68
  -2   8   5  327.93   34.56
  -2   8   5  301.84   30.96
   2  -8  -5  294.80   31.12
   2  -8  -4  444.11   38.30
   2  -8  -4  380.45   36.17
  -2   8   4  374.49   35.96
  -2   8   4  414.18   35.78
   2  -8  -3  562.88   43.10
  -2   8   3  510.18   39.19
  -2   8   3  554.42   41.96
   2  -8  -3  573.18   42.46
  -2   8   2   19.53   12.71
  -2   8   2   27.73   12.88
   2  -8  -2   11.14   10.56
  -2   8   2    1.11    7.13
   2  -8  -2   14.17   11.16
   2  -8  -1  392.22   36.45
   2  -8  -1  351.52   33.15
  -2   8   1  330.67   31.19
  -2   8   1  346.97   26.56
  -2   8   1  367.52   34.52
   2  -8   0 1406.50   64.06
  -2   8   0 1349.95   63.52
  -2   8   0 1396.91   63.08
  -2   8   0 1448.50   54.25
   2  -8   0 1298.17   65.08
  -2   8  -1 1062.40   48.25
   2  -8   1 1065.73   55.69
  -2   8  -1 1115.60   42.69
   2  -8   1 1071.90   59.06
  -2   8  -1 1045.38   56.09
  -2   8  -1 1176.78   58.47
  -2   8  -2   15.58   11.34
  -2   8  -2   16.57   10.93
  -2   8  -2   -2.07    8.41
   2  -8   2    4.77    8.98
   2  -8   2    3.80   10.50
  -2   8  -2   11.21    7.91
   2  -8   3   65.63   16.28
  -2   8  -3   58.65   12.41
   2  -8   3   53.48   14.30
  -2   8  -3   61.97   15.49
  -2   8  -3   51.94   14.18
   2  -8   3   56.79   15.69
  -2   8  -4  738.15   41.85
   2  -8   4  712.51   45.24
   2  -8   4  756.72   49.06
  -2   8  -4  689.76   42.63
   2  -8   4  668.67   47.39
  -2   8  -4  686.95   46.76
   2  -8   5  300.96   31.74
  -2   8  -5  364.14   34.81
   2  -8   5  402.46   34.94
   2  -8   5  352.60   34.44
  -2   8  -5  358.70   31.03
  -2   8  -5  356.06   32.59
  -2   8  -6   10.94    9.27
   2  -8   6   -2.55    9.61
   2  -8   6    3.09    8.94
  -2   8  -6    4.32    8.89
   2  -8   6   -0.88    8.92
  -2   8  -6   -0.82   11.33
   2  -8   7   87.94   19.95
   2  -8   7   68.80   17.00
  -2   8  -7   92.86   18.86
   2  -8   7   69.23   16.40
  -2   8  -7   67.56   17.20
  -2   8  -7   92.69   20.56
   2  -8   8  249.02   28.65
   2  -8   8  219.80   29.69
  -2   8  -8  254.78   31.38
   2  -8   8  208.00   26.81
  -2   8  -8  269.72   31.71
  -2   8  -8  220.22   28.27
   2  -8   9  842.97   57.79
  -2   8  -9  938.42   59.23
  -2   8  -9  881.17   57.74
  -2   8  -9  881.19   56.89
   2  -8   9  870.00   53.29
   2  -8   9  857.85   51.24
  -2   8 -10   52.40   19.09
   2  -8  10   28.14   15.18
   2  -8  10   40.19   14.66
  -2   8 -10   27.08   15.27
  -2   8 -10   33.30   17.65
  -2   8 -11    9.04   14.53
  -2   8 -11    5.80   13.08
  -2   8 -11   -1.10   12.28
   2  -8  11   16.86   13.34
  -2   8 -12  174.54   30.35
   2  -8  12  130.59   27.57
  -2   8 -12  114.61   25.44
  -2   8 -12  152.64   28.49
  -2   8 -13  235.51   34.09
  -2   8 -13  283.55   38.41
  -2   8 -13  287.55   38.06
   2  -8  13  312.42   41.67
  -2   8 -14  136.74   27.81
   2  -8  14  107.16   29.68
  -2   8 -14  110.17   28.05
  -2   8 -14  119.73   29.72
  -2   8 -15   49.73   19.84
   2  -8  15   66.38   24.76
  -2   8 -15   -8.52   13.47
  -2   8 -15   18.70   13.04
   2  -7 -15  169.53   31.15
   2  -7 -15  243.94   36.81
  -2   7  15  218.55   37.29
   2  -7 -14  503.10   49.75
  -2   7  14  461.54   48.47
  -2   7  14  536.17   46.82
   2  -7 -13  653.60   54.31
  -2   7  13  626.96   49.07
   2  -7 -13  692.55   51.46
  -2   7  13  669.68   56.93
   2  -7 -12  258.68   34.65
  -2   7  12  253.58   31.08
  -2   7  12  213.91   31.54
   2  -7 -12  263.99   32.27
  -2   7  11   -0.57   12.03
  -2   7  11   -3.84    8.77
  -2   7  11    9.80   11.63
   2  -7 -11    2.20   11.25
   2  -7 -11   16.84   11.05
  -2   7  10  665.48   47.99
  -2   7  10  633.36   50.16
   2  -7 -10  655.72   47.94
  -2   7  10  758.43   49.48
   2  -7 -10  690.11   49.72
  -2   7   9  578.11   47.20
   2  -7  -9  544.14   42.86
   2  -7  -9  522.30   41.26
  -2   7   9  480.99   39.01
  -2   7   9  547.41   41.82
   2  -7  -9  606.68   39.61
   2  -7  -8  430.78   33.86
   2  -7  -8  588.10   42.22
  -2   7   8  524.60   43.28
   2  -7  -8  614.72   44.34
  -2   7   8  452.11   36.71
  -2   7   7    7.13    8.73
  -2   7   7   13.57   13.01
   2  -7  -7    5.16   10.75
  -2   7   7   16.62   11.73
   2  -7  -7    9.09   11.49
   2  -7  -7    1.17    8.79
  -2   7   6   86.54   18.73
   2  -7  -6  107.05   17.62
   2  -7  -6  106.59   18.77
   2  -7  -6   93.42   19.03
  -2   7   6  115.12   16.51
  -2   7   6   93.38   17.47
  -2   7   5  238.68   26.11
  -2   7   5  194.68   25.62
   2  -7  -5  231.96   22.94
   2  -7  -5  192.38   24.30
   2  -7  -5  217.49   25.21
   2  -7  -4  357.51   32.35
  -2   7   4  375.60   32.06
   2  -7  -4  322.35   30.33
  -2   7   4  322.08   31.13
   2  -7  -4  387.88   26.55
   2  -7  -3  349.55   23.04
  -2   7   3  321.98   29.20
   2  -7  -3  286.55   27.97
   2  -7  -3  347.93   31.55
  -2   7   3  331.15   30.79
  -2   7   2   23.29   10.68
  -2   7   2   13.16    9.52
   2  -7  -2    6.54    7.95
   2  -7  -2   23.50    6.34
   2  -7  -2   27.82   11.25
  -2   7   2   14.91    7.81
  -2   7   1  855.76   38.66
  -2   7   1  848.47   30.69
  -2   7   1  874.61   46.13
  -2   7   1  886.26   47.75
   2  -7  -1  909.05   49.94
   2  -7  -1  810.52   45.14
  -2   7   0 1268.70   56.78
  -2   7   0 1413.59   42.41
   2  -7   0 1285.92   56.02
  -2   7   0 1452.88   50.86
   2  -7   0 1458.00   62.92
  -2   7   0 1343.86   57.03
   2  -7   1 2929.95   88.50
  -2   7  -1 2887.77   64.78
  -2   7  -1 2780.68   82.88
  -2   7  -1 2755.41   81.82
  -2   7  -1 2832.52   73.68
   2  -7   1 2799.08   81.88
  -2   7  -2  139.46   16.86
   2  -7   2  157.70   21.58
  -2   7  -2  131.55   18.47
   2  -7   2  109.33   18.09
  -2   7  -2  142.78   20.35
   2  -7   2  173.90   23.37
  -2   7  -3  326.38   30.21
   2  -7   3  272.07   27.86
   2  -7   3  344.18   29.26
   2  -7   3  294.82   28.80
  -2   7  -3  320.52   25.00
  -2   7  -3  305.21   26.29
   2  -7   4  476.31   35.83
   2  -7   4  501.58   36.76
  -2   7  -4  470.12   31.85
  -2   7  -4  517.89   35.47
  -2   7  -4  562.12   39.20
   2  -7   4  533.91   36.31
   2  -7   5  654.76   43.29
   2  -7   5  637.30   41.66
  -2   7  -5  678.77   40.16
  -2   7  -5  638.80   42.54
   2  -7   5  635.17   40.16
  -2   7  -5  550.43   37.88
  -2   7  -6  409.87   35.76
  -2   7  -6  420.94   33.70
   2  -7   6  409.29   35.85
  -2   7  -6  425.19   34.46
   2  -7   6  441.92   33.63
   2  -7   6  396.07   32.69
   2  -7   7   85.92   18.05
   2  -7   7  113.60   18.42
   2  -7   7   96.72   18.24
  -2   7  -7  107.95   19.67
  -2   7  -7  124.20   22.06
  -2   7  -7  124.56   21.87
  -2   7  -8  561.01   42.78
  -2   7  -8  492.42   40.75
   2  -7   8  456.36   39.27
   2  -7   8  468.22   35.64
   2  -7   8  524.78   37.41
  -2   7  -8  513.48   40.36
   2  -7   9 1629.68   75.73
  -2   7  -9 1514.39   70.80
   2  -7   9 1604.37   65.67
  -2   7  -9 1543.63   72.40
   2  -7   9 1492.47   62.56
  -2   7  -9 1458.35   69.59
   2  -7  10  459.06   36.13
  -2   7 -10  410.07   38.61
  -2   7 -10  397.81   40.24
  -2   7 -10  446.14   40.63
   2  -7  10  400.26   33.04
   2  -7  10  497.19   44.38
   2  -7  11   75.79   18.61
  -2   7 -11   48.02   18.26
  -2   7 -11   64.62   19.76
  -2   7 -11   46.04   16.05
   2  -7  12  139.76   27.09
  -2   7 -12   97.32   21.57
  -2   7 -12  185.21   29.69
  -2   7 -12  161.64   27.22
   2  -7  13  264.67   35.83
  -2   7 -13  234.15   33.75
  -2   7 -13  234.44   33.77
  -2   7 -13  254.71   35.59
  -2   7 -14  283.62   38.28
   2  -7  14  288.77   39.13
  -2   7 -14  272.49   35.22
  -2   7 -14  347.77   41.36
  -2   7 -15   77.38   21.10
  -2   7 -15   62.30   22.58
   2  -7  15  117.00   27.84
  -2   7 -15   78.93   25.81
  -2   7 -16    7.81   15.95
  -2   7 -16    3.93   14.43
   2  -7  16   -5.84   11.83
  -2   7 -16    2.64   12.41
  -2   7 -17  170.79   30.94
  -2   6  17  128.43   26.44
  -2   6  16  101.38   25.80
   2  -6 -16  129.37   28.83
   2  -6 -15   62.09   21.05
  -2   6  15   84.98   27.02
   2  -6 -14  819.39   61.30
  -2   6  14  848.01   63.21
   2  -6 -13  464.47   44.58
   2  -6 -13  508.31   42.21
  -2   6  13  490.95   41.81
  -2   6  13  411.19   43.21
   2  -6 -12  100.95   22.09
  -2   6  12   75.20   20.83
   2  -6 -12   95.49   18.69
  -2   6  12   38.03   13.88
  -2   6  11   18.18   11.98
  -2   6  11   -9.32   11.71
   2  -6 -11   27.07   13.13
   2  -6 -11   35.88   14.71
  -2   6  11   14.52    9.74
   2  -6 -10  853.63   50.39
   2  -6 -10  730.00   48.98
  -2   6  10  717.22   49.86
  -2   6  10  754.92   46.90
  -2   6  10  668.20   43.97
  -2   6   9  919.93   55.02
   2  -6  -9  867.28   50.88
   2  -6  -9  854.58   49.12
   2  -6  -9 1040.84   46.74
  -2   6   9  954.59   51.03
  -2   6   9  843.94   48.61
  -2   6   8  418.36   27.44
   2  -6  -8  380.90   32.97
   2  -6  -8  411.06   30.24
  -2   6   8  448.14   34.50
   2  -6  -8  437.10   34.70
  -2   6   8  388.28   34.82
  -2   6   7   99.69   18.77
  -2   6   7  115.34   14.92
   2  -6  -7   96.80   17.66
   2  -6  -7   97.50   17.66
   2  -6  -7  125.83   17.57
  -2   6   7   88.08   17.52
  -2   6   6  310.18   27.69
   2  -6  -6  336.93   27.56
   2  -6  -6  355.90   28.44
  -2   6   6  335.68   30.88
   2  -6  -6  345.10   29.23
  -2   6   6  347.04   24.47
  -2   6   5  928.91   47.39
   2  -6  -5  898.58   42.03
   2  -6  -5  867.45   45.15
   2  -6  -5  931.32   45.03
  -2   6   5  862.31   37.63
  -2   6   5  900.23   45.07
  -2   6   4 1095.71   50.58
   2  -6  -4 1126.06   50.59
   2  -6  -4 1074.06   48.81
   2  -6  -4 1111.29   42.78
  -2   6   4 1114.04   48.61
   2  -6  -3    1.92    5.37
  -2   6   3    4.87   10.46
   2  -6  -3   -3.41    8.68
   2  -6  -3   -5.00    8.26
  -2   6   3   -7.51    9.45
   2  -6  -2  525.79   24.96
  -2   6   2  540.97   34.67
  -2   6   2  560.87   34.86
  -2   6   2  522.00   28.25
   2  -6  -2  617.36   36.13
   2  -6  -2  554.29   35.39
  -2   6   2  523.95   21.33
  -2   6   1  827.35   35.73
  -2   6   1  817.40   28.69
   2  -6  -1  813.88   41.29
   2  -6  -1  805.32   27.25
  -2   6   1  811.73   40.44
   2  -6  -1  820.44   42.94
  -2   6   1  815.99   41.37
  -2   6   0 2101.46   48.74
   2  -6   0 2126.24   36.35
  -2   6   0 2099.26   57.53
   2  -6   0 2076.62   64.87
  -2   6   0 2058.11   65.40
   2  -6   0 2136.57   69.39
  -2   6   0 2041.67   64.16
   2  -6   1 1128.28   50.69
   2  -6   1  993.57   17.76
  -2   6  -1 1098.78   47.74
  -2   6  -1 1159.68   44.13
   2  -6   1 1094.19   47.17
  -2   6  -1 1092.91   37.90
  -2   6  -1 1191.54   49.63
   2  -6   2  411.17   30.01
   2  -6   2  410.59   29.55
  -2   6  -2  417.45   27.67
  -2   6  -2  386.13   24.86
  -2   6  -2  401.66   29.60
   2  -6   2  412.32   30.68
  -2   6  -3  391.26   28.45
   2  -6   3  411.32   31.34
   2  -6   3  406.01   29.09
  -2   6  -3  347.57   27.85
  -2   6  -3  388.25   26.20
   2  -6   3  409.91   30.61
  -2   6  -4 1349.90   54.72
  -2   6  -4 1306.50   52.37
   2  -6   4 1249.73   50.49
   2  -6   4 1313.54   53.78
   2  -6   4 1338.64   54.92
  -2   6  -4 1374.86   51.03
   2  -6   5  740.26   42.52
   2  -6   5  737.87   39.34
  -2   6  -5  791.45   42.39
  -2   6  -5  769.65   40.37
   2  -6   5  757.03   40.49
  -2   6  -5  763.90   43.12
  -2   6  -6  148.14   20.25
   2  -6   6  158.42   20.30
   2  -6   6  155.44   21.15
  -2   6  -6  142.55   19.85
   2  -6   6  149.05   18.99
  -2   6  -6  172.76   21.81
   2  -6   7  123.98   20.48
  -2   6  -7  133.72   21.11
   2  -6   7  133.78   18.13
   2  -6   7  154.00   19.59
  -2   6  -7  155.68   21.89
  -2   6  -7  163.46   22.43
   2  -6   8  856.32   50.86
  -2   6  -8  797.81   48.41
  -2   6  -8  774.69   46.23
   2  -6   8  883.87   45.32
   2  -6   8  750.24   41.21
  -2   6  -8  821.01   48.40
   2  -6   9 1745.94   62.60
  -2   6  -9 1660.57   70.96
   2  -6   9 1751.52   64.42
   2  -6   9 1745.43   73.75
  -2   6  -9 1762.73   72.04
  -2   6  -9 1637.97   70.71
   2  -6   9 1701.37   60.44
   2  -6  10  802.66   44.57
   2  -6  10  821.29   52.62
  -2   6 -10  829.17   53.19
   2  -6  10  821.81   44.60
   2  -6  10  801.70   41.41
  -2   6 -10  803.69   49.98
  -2   6 -10  844.48   53.15
   2  -6  11  -13.62   12.14
   2  -6  11   16.06    9.54
   2  -6  11   15.82    9.34
  -2   6 -11    1.28   11.16
  -2   6 -11   10.94   12.16
  -2   6 -11    7.83   12.03
   2  -6  12  200.38   29.99
  -2   6 -12  220.95   29.90
  -2   6 -12  279.96   34.35
  -2   6 -12  231.12   32.15
  -2   6 -13  362.17   37.18
  -2   6 -13  311.27   37.20
   2  -6  13  426.35   44.39
  -2   6 -13  397.98   42.08
  -2   6 -14  377.21   44.14
  -2   6 -14  424.93   42.26
   2  -6  14  401.34   43.95
  -2   6 -14  361.39   42.60
   2  -6  15  299.28   40.26
  -2   6 -15  299.42   37.26
  -2   6 -15  181.65   30.79
  -2   6 -15  183.26   32.06
   2  -6  16   -7.17   15.58
  -2   6 -16   15.08   16.82
  -2   6 -16   14.17   16.68
  -2   6 -16    3.18   11.32
  -2   6 -17  329.80   39.18
  -2   6 -17  406.35   48.27
  -2   6 -17  362.82   45.70
   2  -6  17  387.37   47.44
   2  -5 -17  436.89   49.44
  -2   5  17  420.23   43.98
  -2   5  17  351.07   43.71
   2  -5 -16   84.21   21.90
  -2   5  16   72.08   21.69
  -2   5  16   69.61   18.69
  -2   5  15    3.46   12.66
   2  -5 -15   58.33   19.66
   2  -5 -14  439.57   44.28
  -2   5  14  504.00   47.88
   2  -5 -13  416.53   41.12
  -2   5  13  490.04   44.15
   2  -5 -13  491.05   38.80
  -2   5  13  477.30   37.57
  -2   5  12  425.13   35.79
  -2   5  12  386.85   38.64
   2  -5 -12  441.33   35.15
   2  -5 -12  373.93   37.72
  -2   5  11   25.17   11.82
  -2   5  11    9.13   11.21
   2  -5 -11   18.55   11.44
   2  -5 -11    9.99   10.47
   2  -5 -10    2.53    8.65
  -2   5  10   18.87   11.28
  -2   5  10    3.66    6.91
   2  -5 -10    1.37   10.01
  -2   5  10    8.31   15.00
  -2   5  10    3.33    7.63
   2  -5  -9  901.97   38.78
  -2   5   9  893.41   46.60
  -2   5   9  871.69   49.77
  -2   5   9  895.02   45.67
   2  -5  -9  947.04   46.83
   2  -5  -9  943.52   51.04
  -2   5   9  896.67   39.02
  -2   5   8 2108.66   68.75
  -2   5   8 2216.57   59.56
   2  -5  -8 2032.87   70.76
  -2   5   8 1919.84   70.86
  -2   5   8 1974.40   65.51
   2  -5  -8 2225.25   61.49
   2  -5  -8 2203.76   69.58
  -2   5   7 1285.60   52.74
  -2   5   7 1231.50   54.38
   2  -5  -7 1271.93   53.26
   2  -5  -7 1292.98   52.30
   2  -5  -7 1359.93   48.60
  -2   5   7 1364.88   45.52
  -2   5   6    9.56   10.07
   2  -5  -6    5.65    6.88
   2  -5  -6   -1.14    8.10
  -2   5   6   10.30    9.17
   2  -5  -6    0.35    7.30
  -2   5   6   -5.78    7.03
   2  -5  -5 1490.30   51.15
  -2   5   5 1453.60   45.67
   2  -5  -5 1376.53   51.28
  -2   5   5 1441.94   52.14
  -2   5   5 1447.86   54.89
   2  -5  -5 1482.26   50.82
   2  -5  -4 2637.38   62.88
  -2   5   4 2408.33   67.26
   2  -5  -4 2595.06   68.43
   2  -5  -4 2745.07   69.36
  -2   5   4 2629.28   68.39
   2  -5  -3 1551.70   44.33
  -2   5   3 1533.54   51.59
   2  -5  -3 1587.04   53.12
   2  -5  -3 1511.12   51.55
  -2   5   3 1523.62   52.09
   2  -5  -2  557.91   24.32
  -2   5   2  610.47   28.38
   2  -5  -2  582.51   31.94
  -2   5   2  573.96   31.28
   2  -5  -2  598.99   33.26
  -2   5   2  540.42   21.00
  -2   5   2  548.62   30.85
  -2   5   1  250.16   21.42
   2  -5  -1  283.21   16.01
  -2   5   1  298.27   20.81
   2  -5  -1  292.96   24.26
   2  -5  -1  270.38   22.06
  -2   5   1  278.56   22.29
  -2   5   1  267.03   16.08
   2  -5   0 1372.27   29.38
  -2   5   0 1324.12   46.86
   2  -5   0 1306.99   46.06
  -2   5   0 1294.57   42.21
  -2   5   0 1295.81   36.52
   2  -5   0 1326.91   49.20
  -2   5   0 1270.20   45.86
  -2   5  -1 2365.15   62.73
   2  -5   1 2378.63   63.24
   2  -5   1 2348.67   61.39
  -2   5  -1 2320.55   57.73
   2  -5   1 2479.95   66.84
  -2   5  -1 2435.64   53.67
   2  -5   1 2452.09   32.36
   2  -5   2  987.40   16.29
  -2   5  -2 1108.04   38.97
   2  -5   2 1051.15   42.66
   2  -5   2 1039.48   43.30
  -2   5  -2 1110.01   41.56
   2  -5   2 1023.75   41.28
  -2   5  -2 1026.16   41.77
   2  -5   3  118.54   14.80
  -2   5  -3  100.53   14.85
   2  -5   3  106.07   14.95
  -2   5  -3  127.76   15.10
   2  -5   3  137.19   16.23
  -2   5  -3  108.28   14.89
   2  -5   3  136.17   16.72
   2  -5   4 1452.77   49.71
  -2   5  -4 1393.41   50.40
   2  -5   4 1533.99   52.66
  -2   5  -4 1376.96   50.66
   2  -5   4 1431.02   52.28
  -2   5  -4 1413.09   49.08
   2  -5   4 1327.47   46.88
   2  -5   5 1709.27   59.06
  -2   5  -5 1420.96   19.89
   2  -5   5 1537.54   50.61
  -2   5  -5 1563.63   54.87
   2  -5   5 1620.81   53.05
  -2   5  -5 1659.16   57.21
  -2   5  -5 1651.55   55.93
   2  -5   5 1554.50   52.19
   2  -5   5 1506.93   49.97
   2  -5   6   21.12    9.13
  -2   5  -6    6.48    9.18
   2  -5   6   21.14    7.75
  -2   5  -6   12.76    3.27
   2  -5   6   11.15    8.78
   2  -5   6   11.60    7.77
  -2   5  -6  -12.64    9.75
  -2   5  -6   25.79   11.11
   2  -5   6    2.00    7.41
   2  -5   7  207.02   24.05
  -2   5  -7  196.11   22.06
   2  -5   7  201.65   20.13
   2  -5   7  178.86   18.56
  -2   5  -7  182.27   22.09
  -2   5  -7  191.09   22.16
   2  -5   7  178.24   17.98
   2  -5   8   16.37   10.01
   2  -5   8   27.27    8.63
   2  -5   8   21.20    9.11
   2  -5   8   16.18    6.54
  -2   5  -8   37.03   13.34
  -2   5  -8   27.77   10.15
  -2   5  -8   23.12   12.84
  -2   5  -9  829.72   48.53
  -2   5  -9  794.08   44.41
   2  -5   9  785.50   48.53
  -2   5  -9  734.86   45.63
   2  -5   9  797.99   37.05
   2  -5   9  892.53   43.35
   2  -5  10 1282.93   53.76
   2  -5  10 1226.14   61.80
  -2   5 -10 1225.87   61.15
  -2   5 -10 1184.01   60.44
  -2   5 -10 1180.85   56.09
   2  -5  10 1224.09   45.00
   2  -5  11  263.14   26.21
  -2   5 -11  265.57   31.06
  -2   5 -11  244.78   27.37
  -2   5 -11  255.49   30.65
   2  -5  11  291.63   32.75
   2  -5  12    6.00    7.03
  -2   5 -12    1.33   11.52
  -2   5 -12   -8.82   11.71
   2  -5  12   19.60   15.47
  -2   5 -12    2.22   10.28
  -2   5 -13  334.35   37.07
  -2   5 -13  344.68   34.78
  -2   5 -13  278.67   33.92
   2  -5  13  364.42   38.78
  -2   5 -14  404.61   42.45
   2  -5  14  480.97   47.45
  -2   5 -14  474.09   45.47
  -2   5 -14  420.06   39.31
  -2   5 -15  740.83   57.81
   2  -5  15  693.91   59.16
  -2   5 -15  676.83   55.84
  -2   5 -15  656.06   50.05
  -2   5 -16    6.02   10.48
  -2   5 -16   22.42   17.79
  -2   5 -16   25.29   17.07
   2  -5  17  266.19   38.67
  -2   5 -17  200.59   33.59
  -2   5 -17  247.81   36.52
   2  -4 -18  315.01   42.15
  -2   4  18  377.02   45.74
  -2   4  17  144.86   29.28
  -2   4  17   91.34   24.17
   2  -4 -17   94.08   24.16
  -2   4  16  157.88   29.30
   2  -4 -16  174.74   29.82
  -2   4  16  181.71   28.16
  -2   4  16  135.12   26.29
   2  -4 -15   19.08   11.88
  -2   4  15   30.55   14.43
  -2   4  15   42.13   17.55
   2  -4 -14  448.97   43.30
  -2   4  14  478.86   44.50
   2  -4 -13  297.65   33.62
  -2   4  13  303.82   35.10
  -2   4  13  334.09   30.41
  -2   4  12  291.42   32.31
   2  -4 -12  335.86   33.91
  -2   4  12  352.51   29.48
   2  -4 -12  396.91   30.30
  -2   4  11   26.51   11.11
   2  -4 -11   21.79   11.82
   2  -4 -11   19.16    9.66
  -2   4  11   27.75   14.31
  -2   4  11   16.26    8.12
   2  -4 -10  142.31   18.84
   2  -4 -10  155.15   22.57
  -2   4  10  167.24   24.15
  -2   4  10  115.34   17.50
  -2   4  10  156.25   17.60
   2  -4 -10  155.26   15.21
   2  -4  -9  323.44   25.28
   2  -4  -9  289.54   27.91
  -2   4   9  332.02   29.71
  -2   4   9  274.89   23.17
  -2   4   9  320.18   23.82
  -2   4   9  293.66   26.09
   2  -4  -9  321.89   20.71
   2  -4  -9  302.76   19.52
  -2   4   8 1688.05   54.18
  -2   4   8 1688.81   50.72
   2  -4  -8 1727.71   56.28
   2  -4  -8 1595.75   41.14
  -2   4   8 1722.64   59.66
   2  -4  -8 1785.94   48.56
  -2   4   8 1717.13   62.61
   2  -4  -8 1700.37   62.07
   2  -4  -7  495.43   29.30
  -2   4   7  462.59   32.09
   2  -4  -7  457.76   20.64
  -2   4   7  462.10   30.51
   2  -4  -7  496.76   32.17
   2  -4  -7  482.37   25.77
  -2   4   7  462.36   26.47
  -2   4   6   32.91   10.60
  -2   4   6   32.73    7.61
  -2   4   6   35.73   10.41
   2  -4  -6   32.35   10.42
   2  -4  -6   45.24   10.93
   2  -4  -6   32.65    8.04
  -2   4   5  889.98   39.54
  -2   4   5  929.83   39.36
   2  -4  -5  923.00   37.31
   2  -4  -5 1039.59   38.14
   2  -4  -5  893.73   37.80
  -2   4   5  977.71   35.52
  -2   4   4 2286.83   59.14
   2  -4  -4 2424.53   59.26
   2  -4  -4 2435.76   57.29
   2  -4  -4 2486.59   58.63
  -2   4   4 2392.83   61.14
  -2   4   4 2422.59   53.72
   2  -4  -3 1116.07   35.64
  -2   4   3 1037.53   39.41
   2  -4  -3 1119.58   39.09
  -2   4   3 1053.92   39.50
   2  -4  -3 1183.12   41.32
   2  -4  -2   66.25   16.12
   2  -4  -2   29.52    7.36
  -2   4   2   32.71    8.96
  -2   4   2   52.57   12.94
   2  -4  -2   33.82    9.17
  -2   4   2   58.16   11.39
   2  -4  -1  833.33   33.28
   2  -4  -1  860.72   25.80
  -2   4   1  865.33   31.70
  -2   4   1  841.08   33.00
  -2   4   1  814.70   26.17
   2  -4  -1  875.24   36.33
  -2   4   1  828.42   33.54
   2  -4  -1  809.61   33.15
   2  -4   0 1009.52   24.44
  -2   4   0 1002.32   35.83
   2  -4   0  966.83   35.82
  -2   4   0  994.72   30.26
  -2   4   0  953.24   33.65
   2  -4   0 1033.27   39.62
   2  -4   0  974.05   36.15
  -2   4   0 1046.57   37.61
   2  -4   1 1613.83   27.20
  -2   4  -1 1546.32   45.08
  -2   4  -1 1597.41   40.81
   2  -4   1 1603.59   45.88
   2  -4   1 1716.54   50.33
   2  -4   1 1515.62   44.14
  -2   4  -1 1572.56   44.32
   2  -4   1 1617.24   45.76
  -2   4  -2  110.64   13.47
   2  -4   2   92.95   12.20
  -2   4  -2  110.03   12.94
  -2   4  -2   97.58   13.58
   2  -4   2  100.46   13.20
   2  -4   2  124.93   15.31
   2  -4   3  721.56   32.88
  -2   4  -3  725.44   32.54
  -2   4  -3  730.60   32.53
   2  -4   3  712.20   32.91
  -2   4  -3  747.54   17.93
  -2   4  -3  732.95   32.75
   2  -4   3  717.86   31.19
   2  -4   3  777.11   32.74
   2  -4   4 5480.07   87.53
   2  -4   4 5573.68   92.51
  -2   4  -4 5769.27   52.96
  -2   4  -4 5428.09   88.67
  -2   4  -4 5462.91   90.86
   2  -4   4 5426.26   86.12
   2  -4   4 5598.03   86.02
  -2   4  -4 5669.31   94.57
  -2   4  -5 2124.46   35.92
  -2   4  -5 2029.07   58.82
  -2   4  -5 1948.08   55.57
  -2   4  -5 1978.65   58.79
   2  -4   5 1922.44   52.03
   2  -4   5 2006.08   59.36
   2  -4   5 2061.15   52.58
   2  -4   5 1958.52   53.35
   2  -4   6    7.80    8.97
  -2   4  -6    5.78    4.56
  -2   4  -6    8.14    8.75
  -2   4  -6   -2.14    7.06
  -2   4  -6    2.94    7.64
   2  -4   6    6.23    5.44
   2  -4   6   12.37    7.47
   2  -4   6   -3.42    4.81
   2  -4   7  207.17   21.62
  -2   4  -7  208.09   14.40
   2  -4   7  178.29   18.17
  -2   4  -7  185.96   20.65
  -2   4  -7  202.53   20.58
   2  -4   7  183.49   16.10
  -2   4  -7  183.96   20.97
   2  -4   7  235.84   18.90
   2  -4   8   60.11   10.13
   2  -4   8   40.48   12.06
   2  -4   8   54.30   13.38
  -2   4  -8   33.78   11.37
  -2   4  -8   66.37   14.64
   2  -4   8   35.31    9.66
  -2   4  -8   69.05   10.00
   2  -4   8   42.71    8.53
  -2   4  -8   49.63   13.55
   2  -4   9  670.63   42.66
   2  -4   9  641.30   29.25
  -2   4  -9  645.72   41.79
   2  -4   9  675.40   36.93
  -2   4  -9  619.54   40.32
  -2   4  -9  605.47   36.75
  -2   4  -9  657.10   29.91
   2  -4   9  663.20   39.85
   2  -4   9  625.20   29.02
  -2   4 -10  854.94   36.36
   2  -4  10  816.92   48.32
   2  -4  10  870.60   47.16
  -2   4 -10  756.33   42.17
  -2   4 -10  815.89   48.33
  -2   4 -10  787.94   47.94
   2  -4  10  871.47   43.68
  -2   4 -11  218.97   20.55
   2  -4  11  212.59   23.17
   2  -4  11  214.08   25.44
   2  -4  11  218.34   27.21
  -2   4 -11  218.74   28.52
  -2   4 -11  213.74   26.89
  -2   4 -11  249.35   25.84
   2  -4  12  109.74   21.45
   2  -4  12  172.25   22.18
  -2   4 -12  204.77   25.18
  -2   4 -12  139.63   24.32
  -2   4 -12  161.89   25.14
   2  -4  12  156.79   23.22
  -2   4 -13  708.81   46.18
  -2   4 -13  601.30   46.97
   2  -4  13  706.22   52.14
   2  -4  13  726.06   48.86
   2  -4  13  747.86   45.58
  -2   4 -13  648.49   49.05
   2  -4  14  223.39   30.98
   2  -4  14  272.91   32.08
  -2   4 -14  279.87   31.36
  -2   4 -14  274.25   34.41
  -2   4 -14  232.64   32.01
   2  -4  15  132.58   26.66
  -2   4 -15  141.96   23.83
  -2   4 -15  191.93   30.03
  -2   4 -15  134.11   26.54
   2  -4  15  172.62   26.11
   2  -4  16    1.89   12.06
   2  -4  16   -0.60    9.69
  -2   4 -16   34.29   18.87
  -2   4 -16    2.45   12.43
   2  -4  17  531.08   53.36
  -2   4 -17  458.91   48.58
  -2   4 -17  506.32   50.05
  -2   4 -18  361.19   43.33
   2  -4  18  329.26   43.27
  -2   4 -18  322.57   41.02
   2  -3 -18  487.93   51.03
  -2   3  18  487.89   50.46
   2  -3 -17  269.53   37.32
  -2   3  17  223.80   35.07
  -2   3  16  215.17   33.24
   2  -3 -16  221.55   33.74
  -2   3  15   55.10   18.21
   2  -3 -15   30.92   14.21
  -2   3  15   32.74   14.06
  -2   3  15   24.19   15.46
  -2   3  14   33.00   14.37
   2  -3 -14   46.07   16.53
  -2   3  14   63.41   19.54
   2  -3 -13 1272.53   66.79
  -2   3  13 1144.38   63.12
  -2   3  13 1244.54   53.81
  -2   3  12  707.30   47.58
   2  -3 -12  643.91   46.13
  -2   3  12  696.31   39.07
   2  -3 -12  684.97   37.62
  -2   3  12  629.31   35.91
   2  -3 -11  168.14   18.47
  -2   3  11  131.26   21.67
  -2   3  11  174.72   18.56
  -2   3  11  188.92   20.65
   2  -3 -11  114.78   19.72
   2  -3 -11  166.42   18.12
  -2   3  10   92.61   14.46
  -2   3  10  144.21   20.88
  -2   3  10  102.95   13.67
   2  -3 -10   93.16   13.61
   2  -3 -10  128.62   20.07
   2  -3 -10  144.18   16.91
  -2   3   9  546.51   29.23
  -2   3   9  514.24   35.11
   2  -3  -9  493.25   35.07
  -2   3   9  516.94   29.52
   2  -3  -9  505.82   27.41
   2  -3  -9  551.79   22.63
   2  -3  -9  498.81   27.83
   2  -3  -8  794.26   33.74
  -2   3   8  793.70   33.73
  -2   3   8  761.66   39.82
   2  -3  -8  793.24   31.90
   2  -3  -8  750.01   40.34
   2  -3  -8  866.38   29.14
  -2   3   8  811.04   35.47
  -2   3   7  419.69   24.77
   2  -3  -7  377.68   22.75
   2  -3  -7  390.41   27.44
  -2   3   7  381.89   22.83
  -2   3   7  412.58   28.24
   2  -3  -7  446.48   21.61
  -2   3   7  365.11   25.73
   2  -3  -6  174.26   17.86
  -2   3   6  153.06   15.20
  -2   3   6  174.27   18.03
   2  -3  -6  179.66   16.05
  -2   3   6  174.40   18.12
  -2   3   5  110.42   13.20
   2  -3  -5  142.76   14.01
  -2   3   5  115.97   13.01
  -2   3   5  140.99   15.70
   2  -3  -5  133.04   15.02
   2  -3  -4 2444.07   54.29
  -2   3   4 2404.83   50.47
  -2   3   4 2351.67   53.56
   2  -3  -4 2500.88   51.23
  -2   3   4 2301.21   54.58
   2  -3  -3 1672.24   41.02
   2  -3  -3 1676.77   41.58
  -2   3   3 1583.99   42.06
  -2   3   3 1697.34   45.26
   2  -3  -3 1709.16   41.43
  -2   3   3 1682.74   41.60
   2  -3  -2 1503.85   35.42
  -2   3   2 1474.87   40.28
   2  -3  -2 1559.11   38.94
  -2   3   2 1453.69   38.32
   2  -3  -2 1537.18   39.50
   2  -3  -1   74.31    7.65
   2  -3  -1   81.85   10.16
  -2   3   1   65.12    8.13
   2  -3  -1   85.65   10.57
  -2   3   1   71.66    9.90
  -2   3   1   71.02    9.47
  -2   3   1   81.24   10.30
   2  -3   0 1015.31   30.52
  -2   3   0  996.93   31.48
   2  -3   0 1066.99   32.92
   2  -3   0 1043.95   32.11
  -2   3   0 1047.07   29.13
  -2   3   0 1048.56   31.99
   2  -3   0 1010.14   24.28
   2  -3   1 1274.94   34.60
  -2   3  -1 1316.82   36.85
  -2   3  -1 1256.20   35.29
  -2   3  -1 1357.69   27.40
   2  -3   1 1251.98   35.99
  -2   3  -1 1280.63   34.18
   2  -3   1 1282.51   36.17
   2  -3   2  177.28   14.53
  -2   3  -2  176.03   10.22
  -2   3  -2  174.00   14.88
  -2   3  -2  154.29   13.72
   2  -3   2  201.46   15.08
   2  -3   2  152.09   13.73
  -2   3  -2  159.23   13.89
  -2   3  -3   35.72    9.57
   2  -3   3   28.73    7.14
   2  -3   3   22.17    7.11
  -2   3  -3   27.62    7.93
   2  -3   3   33.39    8.91
  -2   3  -3   23.29    4.89
  -2   3  -3   31.49    8.60
  -2   3  -4 1615.23   47.39
   2  -3   4 1658.42   46.91
  -2   3  -4 1679.91   34.03
   2  -3   4 1656.22   46.27
  -2   3  -4 1721.24   44.70
  -2   3  -4 1662.57   47.57
   2  -3   4 1574.27   44.02
   2  -3   4 1665.50   42.85
  -2   3  -5 2637.04   63.43
  -2   3  -5 2734.87   47.21
   2  -3   5 2565.02   61.35
  -2   3  -5 2618.68   62.97
   2  -3   5 2576.49   61.01
   2  -3   5 2635.96   59.13
  -2   3  -5 2513.10   55.58
   2  -3   5 2619.79   54.55
  -2   3  -6 1328.81   36.19
   2  -3   6 1374.47   45.20
   2  -3   6 1274.18   45.65
  -2   3  -6 1283.84   42.24
   2  -3   6 1212.39   36.53
  -2   3  -6 1293.57   47.36
  -2   3  -6 1251.31   47.30
   2  -3   6 1329.94   39.26
   2  -3   6 1306.31   46.52
   2  -3   7   36.46    8.04
   2  -3   7   21.21    9.76
  -2   3  -7   27.08    9.32
  -2   3  -7   31.27   11.36
   2  -3   7   31.76    6.80
   2  -3   7   46.87   10.55
   2  -3   7   49.07   11.89
  -2   3  -7   29.34    9.61
  -2   3  -7   36.35    7.98
   2  -3   8   90.32   15.03
   2  -3   8   80.32   15.45
  -2   3  -8   70.97   13.51
  -2   3  -8   97.27   12.61
   2  -3   8   80.58   11.02
  -2   3  -8   52.97   12.44
  -2   3  -8   88.76   15.84
   2  -3   8   80.76   14.09
   2  -3   8   89.97   10.13
   2  -3   9 1143.53   52.21
  -2   3  -9 1124.63   51.24
  -2   3  -9 1180.00   43.11
  -2   3  -9 1095.54   51.19
   2  -3   9 1144.51   36.90
   2  -3   9 1213.37   49.06
   2  -3   9 1091.07   32.03
   2  -3   9 1180.23   51.19
   2  -3  10 1345.57   57.20
  -2   3 -10 1387.60   49.81
   2  -3  10 1225.37   51.47
  -2   3 -10 1254.10   57.30
   2  -3  10 1292.90   58.31
  -2   3 -10 1228.29   56.39
   2  -3  10 1372.93   40.05
  -2   3 -11  492.88   32.15
   2  -3  11  534.99   40.31
   2  -3  11  534.18   36.31
  -2   3 -11  545.85   39.82
   2  -3  11  559.94   38.53
  -2   3 -11  467.23   36.76
  -2   3 -12  177.60   21.58
   2  -3  12  162.71   25.59
   2  -3  12  181.22   23.27
   2  -3  12  175.14   23.96
  -2   3 -12  178.55   25.54
  -2   3 -12  146.97   23.15
   2  -3  13  310.17   34.74
  -2   3 -13  304.38   32.97
   2  -3  13  350.15   33.81
  -2   3 -13  313.20   33.19
  -2   3 -13  278.03   27.45
   2  -3  13  316.49   30.01
  -2   3 -14  540.02   39.37
  -2   3 -14  536.64   44.19
  -2   3 -14  484.31   43.35
   2  -3  14  595.01   42.69
   2  -3  14  520.51   41.40
   2  -3  14  580.77   49.10
   2  -3  15   13.56   12.68
  -2   3 -15    9.59   11.99
   2  -3  15   25.27   13.80
  -2   3 -15   34.43   18.70
   2  -3  16    2.74   10.18
   2  -3  16   36.27   17.45
  -2   3 -16   22.38   13.88
  -2   3 -16   27.58   16.09
   2  -3  17  115.08   25.58
  -2   3 -17   96.69   24.16
  -2   3 -17  140.39   26.43
   2  -3  18  196.39   34.87
  -2   3 -18  242.84   36.08
  -2   3 -18  191.99   33.62
  -2   3 -19  272.83   39.14
  -2   3 -19  269.75   38.51
  -2   2  19  138.98   28.52
   2  -2 -19   92.56   23.70
   2  -2 -18  157.73   27.80
  -2   2  18  203.28   34.16
   2  -2 -18  112.46   25.29
  -2   2  17  310.61   39.16
   2  -2 -17  317.68   39.78
   2  -2 -17  350.72   38.70
  -2   2  16  347.68   39.96
   2  -2 -16  420.23   43.05
   2  -2 -16  410.30   40.04
  -2   2  15   10.12   12.38
   2  -2 -15   12.23   13.30
   2  -2 -15   17.23   11.47
   2  -2 -14  175.17   27.70
  -2   2  14  183.92   27.64
  -2   2  14  134.83   19.59
  -2   2  14  157.50   21.09
   2  -2 -14  124.28   20.71
  -2   2  13 1549.59   61.59
  -2   2  13 1407.63   58.31
   2  -2 -13 1495.03   60.23
  -2   2  13 1445.30   68.95
   2  -2 -13 1452.96   69.29
  -2   2  13 1539.35   70.74
   2  -2 -12 1972.69   66.59
  -2   2  12 2206.81   60.91
   2  -2 -12 2070.96   78.69
  -2   2  12 2252.93   71.27
  -2   2  12 2142.61   79.00
  -2   2  11   48.20   15.11
   2  -2 -11   48.02   14.03
   2  -2 -11   44.12   12.03
  -2   2  11   52.69    9.77
  -2   2  11   67.88   13.25
  -2   2  10  168.26   19.59
  -2   2  10  148.84   20.97
  -2   2  10  171.90   16.10
   2  -2 -10  189.79   16.02
   2  -2 -10  136.81   20.56
   2  -2 -10  152.20   18.15
  -2   2   9 1258.09   29.19
   2  -2  -9 1323.47   38.66
   2  -2  -9 1244.46   52.87
  -2   2   9 1152.72   50.04
  -2   2   9 1376.53   48.54
  -2   2   9 1284.77   39.87
   2  -2  -9 1330.50   29.37
   2  -2  -9 1221.69   44.82
   2  -2  -8 1723.44   58.47
  -2   2   8 1750.52   43.44
   2  -2  -8 1715.73   50.04
  -2   2   8 1751.51   51.99
   2  -2  -8 1857.54   43.60
  -2   2   8 1830.00   36.73
  -2   2   8 1714.75   56.74
   2  -2  -7  436.10   28.56
  -2   2   7  508.79   20.36
  -2   2   7  449.75   25.58
  -2   2   7  438.01   27.59
  -2   2   7  438.39   20.70
   2  -2  -7  429.89   20.51
   2  -2  -6   48.55   10.95
  -2   2   6   53.30   10.89
   2  -2  -6   65.05    8.55
  -2   2   6   59.25    7.92
  -2   2   6   48.65   10.36
  -2   2   5 3486.23   62.47
   2  -2  -5 3368.11   66.16
  -2   2   5 3517.63   63.89
   2  -2  -5 3549.66   51.89
  -2   2   5 3450.52   66.64
   2  -2  -4 8077.10   93.22
  -2   2   4 7857.96   86.69
  -2   2   4 8100.45   88.92
   2  -2  -4 8308.06   76.38
   2  -2  -4 7879.30   76.86
  -2   2   4 7967.07   94.48
  -2   2   3 4681.02   64.07
   2  -2  -3 4687.76   65.28
  -2   2   3 4666.46   67.62
  -2   2   3 4758.85   61.18
   2  -2  -3 4678.37   58.83
   2  -2  -3 4720.85   56.55
  -2   2   2  691.16   21.71
   2  -2  -2  706.39   23.71
   2  -2  -2  734.62   22.42
  -2   2   2  712.61   25.46
   2  -2  -2  698.18   23.15
  -2   2   2  719.75   24.66
   2  -2  -1  198.21   12.78
  -2   2   1  194.66   13.17
  -2   2   1  196.66   13.39
  -2   2   1  185.39   10.67
   2  -2  -1  182.80   11.52
  -2   2   0 2406.21   41.94
  -2   2   0 2504.41   39.45
  -2   2   0 2307.40   39.95
  -2   2   0 2456.68   43.93
   2  -2   0 2512.71   43.64
   2  -2   0 2467.01   44.03
   2  -2   0 2424.25   37.10
   2  -2   1  949.82   27.47
   2  -2   1  967.93   24.70
   2  -2   1  956.57   28.15
   2  -2   1  916.61   27.73
  -2   2  -1  987.69   24.38
  -2   2  -1  947.28   25.26
  -2   2  -1  937.32   27.58
  -2   2  -1  956.75   28.62
  -2   2  -2 1192.93   28.19
  -2   2  -2 1251.33   28.09
   2  -2   2 1241.46   33.72
   2  -2   2 1206.68   32.60
  -2   2  -2 1289.35   34.15
  -2   2  -2 1197.91   33.14
   2  -2   2 1202.60   33.24
   2  -2   2 1211.96   29.68
   2  -2   3  899.80   30.99
   2  -2   3  894.90   28.38
  -2   2  -3  945.83   26.39
   2  -2   3  852.74   30.23
  -2   2  -3  893.19   30.33
  -2   2  -3  856.42   25.31
  -2   2  -3  859.32   30.62
   2  -2   3  887.02   28.57
   2  -2   4  396.41   20.89
  -2   2  -4  366.97   17.98
  -2   2  -4  417.24   19.10
  -2   2  -4  382.61   21.88
   2  -2   4  407.13   22.83
   2  -2   4  434.80   20.83
   2  -2   4  385.01   21.82
  -2   2  -4  404.14   22.03
  -2   2  -5 1950.59   43.16
   2  -2   5 2022.65   53.01
   2  -2   5 1962.09   50.02
  -2   2  -5 1969.48   52.20
  -2   2  -5 1941.93   50.90
   2  -2   5 2014.43   51.31
   2  -2   5 2066.23   45.80
  -2   2  -5 2088.63   45.62
  -2   2  -6 3654.24   65.41
   2  -2   6 3596.42   75.06
  -2   2  -6 3523.57   72.83
  -2   2  -6 3652.44   75.06
   2  -2   6 3603.30   72.32
   2  -2   6 3650.51   73.62
   2  -2   6 3748.48   62.97
   2  -2   7 2044.80   47.10
   2  -2   7 1815.41   55.53
   2  -2   7 1879.99   57.59
   2  -2   7 1947.65   56.91
  -2   2  -7 1899.08   50.74
  -2   2  -7 1885.94   56.65
  -2   2  -7 1803.14   56.47
   2  -2   8  316.08   24.69
   2  -2   8  297.53   24.80
  -2   2  -8  275.57   23.42
  -2   2  -8  262.61   20.84
   2  -2   8  273.05   24.11
  -2   2  -8  258.65   23.07
   2  -2   8  274.39   17.68
   2  -2   9 1759.44   59.31
  -2   2  -9 1911.19   58.12
   2  -2   9 1835.61   64.39
  -2   2  -9 1626.88   31.24
   2  -2   9 1664.61   32.58
  -2   2  -9 1823.14   63.27
   2  -2   9 1847.59   62.75
   2  -2   9 1898.44   46.78
  -2   2  -9 1667.91   59.44
   2  -2  10 1304.10   54.96
  -2   2 -10 1343.45   52.11
   2  -2  10 1350.82   58.27
   2  -2  10 1372.31   39.76
  -2   2 -10 1222.15   54.49
   2  -2  10 1297.20   53.65
  -2   2 -10 1288.42   55.28
   2  -2  11 1172.07   53.74
   2  -2  11 1195.49   58.30
  -2   2 -11 1356.21   60.26
  -2   2 -11 1165.23   55.05
   2  -2  11 1201.86   54.95
  -2   2 -11 1203.64   51.94
   2  -2  12    9.45   10.64
   2  -2  12    5.77    9.63
  -2   2 -12   16.02   10.85
  -2   2 -12    9.90   13.16
  -2   2 -12   10.19   11.92
   2  -2  12   -2.77    7.63
  -2   2 -13  204.83   27.03
  -2   2 -13  215.90   25.67
   2  -2  13  248.82   27.21
  -2   2 -13  219.15   27.18
   2  -2  13  217.15   28.94
   2  -2  13  220.07   26.43
   2  -2  14  241.32   32.58
   2  -2  14  226.02   27.31
  -2   2 -14  210.62   28.22
  -2   2 -14  281.32   30.13
  -2   2 -14  187.31   27.46
   2  -2  14  263.98   29.77
   2  -2  15  653.23   52.16
   2  -2  15  638.91   46.58
   2  -2  15  619.79   46.53
  -2   2 -15  598.67   47.68
  -2   2 -15  664.97   49.87
  -2   2 -15  673.79   47.21
   2  -2  16   10.13   11.29
  -2   2 -16    4.58   10.64
   2  -2  16   29.28   16.08
  -2   2 -16   17.77   13.97
  -2   2 -16   24.93   18.04
   2  -2  17  100.94   23.30
  -2   2 -17  101.04   23.10
  -2   2 -17   97.76   22.56
  -2   2 -17  113.57   25.61
  -2   2 -18  102.12   24.18
   2  -2  18  116.30   27.00
  -2   2 -18  115.10   24.86
  -2   2 -19  115.77   23.84
   2  -1 -20  110.07   26.32
  -2   1  19   75.95   22.84
   2  -1 -19   40.02   16.86
   2  -1 -19   23.82   14.45
   2  -1 -18  196.80   32.93
  -2   1  18  235.06   34.62
   2  -1 -18  265.66   35.83
  -2   1  17  488.41   47.61
   2  -1 -17  447.01   44.19
   2  -1 -17  559.62   45.38
   2  -1 -17  465.94   46.31
   2  -1 -16  392.17   41.12
   2  -1 -16  346.50   36.22
   2  -1 -16  336.60   36.42
  -2   1  16  285.55   36.00
  -2   1  16  394.08   36.73
  -2   1  15  113.13   24.15
   2  -1 -15   95.72   20.75
  -2   1  15  113.89   20.16
   2  -1 -15   91.98   21.34
  -2   1  14  377.81   39.31
  -2   1  14  431.65   35.64
   2  -1 -14  367.13   36.56
   2  -1 -14  383.05   33.83
  -2   1  13 1056.36   58.39
   2  -1 -13 1120.72   59.44
  -2   1  13 1163.54   47.39
   2  -1 -13 1064.08   53.77
  -2   1  13 1211.89   56.17
  -2   1  12 1274.15   61.58
   2  -1 -12 1429.37   63.83
  -2   1  12 1330.86   48.58
  -2   1  12 1488.61   59.75
   2  -1 -12 1324.71   56.63
  -2   1  11  214.44   17.06
   2  -1 -11  215.24   23.68
  -2   1  11  145.49   16.21
   2  -1 -11  199.25   23.44
  -2   1  11  193.43   22.32
  -2   1  11  181.45   23.39
  -2   1  10   38.47   10.66
  -2   1  10   34.17   12.27
  -2   1  10   30.57   12.03
  -2   1  10   41.85    8.10
   2  -1 -10   44.00   11.97
   2  -1 -10   42.92   11.82
  -2   1   9  260.63   16.16
  -2   1   9  261.03   25.18
   2  -1  -9  275.06   23.00
   2  -1  -9  261.36   24.48
  -2   1   9  245.09   22.18
  -2   1   9  255.83   23.77
  -2   1   9  267.12   13.19
  -2   1   8 1898.49   57.97
   2  -1  -8 1915.51   59.34
   2  -1  -8 1791.36   54.17
  -2   1   8 1844.06   55.46
  -2   1   8 2017.57   37.00
  -2   1   8 1906.50   39.41
   2  -1  -8 1977.94   35.41
   2  -1  -7  807.15   36.12
   2  -1  -7  782.07   20.57
  -2   1   7  746.68   34.30
  -2   1   7  812.88   34.97
  -2   1   7  832.45   24.26
  -2   1   7  809.62   23.32
   2  -1  -6   -0.95    3.02
  -2   1   6    2.26    4.94
   2  -1  -6    3.87    6.46
  -2   1   6    3.83    7.90
   2  -1  -6    0.21    2.69
  -2   1   6   -3.30    6.78
  -2   1   6    3.17    3.29
  -2   1   5 3519.12   50.98
   2  -1  -5 3549.00   64.85
  -2   1   5 3439.69   36.22
  -2   1   5 3511.60   60.90
  -2   1   5 3430.57   62.98
   2  -1  -5 3480.76   37.41
   2  -1  -5 3509.67   41.12
  -2   1   4 9878.25   89.47
   2  -1  -4 9677.72   97.83
  -2   1   4 9999.00   85.94
  -2   1   4 9813.39   98.87
   2  -1  -4 9818.42   60.48
   2  -1  -4 9748.83   70.58
   2  -1  -3 3912.98   45.83
   2  -1  -3 3936.44   38.73
  -2   1   3 3865.28   57.66
  -2   1   3 3887.55   53.86
  -2   1   3 3886.50   48.10
   2  -1  -3 3793.50   56.66
  -2   1   2  256.52   14.39
  -2   1   2  253.33   14.31
   2  -1  -2  236.97   12.35
  -2   1   2  264.27   14.88
  -2   1   2  237.56    9.91
   2  -1  -2  239.80   13.74
  -2   1   1   23.16    3.21
  -2   1   1   17.72    5.71
  -2   1   1   20.54    5.97
   2  -1  -1   23.33    5.18
   2  -1  -1   25.60    4.54
  -2   1   1   26.70    6.47
   2  -1  -1   30.16    6.08
  -2   1   1   22.53    5.92
  -2   1   0 1721.04   32.22
   2  -1   0 1725.15   32.67
   2  -1   0 1771.97   19.71
   2  -1   0 1821.19   35.52
  -2   1   0 1727.19   33.76
  -2   1   0 1859.33   37.22
  -2   1   0 1774.72   28.73
  -2   1   0 1738.78   33.41
   2  -1   0 1781.20   30.98
  -2   1   0 1775.42   34.64
  -2   1  -1 3173.46   48.26
   2  -1   1 3069.79   47.82
  -2   1  -1 3000.86   45.33
  -2   1  -1 2993.65   43.85
   2  -1   1 3044.23   45.90
  -2   1  -1 3118.90   33.68
  -2   1  -1 3018.03   46.33
   2  -1   1 3105.17   31.85
   2  -1   1 3013.60   46.57
   2  -1   2 2043.19   32.35
  -2   1  -2 1968.56   37.40
  -2   1  -2 2047.70   38.03
   2  -1   2 2059.67   42.35
   2  -1   2 2047.70   42.35
  -2   1  -2 1978.61   26.16
  -2   1  -2 2075.65   40.82
  -2   1  -2 2063.08   39.41
   2  -1   2 2040.94   40.94
   2  -1   3   13.32    4.92
  -2   1  -3   12.31    6.25
  -2   1  -3   13.61    6.14
  -2   1  -3   23.79    5.99
   2  -1   3    8.60    6.19
  -2   1  -3   14.30    6.63
   2  -1   3   19.93    6.94
  -2   1  -3   18.27    4.32
   2  -1   3   15.17    5.83
   2  -1   4  732.88   26.96
   2  -1   4  703.33   29.73
  -2   1  -4  713.70   26.34
  -2   1  -4  672.91   19.10
   2  -1   4  705.19   29.52
  -2   1  -4  683.13   21.78
   2  -1   4  708.15   26.31
  -2   1  -4  695.29   27.18
  -2   1  -4  667.13   26.32
   2  -1   5 3926.60   73.61
  -2   1  -5 4014.21   66.66
  -2   1  -5 4074.71   69.86
  -2   1  -5 4112.24   68.97
  -2   1  -5 4008.49   51.14
   2  -1   5 3975.30   68.69
   2  -1   5 4073.77   75.44
   2  -1   5 4082.70   64.34
   2  -1   6 1305.76   37.99
  -2   1  -6 1331.26   28.48
  -2   1  -6 1404.51   43.51
   2  -1   6 1296.80   45.33
   2  -1   6 1400.04   44.74
  -2   1  -6 1330.85   41.99
   2  -1   6 1285.80   45.40
  -2   1  -6 1404.69   44.20
   2  -1   7  450.59   28.30
  -2   1  -7  396.71   14.94
   2  -1   7  406.52   26.85
   2  -1   7  442.09   28.67
  -2   1  -7  466.82   27.51
  -2   1  -7  420.32   25.65
   2  -1   7  408.88   21.62
  -2   1  -7  432.29   26.36
  -2   1  -8  369.71   13.35
  -2   1  -8  422.33   27.85
   2  -1   8  408.67   28.85
   2  -1   8  461.57   30.90
  -2   1  -8  466.71   28.49
  -2   1  -8  427.39   28.33
   2  -1   8  415.28   28.99
   2  -1   8  392.69   21.80
  -2   1  -9 1490.41   54.12
   2  -1   9 1442.19   55.26
  -2   1  -9 1504.12   53.54
  -2   1  -9 1443.50   53.68
   2  -1   9 1434.14   55.98
   2  -1   9 1564.92   57.72
   2  -1   9 1549.05   43.43
   2  -1  10 1736.67   63.34
  -2   1 -10 1719.69   61.48
   2  -1  10 1620.12   61.97
   2  -1  10 1705.86   65.40
  -2   1 -10 1619.15   60.19
   2  -1  10 1716.76   46.66
  -2   1 -10 1624.56   59.07
  -2   1 -11  113.21   18.41
   2  -1  11  148.65   22.23
   2  -1  11  146.81   21.60
   2  -1  11  147.21   22.30
  -2   1 -11  134.01   19.82
  -2   1 -11  155.06   21.18
   2  -1  12  209.82   26.78
  -2   1 -12  243.87   26.89
  -2   1 -12  210.20   24.80
  -2   1 -12  206.04   25.83
   2  -1  12  247.36   27.19
   2  -1  12  184.84   23.74
   2  -1  13  364.88   33.50
  -2   1 -13  443.67   36.96
   2  -1  13  400.43   37.42
  -2   1 -13  412.90   35.65
  -2   1 -13  422.48   36.31
   2  -1  13  363.90   33.72
  -2   1 -14  507.24   41.04
   2  -1  14  518.02   44.47
  -2   1 -14  500.13   40.91
   2  -1  14  520.42   40.88
   2  -1  14  481.05   39.71
  -2   1 -14  493.90   40.04
   2  -1  15  938.57   56.60
  -2   1 -15  964.81   57.51
  -2   1 -15  909.05   56.83
   2  -1  15  916.12   61.51
   2  -1  15  923.94   56.77
  -2   1 -15  943.21   57.02
  -2   1 -16  132.09   23.98
   2  -1  16   95.28   20.63
   2  -1  16  100.77   22.53
  -2   1 -16  107.55   22.72
   2  -1  16  118.81   23.85
  -2   1 -16  113.19   23.82
  -2   1 -17  162.16   28.68
   2  -1  17  167.64   30.04
   2  -1  17  158.61   26.75
  -2   1 -17  138.93   26.32
  -2   1 -17  181.61   29.06
  -2   1 -18  520.59   49.24
   2  -1  18  406.50   45.94
  -2   1 -19  187.45   31.36
   2   0 -19    7.17   13.58
   2   0 -19    9.30   14.67
   2   0 -19   21.22   16.01
  -2   0  19   13.67   17.16
   2   0 -18   34.56   17.13
  -2   0  18    7.65   11.72
   2   0 -18   29.64   15.87
   2   0 -18   32.98   17.23
  -2   0  17  448.80   41.56
   2   0 -17  355.63   39.78
  -2   0  17  394.52   42.99
   2   0 -17  351.62   39.61
   2   0 -17  436.71   41.79
   2   0 -16  337.31   37.07
   2   0 -16  323.14   35.17
  -2   0  16  331.95   35.37
   2   0 -16  277.41   33.48
  -2   0  16  242.56   33.48
   2   0 -15  200.87   28.56
  -2   0  15  207.98   30.05
  -2   0  15  201.02   26.88
   2   0 -15  202.55   28.38
   2   0 -15  216.44   27.72
  -2   0  14    2.34   10.45
   2   0 -14    1.07    8.95
   2   0 -14    4.75    9.71
  -2   0  14   32.72   15.37
   2   0 -13  930.04   53.31
  -2   0  13  925.56   51.02
  -2   0  13  780.17   50.33
   2   0 -13  823.38   49.73
  -2   0  12  618.52   43.05
   2   0 -12  579.01   40.42
   2   0 -12  644.49   42.54
  -2   0  12  669.93   42.38
   2   0 -11  225.32   24.14
  -2   0  11  217.85   26.28
  -2   0  11  227.79   17.05
  -2   0  11  211.19   23.38
   2   0 -11  225.54   24.02
  -2   0  11  231.33   17.72
  -2   0  10  124.86   10.01
  -2   0  10  121.93   12.33
  -2   0  10  129.56   18.90
   2   0 -10  126.32   18.05
   2   0 -10  119.95   18.54
  -2   0  10  128.00   11.90
  -2   0  10  104.25   16.20
   2   0  -9   55.53   12.46
  -2   0   9   44.67   12.52
  -2   0   9   39.05    6.94
  -2   0   9   45.80    7.07
  -2   0   9   40.42   10.30
   2   0  -9   49.87   12.13
  -2   0   9   43.30    6.64
  -2   0   8  330.20   16.60
  -2   0   8  342.01   25.93
   2   0  -8  365.31   26.00
   2   0  -8  333.41   25.00
  -2   0   8  386.96   15.97
  -2   0   8  377.53   26.98
  -2   0   8  368.69   17.58
  -2   0   7  838.36   26.39
  -2   0   7  818.64   19.78
  -2   0   7  835.48   36.62
   2   0  -7  802.69   36.64
  -2   0   7  809.32   22.62
  -2   0   7  831.69   37.10
   2   0  -7  820.25   35.40
   2   0  -6   85.58   12.30
  -2   0   6   78.84   11.79
  -2   0   6   55.87   11.57
  -2   0   6   71.16    4.93
   2   0  -6   69.49    4.84
  -2   0   6   56.29    8.03
   2   0  -5  290.35   10.74
   2   0  -5  276.67   18.15
  -2   0   5  291.90   16.18
  -2   0   5  271.51   18.15
  -2   0   5  282.45   19.88
   2   0  -4  966.29   30.42
  -2   0   4  947.72   27.82
  -2   0   4  946.86   32.46
  -2   0   4  898.60   27.75
   2   0  -4  940.97   21.52
  -2   0   3   20.05    4.58
   2   0  -3   13.00    3.36
  -2   0   3   15.32    5.87
  -2   0   3   17.69    7.32
   2   0  -3   22.22    6.38
  -2   0   2 1151.98   30.47
  -2   0   2 1111.80   29.89
   2   0  -2 1185.13   19.43
   2   0  -2 1172.53   18.28
  -2   0   2 1133.72   29.72
  -2   0   2 1167.13   20.62
   2   0  -2 1145.50   27.11
  -2   0   1   56.79    8.29
   2   0  -1   68.52    6.10
   2   0  -1   75.91    6.55
  -2   0   1   64.39    8.17
  -2   0   1   66.21    8.23
  -2   0   1   68.48    8.87
   2   0  -1   53.65    6.94
   2   0   0  397.83   16.21
  -2   0   0  377.77   14.60
  -2   0   0  340.73   16.45
   2   0   0  370.92   17.59
  -2   0   0  347.94   17.44
  -2   0   0  350.59   17.81
   2   0   0  372.00   15.52
  -2   0  -1  412.40   13.42
  -2   0  -1  389.27   17.92
   2   0   1  397.75   19.18
   2   0   1  400.13   17.88
   2   0   1  427.32   13.20
   2   0   1  399.46   18.44
  -2   0  -1  424.81   14.54
  -2   0  -1  424.75   18.75
  -2   0  -2 4381.74   62.39
   2   0   2 4379.66   64.96
  -2   0  -2 4440.88   39.13
   2   0   2 4459.98   64.88
   2   0   2 4554.61   53.11
  -2   0  -2 4380.24   56.24
  -2   0  -2 4456.55   47.85
   2   0   2 4390.61   64.00
  -2   0  -2 4278.34   56.94
  -2   0  -3    6.85    4.79
   2   0   3    9.51    6.81
  -2   0  -3    5.24    6.46
  -2   0  -3   -2.65    5.19
  -2   0  -3   10.15    4.89
   2   0   3    4.75    5.85
   2   0   3    4.95    6.01
   2   0   3    5.07    6.28
  -2   0  -4 1575.41   33.72
  -2   0  -4 1568.49   43.11
   2   0   4 1627.28   41.91
   2   0   4 1596.67   45.81
  -2   0  -4 1580.84   34.56
  -2   0  -4 1651.97   39.43
   2   0   4 1642.24   46.08
   2   0   4 1619.53   42.35
   2   0   5  855.11   33.92
  -2   0  -5  869.95   34.45
  -2   0  -5  892.52   28.71
   2   0   5  892.43   36.90
  -2   0  -5  829.99   24.07
  -2   0  -5  847.75   30.49
   2   0   5  868.10   36.18
   2   0   5  842.90   31.51
  -2   0  -6  618.53   31.38
   2   0   6  623.99   30.35
  -2   0  -6  577.68   25.90
   2   0   6  681.87   33.83
   2   0   6  641.94   28.27
  -2   0  -6  644.87   28.36
  -2   0  -6  617.53   20.06
   2   0   6  647.02   31.93
   2   0   6  657.97   33.24
  -2   0  -7    2.77    5.77
  -2   0  -7   10.61    7.34
  -2   0  -7    4.18    2.50
   2   0   7   10.45    8.10
   2   0   7    5.64    7.08
  -2   0  -7    3.33    6.36
   2   0   7    7.72    6.65
   2   0   7    9.33    7.45
   2   0   7   -0.49    4.52
   2   0   8  505.85   32.75
  -2   0  -8  495.36   27.73
  -2   0  -8  521.71   29.38
   2   0   8  458.18   25.74
  -2   0  -8  442.04   15.25
  -2   0  -8  472.42   30.93
   2   0   8  470.20   31.52
   2   0   8  500.44   32.32
   2   0   8  486.14   31.03
  -2   0  -9  124.01   16.79
   2   0   9   68.80   14.41
  -2   0  -9   68.21   14.56
   2   0   9  107.02   16.74
  -2   0  -9   58.09   11.63
   2   0   9   98.46   16.38
   2   0   9   82.86   11.62
  -2   0 -10  774.56   43.92
   2   0  10  797.33   44.87
   2   0  10  883.94   46.99
  -2   0 -10  802.98   40.02
  -2   0 -10  808.55   41.00
   2   0  10  865.10   45.75
   2   0  10  818.95   35.01
  -2   0 -11  409.78   34.25
   2   0  11  431.72   34.67
   2   0  11  337.66   31.33
   2   0  11  380.69   24.43
  -2   0 -11  363.29   28.64
  -2   0 -11  364.89   29.06
   2   0  11  359.27   31.83
  -2   0 -12  100.46   19.59
   2   0  12   69.73   15.67
   2   0  12   85.50   18.01
   2   0  12   79.27   17.16
  -2   0 -12  115.88   19.05
  -2   0 -12   87.61   16.04
   2   0  13   15.49   12.64
   2   0  13   -6.35    7.82
   2   0  13   17.52   14.17
  -2   0 -13    2.11   11.96
  -2   0 -13    9.39   11.74
  -2   0 -13    5.93    9.11
  -2   0 -14  558.92   45.00
   2   0  14  701.90   51.64
  -2   0 -14  655.47   44.04
  -2   0 -14  614.83   43.25
   2   0  14  648.98   47.34
   2   0  14  621.27   45.77
   2   0  15  624.56   50.58
   2   0  15  679.13   50.60
   2   0  15  623.43   47.50
  -2   0 -15  764.61   54.24
   2   0  16  108.63   23.95
  -2   0 -16  132.91   26.04
   2   0  16  128.16   23.82
   2   0  16  145.25   26.55
   2   0  17   12.90   13.85
  -2   0 -17   34.02   16.03
   2   0  17    2.13   11.27
   2   0  17   -6.75   11.27
   2   0  18  130.40   29.22
  -2   0 -18  193.05   31.76
   2   1 -20  252.09   37.24
   2   1 -20  358.96   42.95
   2   1 -19   22.65   13.71
  -2  -1  19   20.66   14.85
   2   1 -19   23.72   15.60
   2   1 -19   17.38   13.35
   2   1 -18  348.45   40.26
  -2  -1  18  451.14   48.05
   2   1 -18  379.81   43.84
   2   1 -18  440.54   45.47
  -2  -1  18  472.12   45.59
  -2  -1  17  282.09   34.41
  -2  -1  17  336.83   40.79
   2   1 -17  265.36   34.08
   2   1 -17  274.59   36.02
   2   1 -17  310.45   38.35
   2   1 -16  346.02   38.31
  -2  -1  16  310.18   38.49
   2   1 -16  374.38   38.67
   2   1 -16  318.88   36.80
  -2  -1  16  409.72   40.00
   2   1 -15  108.86   22.12
  -2  -1  15  150.73   27.78
   2   1 -15  133.13   23.19
   2   1 -15  132.58   23.51
  -2  -1  15  173.14   26.34
  -2  -1  14   -3.48   10.13
  -2  -1  14    8.54   10.75
   2   1 -14   -3.57   10.19
   2   1 -14    8.99   11.19
   2   1 -14    9.60   10.76
   2   1 -13 1337.82   61.81
   2   1 -13 1266.48   63.57
  -2  -1  13 1277.10   64.98
  -2  -1  13 1387.92   64.47
   2   1 -13 1266.71   64.01
  -2  -1  12 2017.70   77.46
   2   1 -12 2035.60   72.89
   2   1 -12 1899.66   73.16
  -2  -1  12 2024.24   74.92
   2   1 -11  211.24   23.63
  -2  -1  11  211.97   24.99
  -2  -1  11  241.99   26.59
   2   1 -11  222.36   24.91
  -2  -1  10    0.93    9.66
  -2  -1  10    0.62    8.39
  -2  -1  10    4.58    3.76
   2   1 -10    3.70    8.01
   2   1 -10    4.51    9.45
  -2  -1   9  576.14   35.84
  -2  -1   9  721.17   40.03
  -2  -1   9  688.28   20.34
  -2  -1   9  720.56   27.79
   2   1  -9  608.03   37.25
   2   1  -9  673.87   35.63
  -2  -1   8 1998.09   62.81
  -2  -1   8 1902.37   59.71
  -2  -1   8 1946.11   45.48
   2   1  -8 1948.92   61.49
   2   1  -8 2058.37   57.41
  -2  -1   8 1926.07   28.39
   2   1  -7 1661.08   48.23
  -2  -1   7 1772.27   53.24
   2   1  -7 1620.45   22.58
   2   1  -7 1735.97   55.45
  -2  -1   7 1830.01   44.09
  -2  -1   7 1776.20   56.46
  -2  -1   7 1756.09   42.37
  -2  -1   6  558.76   27.78
   2   1  -6  623.29   27.81
  -2  -1   6  526.60   30.08
  -2  -1   6  627.14   26.01
  -2  -1   6  565.02   24.79
   2   1  -6  585.01   16.72
  -2  -1   5  370.74   20.84
  -2  -1   5  374.09   24.39
  -2  -1   5  370.52   20.37
   2   1  -5  368.25   15.12
  -2  -1   5  380.91   20.33
   2   1  -5  407.10   20.82
   2   1  -4 1762.38   40.25
  -2  -1   4 1700.75   39.21
  -2  -1   4 1683.36   42.12
   2   1  -4 1653.98   34.55
  -2  -1   4 1682.79   46.33
  -2  -1   4 1687.79   42.36
  -2  -1   3 2176.05   48.91
  -2  -1   3 2101.73   38.83
   2   1  -3 2175.83   41.04
  -2  -1   3 2150.51   47.28
   2   1  -3 2092.97   21.24
  -2  -1   3 2167.84   43.10
  -2  -1   3 2164.75   33.31
   2   1  -3 2191.07   42.34
  -2  -1   3 2227.21   47.65
  -2  -1   2 3226.05   57.34
  -2  -1   2 3337.40   43.38
  -2  -1   2 3280.89   46.01
  -2  -1   2 3367.75   58.35
   2   1  -2 3544.99   37.91
  -2  -1   2 3300.29   55.51
  -2  -1   2 3356.17   51.92
   2   1  -1  242.69   12.37
  -2  -1   1  253.05   10.93
  -2  -1   1  235.89   16.37
  -2  -1   1  243.53   15.07
   2   1  -1  247.54   13.20
  -2  -1   1  231.10   14.24
  -2  -1   1  249.07   14.49
  -2  -1   1  250.24   16.75
   2   1   0 5794.20   65.85
  -2  -1   0 5226.20   72.46
  -2  -1   0 5524.38   58.29
  -2  -1   0 5518.90   74.67
  -2  -1   0 5502.07   71.17
   2   1   0 5811.17   54.01
  -2  -1   0 5432.54   68.45
   2   1   0 5783.34   68.18
  -2  -1  -1 8441.50   88.21
   2   1   1 8726.69   90.27
   2   1   1 9002.62   56.76
  -2  -1  -1 8564.04   94.67
   2   1   1 8906.36   73.40
  -2  -1  -1 8518.38   93.70
  -2  -1  -1 8679.18   62.34
   2   1   1 8595.52   91.56
  -2  -1  -1 8501.75   91.04
   2   1   2 2565.59   24.97
  -2  -1  -2 2519.13   51.38
   2   1   2 2487.53   53.04
   2   1   2 2590.06   44.88
  -2  -1  -2 2373.00   26.31
   2   1   2 2623.43   54.64
  -2  -1  -2 2600.13   51.39
  -2  -1  -2 2482.91   54.46
  -2  -1  -2 2480.13   48.71
  -2  -1  -3 1567.28   33.94
  -2  -1  -3 1550.03   38.60
  -2  -1  -3 1540.60   42.67
  -2  -1  -3 1614.52   24.78
   2   1   3 1623.69   40.27
   2   1   3 1552.65   45.09
  -2  -1  -3 1652.84   41.09
   2   1   3 1600.02   46.04
   2   1   4 1339.44   40.56
  -2  -1  -4 1284.41   42.27
  -2  -1  -4 1345.49   35.55
  -2  -1  -4 1341.72   26.29
   2   1   4 1312.19   44.58
  -2  -1  -4 1302.60   33.48
  -2  -1  -4 1459.37   38.99
   2   1   4 1285.58   43.65
   2   1   5 2413.63   57.99
   2   1   5 2343.77   62.31
   2   1   5 2468.80   58.87
   2   1   5 2476.36   64.00
  -2  -1  -5 2600.60   51.42
  -2  -1  -5 2523.88   48.51
  -2  -1  -5 2333.17   59.84
  -2  -1  -5 2390.07   40.48
  -2  -1  -5 2376.17   46.33
  -2  -1  -6 2223.18   62.30
  -2  -1  -6 2249.69   44.56
  -2  -1  -6 2305.29   48.01
   2   1   6 2181.47   63.47
   2   1   6 2217.10   64.25
  -2  -1  -6 2326.43   50.43
  -2  -1  -6 2116.82   43.00
   2   1   6 2082.18   56.33
   2   1   6 2282.13   61.21
  -2  -1  -7  463.03   30.76
   2   1   7  434.16   30.44
   2   1   7  464.85   27.12
  -2  -1  -7  417.90   21.86
   2   1   7  444.17   30.62
  -2  -1  -7  435.73   23.44
   2   1   7  435.90   29.74
  -2  -1  -7  408.24   18.21
   2   1   8   37.79   12.76
  -2  -1  -8   17.21    8.70
   2   1   8   32.23   10.96
  -2  -1  -8   19.87    7.23
  -2  -1  -8   39.51    8.60
   2   1   8   31.26   12.19
   2   1   8   33.23    9.54
   2   1   9  732.41   43.20
  -2  -1  -9  813.20   44.69
  -2  -1  -9  816.89   36.63
   2   1   9  774.16   36.74
   2   1   9  771.76   43.48
   2   1   9  772.27   44.32
  -2  -1  -9  796.61   34.77
  -2  -1 -10  272.24   27.72
   2   1  10  326.93   30.12
   2   1  10  304.79   29.30
   2   1  10  269.69   27.21
   2   1  10  306.37   23.84
  -2  -1 -10  302.38   24.53
  -2  -1 -10  296.85   23.02
   2   1  10  297.03   29.58
  -2  -1 -11 1566.34   67.66
   2   1  11 1527.90   67.66
   2   1  11 1525.15   66.56
  -2  -1 -11 1567.99   55.16
   2   1  11 1518.16   65.70
   2   1  11 1407.92   63.46
  -2  -1 -11 1659.41   57.91
   2   1  11 1644.72   54.78
   2   1  12    2.17   11.43
  -2  -1 -12    3.83   10.04
   2   1  12   -5.81    9.37
   2   1  12    6.86   13.19
  -2  -1 -12   13.57    9.09
  -2  -1 -12    3.07    7.35
  -2  -1 -13  281.27   32.27
   2   1  13  263.66   30.85
   2   1  13  233.86   30.35
   2   1  13  230.52   30.30
   2   1  14  552.03   44.33
  -2  -1 -14  521.89   44.94
   2   1  14  567.49   46.92
   2   1  14  513.00   43.79
  -2  -1 -15  589.26   49.51
   2   1  15  669.81   52.74
   2   1  15  638.41   50.66
   2   1  15  638.58   50.02
  -2  -1 -16  336.81   40.29
   2   1  16  404.45   43.17
   2   1  16  397.33   40.41
   2   1  16  428.06   43.89
   2   1  17   -5.48   12.12
  -2  -1 -17    5.74   13.96
   2   1  17   10.45   13.82
   2   1  17   -1.95   10.02
   2   1  18   71.71   24.16
   2   1  18   99.84   23.11
  -2  -1 -18   64.99   21.22
  -2  -2  19   18.00   14.30
   2   2 -19   16.36   14.13
   2   2 -19   16.62   16.31
  -2  -2  19   47.73   19.34
  -2  -2  18  447.67   48.72
   2   2 -18  387.77   44.61
   2   2 -18  423.12   43.86
  -2  -2  18  432.66   44.68
   2   2 -18  398.46   44.98
  -2  -2  17  541.43   51.28
   2   2 -17  529.02   46.34
   2   2 -17  390.86   42.87
  -2  -2  17  466.12   45.11
   2   2 -17  451.93   45.62
  -2  -2  16  155.25   28.13
   2   2 -16  136.84   25.55
   2   2 -16  158.67   25.08
  -2  -2  16  150.09   26.16
   2   2 -16  139.09   25.88
   2   2 -15  143.51   26.10
  -2  -2  15  174.36   28.47
   2   2 -15  190.34   26.26
   2   2 -15  146.10   27.08
  -2  -2  15  124.40   26.65
  -2  -2  14   21.49   13.67
   2   2 -14   24.32   13.09
   2   2 -14   13.06   13.26
   2   2 -14   16.94   14.08
  -2  -2  14   22.94   13.30
  -2  -2  13  483.07   41.62
   2   2 -13  458.51   40.57
  -2  -2  13  514.80   42.03
   2   2 -13  504.98   37.44
   2   2 -13  492.31   42.17
  -2  -2  12 1301.39   64.22
   2   2 -12 1348.02   58.42
   2   2 -12 1254.76   62.33
   2   2 -12 1204.10   61.06
  -2  -2  12 1269.39   62.32
  -2  -2  11  348.15   32.92
   2   2 -11  353.46   28.37
   2   2 -11  350.11   32.34
   2   2 -11  331.76   31.78
  -2  -2  11  358.46   32.18
   2   2 -10  148.90   17.84
  -2  -2  10  134.79   21.11
  -2  -2  10  152.07   21.11
  -2  -2  10  138.14   13.76
   2   2 -10  157.03   22.85
  -2  -2   9  225.47   23.51
   2   2  -9  247.99   21.30
  -2  -2   9  257.79   18.87
   2   2  -9  214.72   23.65
  -2  -2   9  238.28   25.31
  -2  -2   8  988.84   37.16
  -2  -2   8  827.16   40.51
  -2  -2   8  923.05   34.64
  -2  -2   8  832.18   43.23
   2   2  -8  871.92   43.55
   2   2  -8  836.82   20.89
   2   2  -8  927.66   37.87
  -2  -2   7 1602.02   52.13
   2   2  -7 1730.24   47.82
  -2  -2   7 1748.29   49.06
   2   2  -7 1724.47   57.82
  -2  -2   7 1655.76   47.29
  -2  -2   7 1637.40   57.49
   2   2  -7 1547.33   32.47
  -2  -2   6 1947.88   51.50
   2   2  -6 1995.87   47.71
  -2  -2   6 1835.90   52.06
   2   2  -6 1841.28   56.98
  -2  -2   6 1857.63   28.84
  -2  -2   6 1907.46   50.61
  -2  -2   6 1818.79   57.50
  -2  -2   5   23.24    4.25
  -2  -2   5    7.23    7.81
  -2  -2   5   16.92    6.71
   2   2  -5   15.83    4.98
  -2  -2   5   13.17    8.00
   2   2  -5   20.81    8.50
  -2  -2   5   25.20    8.97
   2   2  -4  396.93   19.07
  -2  -2   4  365.08   20.67
  -2  -2   4  350.14   22.26
  -2  -2   4  381.54   23.19
  -2  -2   4  383.37   16.60
  -2  -2   4  419.49   25.73
  -2  -2   3 1705.63   47.61
  -2  -2   3 1650.53   40.23
  -2  -2   3 1641.05   38.70
  -2  -2   3 1712.82   37.67
  -2  -2   3 1723.41   47.08
  -2  -2   3 1724.72   48.16
  -2  -2   2 2890.07   50.01
  -2  -2   2 2879.65   52.41
  -2  -2   2 2932.41   57.21
  -2  -2   2 2867.24   61.15
  -2  -2   2 2970.88   51.51
  -2  -2   2 3057.93   63.80
  -2  -2   1   48.55    8.22
  -2  -2   1   40.75    8.08
  -2  -2   1   51.83    7.76
  -2  -2   1   47.12   10.45
   2   2  -1   42.39    7.39
  -2  -2   1   33.40    8.36
  -2  -2   1   29.92    8.06
  -2  -2   0 1175.44   34.08
  -2  -2   0 1218.65   39.57
   2   2   0 1222.62   37.23
  -2  -2   0 1200.40   30.42
   2   2   0 1254.68   31.03
  -2  -2   0 1209.95   38.03
  -2  -2   0 1216.06   40.80
   2   2   0 1203.85   32.94
  -2  -2  -1 3318.39   59.64
   2   2   1 3265.24   55.63
  -2  -2  -1 3175.67   43.10
  -2  -2  -1 3205.24   63.32
  -2  -2  -1 3277.71   65.27
   2   2   1 3280.89   46.11
  -2  -2  -1 3323.42   66.31
   2   2   1 3267.23   63.49
   2   2   2  774.94   32.98
  -2  -2  -2  709.54   29.62
   2   2   2  702.12   27.62
  -2  -2  -2  729.95   33.15
  -2  -2  -2  786.80   32.68
   2   2   2  738.16   20.43
  -2  -2  -2  734.62   30.70
   2   2   3   -4.02    7.06
  -2  -2  -3    5.10    6.20
   2   2   3   -7.81    7.79
  -2  -2  -3    1.49    6.57
   2   2   3    2.75    3.16
  -2  -2  -3   -1.20    7.02
  -2  -2  -3   -1.11    6.68
  -2  -2  -4  122.72   13.55
   2   2   4  133.36   15.45
  -2  -2  -4  121.83   14.80
   2   2   4  121.26   15.67
   2   2   4  112.31    8.18
  -2  -2  -4  135.26   16.46
  -2  -2  -4  123.22   12.78
  -2  -2  -5  328.33   24.47
   2   2   5  283.35   24.48
  -2  -2  -5  309.49   24.96
  -2  -2  -5  337.72   20.28
  -2  -2  -5  291.69   10.77
   2   2   5  325.32   14.19
   2   2   5  344.05   24.36
  -2  -2  -5  331.92   16.42
  -2  -2  -5  335.16   21.94
   2   2   6 3152.40   75.98
   2   2   6 3217.76   82.28
  -2  -2  -6 3331.82   66.17
   2   2   6 3210.19   80.90
  -2  -2  -6 3301.03   82.35
  -2  -2  -6 3453.98   45.12
  -2  -2  -6 3242.28   79.50
  -2  -2  -6 3257.73   54.67
   2   2   7  475.72   32.21
  -2  -2  -7  473.73   19.72
   2   2   7  489.48   34.88
  -2  -2  -7  461.48   24.91
  -2  -2  -7  493.82   23.48
   2   2   7  411.59   31.04
  -2  -2  -7  401.75   30.29
  -2  -2  -8   76.74   10.88
   2   2   8   83.17   15.84
   2   2   8   71.85   15.44
  -2  -2  -8   83.09    9.88
  -2  -2  -8   86.90   17.25
  -2  -2  -8   77.17   10.97
   2   2   8   76.62   15.31
   2   2   8   86.46   14.86
   2   2   9    4.90   10.31
   2   2   9    5.15    9.22
   2   2   9   16.06   11.76
  -2  -2  -9   11.08    7.23
  -2  -2  -9   10.48    6.15
  -2  -2  -9    9.70    9.14
   2   2   9   17.15    9.98
  -2  -2 -10  646.81   43.75
   2   2  10  630.74   43.59
   2   2  10  622.60   43.10
   2   2  10  675.69   45.68
   2   2  10  666.55   38.36
  -2  -2 -11  149.71   24.12
   2   2  11   90.50   19.45
   2   2  11  140.10   22.82
   2   2  11  104.88   20.26
   2   2  11  114.89   16.73
   2   2  12  156.84   24.39
   2   2  12  181.53   25.87
   2   2  12  192.62   26.24
  -2  -2 -12  223.94   30.08
   2   2  12  145.99   24.51
   2   2  13   41.55   15.82
  -2  -2 -13   36.45   16.02
   2   2  13   63.93   19.82
   2   2  13   66.07   18.02
   2   2  13   85.54   18.95
  -2  -2 -14  664.97   52.79
   2   2  14  580.07   47.73
   2   2  14  676.50   52.03
   2   2  14  558.01   46.20
  -2  -2 -15  443.28   45.62
   2   2  15  442.89   43.12
   2   2  15  385.78   40.61
   2   2  15  463.09   45.18
   2   2  16  113.40   24.72
  -2  -2 -16   93.13   23.61
   2   2  16  152.23   27.27
   2   2  16  134.96   27.03
   2   2  17   41.76   17.65
  -2  -2 -17   47.07   19.66
   2   2  17   26.66   14.90
   2   2  17   75.05   21.42
   2   2  18  148.96   28.61
  -2  -3  19   90.73   24.25
  -2  -3  18   97.37   23.68
  -2  -3  18   89.71   23.93
   2   3 -18  135.47   30.64
   2   3 -18  168.65   31.23
  -2  -3  17  756.33   62.07
   2   3 -17  811.15   63.40
   2   3 -17  773.37   60.59
  -2  -3  17  867.24   63.31
  -2  -3  16  350.97   41.66
   2   3 -16  280.86   37.60
   2   3 -16  285.49   36.36
  -2  -3  16  386.98   42.01
  -2  -3  15  159.29   29.29
  -2  -3  15  142.64   25.02
   2   3 -15  164.75   28.08
   2   3 -15  190.10   29.83
  -2  -3  14   45.85   17.46
   2   3 -14   31.64   12.91
  -2  -3  14   44.98   15.42
   2   3 -14   25.14   14.37
   2   3 -14   25.40   11.57
   2   3 -13  291.86   28.07
  -2  -3  13  264.13   31.43
   2   3 -13  298.73   34.41
   2   3 -13  365.30   37.07
  -2  -3  13  273.72   32.61
   2   3 -12  582.25   37.33
  -2  -3  12  598.16   44.78
   2   3 -12  649.19   46.82
   2   3 -12  610.47   45.78
  -2  -3  12  640.15   45.51
   2   3 -11  493.40   39.35
   2   3 -11  526.41   34.02
  -2  -3  11  480.88   38.08
   2   3 -11  516.53   40.72
  -2  -3  11  515.54   40.51
   2   3 -10   11.24   11.52
  -2  -3  10   15.63   11.49
   2   3 -10    9.12    8.14
   2   3 -10   25.06   12.96
  -2  -3  10    7.23    9.80
  -2  -3  10    4.10    5.49
  -2  -3   9  594.32   38.31
   2   3  -9  570.33   39.56
   2   3  -9  569.25   38.66
  -2  -3   9  545.17   30.53
   2   3  -9  635.85   32.55
  -2  -3   9  584.38   40.34
   2   3  -8  580.80   37.83
  -2  -3   8  519.43   33.77
   2   3  -8  601.02   29.36
   2   3  -8  554.90   36.49
  -2  -3   8  574.60   31.28
  -2  -3   8  558.13   37.99
  -2  -3   8  527.47   17.97
  -2  -3   7 1845.25   59.55
   2   3  -7 2019.04   50.13
   2   3  -7 2017.54   64.56
   2   3  -7 1939.42   65.14
  -2  -3   7 1885.76   65.27
  -2  -3   7 1890.88   56.16
  -2  -3   7 1867.06   36.96
   2   3  -6 1790.57   57.55
  -2  -3   6 1785.87   39.03
  -2  -3   6 1786.99   55.29
   2   3  -6 1751.49   58.50
  -2  -3   6 1746.89   59.84
  -2  -3   6 1724.12   54.22
   2   3  -6 1891.46   45.28
  -2  -3   5   48.31   10.50
   2   3  -5   52.09    7.49
  -2  -3   5   42.25   11.69
  -2  -3   5   56.13    8.04
  -2  -3   5   50.03   11.34
   2   3  -5   54.22   11.29
  -2  -3   5   50.61   11.01
   2   3  -4  890.31   28.58
  -2  -3   4  842.07   34.42
  -2  -3   4  831.96   37.94
   2   3  -4  890.30   35.38
   2   3  -4  822.00   35.92
  -2  -3   4  830.60   37.89
  -2  -3   4  850.71   38.01
  -2  -3   4  838.57   30.02
  -2  -3   3 1010.08   35.76
  -2  -3   3 1081.92   31.92
  -2  -3   3 1051.52   34.78
  -2  -3   3 1078.26   42.49
  -2  -3   3  993.78   39.00
  -2  -3   3 1023.81   41.60
   2   3  -3 1053.62   35.46
  -2  -3   2 1516.31   50.40
  -2  -3   2 1466.11   42.04
  -2  -3   2 1446.29   38.06
   2   3  -2 1619.99   39.45
  -2  -3   2 1575.89   44.75
   2   3  -2 1543.02   45.20
  -2  -3   2 1552.88   51.40
  -2  -3   2 1452.62   43.74
   2   3  -1  114.71   12.63
  -2  -3   1  123.07   11.99
  -2  -3   1  115.70   13.73
   2   3  -1  139.83   10.73
   2   3  -1  136.18   13.21
  -2  -3   1  129.65   13.13
  -2  -3   1  140.67   16.86
  -2  -3   1  122.28   16.11
   2   3   0 2192.66   51.70
   2   3   0 2209.10   33.23
  -2  -3   0 2067.77   48.50
  -2  -3   0 2105.27   58.18
  -2  -3   0 1992.19   54.66
  -2  -3   0 2184.95   60.76
  -2  -3   0 2016.81   44.38
   2   3   0 2173.85   47.99
  -2  -3  -1  738.78   30.61
   2   3   1  748.20   12.97
  -2  -3  -1  764.33   35.10
   2   3   1  785.71   31.88
  -2  -3  -1  709.83   34.53
   2   3   1  802.41   27.54
  -2  -3  -1  746.90   35.73
   2   3   2 1382.52   35.23
  -2  -3  -2 1342.60   43.74
   2   3   2 1446.28   44.81
  -2  -3  -2 1361.11   46.45
   2   3   2 1455.31   49.70
  -2  -3  -2 1387.90   49.66
  -2  -3  -2 1347.54   47.54
   2   3   3   68.10   12.94
   2   3   3   59.20    7.89
   2   3   3   86.76   12.96
  -2  -3  -3   72.18   12.63
  -2  -3  -3   71.68   12.28
  -2  -3  -3   80.33   12.93
  -2  -3  -4   12.07    9.40
   2   3   4   18.44    8.51
  -2  -3  -4   38.70   10.38
   2   3   4   19.36    6.03
   2   3   4    4.54    6.99
  -2  -3  -4   23.66    8.54
  -2  -3  -5  431.05   29.45
  -2  -3  -5  435.97   27.69
   2   3   5  481.79   30.62
   2   3   5  411.09   19.46
   2   3   5  442.53   31.46
  -2  -3  -5  410.98   30.70
  -2  -3  -6 1871.84   63.79
   2   3   6 2014.79   64.36
  -2  -3  -6 1921.38   56.80
  -2  -3  -6 1912.60   67.38
   2   3   6 1869.31   66.17
   2   3   6 1856.69   41.82
  -2  -3  -7 2579.03   78.82
   2   3   7 2747.31   79.36
  -2  -3  -7 2818.07   68.53
  -2  -3  -7 2741.76   83.33
   2   3   7 2621.46   81.67
   2   3   8  134.80   20.95
  -2  -3  -8  165.40   21.82
   2   3   8  149.96   21.82
   2   3   8  151.80   21.31
  -2  -3  -8  109.97   18.48
  -2  -3  -8  170.13   18.45
  -2  -3  -9   24.59   12.97
   2   3   9   16.01   11.53
   2   3   9   11.79    9.39
   2   3   9   38.00   14.00
  -2  -3 -10  403.69   36.41
   2   3  10  389.87   35.50
   2   3  10  436.03   37.77
   2   3  10  437.21   33.49
   2   3  10  411.35   37.24
   2   3  11  261.68   30.67
  -2  -3 -11  315.79   35.13
   2   3  11  271.29   27.45
   2   3  11  289.12   33.18
   2   3  11  241.69   30.37
  -2  -3 -12  139.53   24.12
   2   3  12  105.60   21.81
   2   3  12  102.10   23.34
   2   3  12  142.74   23.51
   2   3  12  135.02   21.14
   2   3  13    3.18   10.27
   2   3  13    1.96   11.42
  -2  -3 -13    3.44   13.80
   2   3  13    2.06   10.66
   2   3  14  342.74   38.84
  -2  -3 -14  374.56   41.20
   2   3  14  427.72   43.19
   2   3  14  337.65   39.25
   2   3  14  337.80   39.34
   2   3  15  965.44   68.39
   2   3  15  948.48   66.26
   2   3  15  901.59   62.08
   2   3  15  924.17   65.27
  -2  -3 -15  886.92   64.75
   2   3  16  127.46   26.89
   2   3  16  164.02   28.78
   2   3  16  118.05   27.32
  -2  -3 -16  142.79   28.65
   2   3  17    6.85   12.58
   2   3  17   24.73   14.56
   2   3  17   34.14   17.55
  -2  -4  18   15.40   15.78
   2   4 -18    3.26   10.85
  -2  -4  17  425.65   46.74
  -2  -4  17  430.10   49.12
   2   4 -17  435.77   47.54
   2   4 -17  435.60   47.34
  -2  -4  16  384.76   43.30
   2   4 -16  483.20   49.21
  -2  -4  16  476.68   49.99
  -2  -4  15  191.18   31.68
  -2  -4  15  167.64   28.76
   2   4 -15  156.34   28.62
   2   4 -15  217.05   33.73
  -2  -4  14   44.85   16.13
   2   4 -14   -1.89   10.92
   2   4 -14   23.47   15.79
  -2  -4  14   38.10   17.69
  -2  -4  13   23.62   14.33
  -2  -4  13   42.15   15.83
   2   4 -13   28.06   14.67
   2   4 -13   41.59   16.16
  -2  -4  12  521.45   43.48
   2   4 -12  450.75   40.94
   2   4 -12  421.31   40.25
  -2  -4  12  466.94   41.79
  -2  -4  11  385.20   36.09
  -2  -4  11  395.84   37.21
   2   4 -11  322.66   33.55
   2   4 -11  401.05   37.06
  -2  -4  11  354.79   26.97
   2   4 -10  246.26   28.04
  -2  -4  10  206.03   25.55
  -2  -4  10  205.08   21.35
  -2  -4  10  193.00   26.63
   2   4 -10  187.90   25.44
  -2  -4   9  517.03   37.80
   2   4  -9  478.90   27.54
  -2  -4   9  478.73   31.73
   2   4  -9  435.67   35.02
   2   4  -9  500.10   38.01
  -2  -4   9  432.67   36.17
  -2  -4   8 1364.42   57.63
   2   4  -8 1448.99   60.26
  -2  -4   8 1465.52   55.58
   2   4  -8 1472.52   61.97
  -2  -4   8 1405.88   62.07
   2   4  -8 1581.61   46.16
  -2  -4   7 1830.88   45.82
   2   4  -7 1791.99   65.21
   2   4  -7 1821.51   46.31
  -2  -4   7 1678.67   60.56
  -2  -4   7 1770.81   67.08
   2   4  -7 1874.95   64.87
  -2  -4   7 1686.32   59.00
   2   4  -6  612.60   25.50
  -2  -4   6  575.84   34.38
  -2  -4   6  665.26   29.02
  -2  -4   6  599.30   37.67
   2   4  -6  612.22   35.41
  -2  -4   6  606.48   35.75
   2   4  -6  644.72   37.57
   2   4  -5  178.73   13.12
  -2  -4   5  166.96   18.40
  -2  -4   5  170.45   15.95
  -2  -4   5  177.63   20.33
   2   4  -5  163.59   18.06
   2   4  -5  182.34   18.84
  -2  -4   5  157.16   19.81
   2   4  -4  706.40   36.84
   2   4  -4  704.14   25.44
  -2  -4   4  593.32   32.21
  -2  -4   4  603.33   29.86
  -2  -4   4  665.27   25.93
   2   4  -4  694.35   32.79
   2   4  -4  715.43   35.37
  -2  -4   4  695.81   38.47
  -2  -4   4  670.62   36.18
   2   4  -3 1469.30   47.85
  -2  -4   3 1432.09   38.80
  -2  -4   3 1462.70   50.54
   2   4  -3 1520.24   44.42
  -2  -4   3 1341.81   46.65
  -2  -4   3 1477.35   47.76
   2   4  -3 1515.32   51.36
  -2  -4   3 1311.96   52.50
  -2  -4   2  370.65   25.01
  -2  -4   2  405.85   25.55
  -2  -4   2  398.32   20.87
   2   4  -2  449.44   21.83
   2   4  -2  416.95   26.32
   2   4  -2  431.29   24.76
   2   4  -2  429.43   26.24
  -2  -4   2  366.62   28.10
  -2  -4   2  421.86   26.88
   2   4  -1  181.37   17.42
  -2  -4   1  170.37   14.28
   2   4  -1  185.64   17.38
   2   4  -1  183.23   12.61
   2   4  -1  230.11   17.29
  -2  -4   1  180.01   18.67
  -2  -4   1  189.58   20.83
  -2  -4   0  216.62   17.36
   2   4   0  214.40   19.11
  -2  -4   0  243.14   22.82
  -2  -4   0  218.93   20.89
   2   4   0  240.15   11.92
   2   4   0  227.20   18.28
  -2  -4  -1 1732.90   49.95
  -2  -4  -1 1743.51   59.22
   2   4   1 1820.70   48.26
   2   4   1 1789.07   54.44
  -2  -4  -1 1715.01   59.55
   2   4   2 1137.41   44.92
  -2  -4  -2 1087.86   42.38
   2   4   2 1114.21   37.40
   2   4   2 1100.18   47.98
  -2  -4  -2 1130.22   48.57
  -2  -4  -2 1084.33   48.37
   2   4   3  105.98   16.92
  -2  -4  -3  113.51   16.11
   2   4   3  112.34   15.26
   2   4   3   96.03   10.91
  -2  -4  -3   88.90   16.17
  -2  -4  -3   97.00   15.99
  -2  -4  -4   50.40   13.50
   2   4   4   55.05   13.99
   2   4   4   37.52   12.20
   2   4   4   30.26    7.26
  -2  -4  -4   57.95   13.16
  -2  -4  -4   71.74   13.78
  -2  -4  -5  767.22   40.99
   2   4   5  767.16   44.50
   2   4   5  780.42   30.54
   2   4   5  755.61   41.13
  -2  -4  -5  773.14   44.64
  -2  -4  -5  830.59   42.05
   2   4   6 1813.77   69.90
   2   4   6 1778.24   65.62
  -2  -4  -6 1835.28   70.83
  -2  -4  -6 1935.88   63.70
  -2  -4  -6 1730.34   65.12
  -2  -4  -7 1124.38   54.83
   2   4   7 1257.35   57.74
  -2  -4  -7 1146.63   58.28
  -2  -4  -7 1241.10   51.29
   2   4   7 1259.01   60.24
  -2  -4  -8  352.17   33.36
   2   4   8  359.73   34.01
  -2  -4  -8  339.39   27.87
  -2  -4  -8  302.78   31.36
   2   4   8  340.22   31.91
  -2  -4  -9  596.10   44.25
   2   4   9  537.57   43.70
  -2  -4  -9  665.85   47.17
   2   4   9  603.92   44.94
   2   4   9  631.76   45.05
  -2  -4 -10  605.63   46.00
   2   4  10  631.96   47.09
   2   4  10  559.80   46.57
   2   4  10  572.96   44.54
  -2  -4 -11  426.74   40.99
   2   4  11  482.64   43.54
   2   4  11  493.11   43.55
   2   4  11  512.03   45.49
   2   4  11  522.24   41.17
  -2  -4 -12  409.09   41.67
   2   4  12  420.75   43.09
   2   4  12  354.14   38.58
   2   4  12  364.51   39.56
   2   4  12  403.31   35.89
   2   4  13    2.48   14.98
  -2  -4 -13   15.88   15.70
   2   4  13   19.10   13.28
   2   4  13    4.62   16.38
  -2  -4 -14  383.94   43.78
   2   4  14  399.16   44.22
   2   4  14  429.70   45.72
   2   4  14  387.40   42.99
   2   4  15  617.98   54.48
   2   4  15  644.98   55.56
  -2  -4 -15  662.54   58.65
   2   4  15  626.75   56.66
   2   4  15  521.27   52.34
   2   4  16  361.35   45.03
   2   4  16  305.85   41.12
   2   4  16  269.71   38.55
   2   4  16  287.74   39.81
  -2  -5  17   97.32   25.82
   2   5 -17   93.81   23.59
   2   5 -17   83.37   24.65
  -2  -5  16  302.04   41.09
   2   5 -16  283.08   38.94
   2   5 -16  304.64   41.25
  -2  -5  15  268.76   37.01
   2   5 -15  258.92   36.43
   2   5 -15  277.73   38.26
  -2  -5  14   -4.18   11.40
   2   5 -14   17.00   13.95
   2   5 -14   38.69   17.73
  -2  -5  14   19.47   15.46
  -2  -5  13   29.80   18.08
  -2  -5  13    7.22   15.35
   2   5 -13   27.65   14.83
   2   5 -13   21.15   12.60
  -2  -5  12  213.51   29.96
  -2  -5  12  214.46   30.74
   2   5 -12  207.30   29.26
   2   5 -12  207.79   30.11
  -2  -5  11  723.21   50.80
   2   5 -11  718.57   51.26
  -2  -5  11  737.79   43.02
   2   5 -11  625.98   47.14
  -2  -5  11  689.20   51.75
  -2  -5  10  163.72   25.29
  -2  -5  10  148.24   24.69
  -2  -5  10  157.42   20.65
   2   5 -10  164.01   25.17
   2   5 -10  167.31   25.05
  -2  -5   9    3.07    8.61
   2   5  -9    5.22    9.63
   2   5  -9   16.01   12.37
  -2  -5   9   11.69   11.60
  -2  -5   9   16.99    9.21
  -2  -5   8 1052.57   53.43
   2   5  -8 1081.13   55.73
  -2  -5   8 1050.67   51.38
   2   5  -8 1145.83   55.38
  -2  -5   8  931.07   53.76
  -2  -5   7 1438.45   60.43
  -2  -5   7 1432.74   47.31
   2   5  -7 1382.31   58.19
   2   5  -7 1404.96   60.88
  -2  -5   7 1425.12   64.16
   2   5  -7 1406.36   62.43
  -2  -5   7 1472.49   60.78
   2   5  -6  376.63   29.27
  -2  -5   6  347.06   31.26
  -2  -5   6  320.31   28.66
  -2  -5   6  325.67   23.54
   2   5  -6  357.20   29.70
   2   5  -6  362.58   31.27
  -2  -5   6  365.49   31.25
   2   5  -5  191.89   20.12
  -2  -5   5  211.75   22.65
  -2  -5   5  181.58   22.10
   2   5  -5  216.87   23.66
   2   5  -5  169.24   19.65
  -2  -5   5  210.70   19.75
  -2  -5   5  205.55   23.75
  -2  -5   4  341.96   27.15
   2   5  -4  330.53   24.15
   2   5  -4  355.04   26.90
   2   5  -4  349.18   28.48
  -2  -5   4  334.15   29.25
  -2  -5   4  299.53   17.81
  -2  -5   4  308.05   24.49
  -2  -5   3  243.58   23.00
  -2  -5   3  238.60   22.03
   2   5  -3  203.86   19.34
  -2  -5   3  237.97   16.58
   2   5  -3  228.58   22.57
  -2  -5   3  252.04   27.47
   2   5  -3  255.57   23.70
   2   5  -3  238.47   18.60
   2   5  -2 1167.59   42.90
  -2  -5   2 1009.83   35.32
   2   5  -2 1081.44   45.90
   2   5  -2 1133.54   47.59
  -2  -5   2 1038.70   46.54
   2   5  -2 1080.65   35.80
  -2  -5   2 1078.47   52.38
  -2  -5   1   40.82    8.94
   2   5  -1   36.53   11.15
   2   5  -1   64.41   12.11
  -2  -5   1   41.58   11.98
   2   5  -1   47.18    9.18
   2   5  -1   54.18    8.15
  -2  -5   1   49.04   14.04
   2   5   0    2.06    6.28
  -2  -5   0   12.77    9.73
   2   5   0   13.76    6.66
  -2  -5   0   10.00    6.19
   2   5   0    6.62    8.38
  -2  -5   0    4.20   10.63
  -2  -5  -1  986.26   40.52
   2   5   1 1082.83   32.38
  -2  -5  -1 1043.05   51.72
   2   5   1 1094.08   42.32
  -2  -5  -1 1086.31   51.07
   2   5   1 1062.05   46.87
  -2  -5  -2  841.73   39.00
  -2  -5  -2  824.71   45.68
   2   5   2  795.56   41.71
   2   5   2  785.64   35.73
  -2  -5  -2  832.34   45.79
  -2  -5  -3   65.92   13.73
   2   5   3   64.49   11.78
  -2  -5  -3   38.77   12.44
   2   5   3   57.82   14.24
   2   5   3   88.16   18.24
  -2  -5  -3   31.74   10.32
  -2  -5  -4  122.80   21.12
   2   5   4   66.22   14.54
  -2  -5  -4   88.21   15.32
   2   5   4  111.83   19.49
   2   5   4  101.84   13.94
  -2  -5  -4   72.48   15.68
   2   5   5    4.07   11.14
   2   5   5   20.35   13.84
  -2  -5  -5    3.59    8.56
  -2  -5  -5    8.37   11.57
  -2  -5  -5    9.72    8.76
   2   5   6 1056.81   54.37
  -2  -5  -6 1025.99   52.42
  -2  -5  -6 1017.58   56.63
  -2  -5  -6 1104.77   53.46
   2   5   6 1147.39   59.57
  -2  -5  -7  264.97   28.35
   2   5   7  203.79   26.08
  -2  -5  -7  255.96   29.81
   2   5   7  210.06   27.91
  -2  -5  -7  283.84   27.59
  -2  -5  -8  183.57   25.58
   2   5   8  156.10   23.84
  -2  -5  -8  135.91   23.42
   2   5   8  155.90   25.74
  -2  -5  -8  179.50   22.22
  -2  -5  -9  105.45   20.96
   2   5   9  104.60   21.15
   2   5   9  105.21   21.81
  -2  -5  -9   73.13   19.69
  -2  -5 -10  579.94   47.95
   2   5  10  553.64   48.28
  -2  -5 -10  582.54   48.13
   2   5  10  525.58   45.57
   2   5  10  554.76   46.39
  -2  -5 -11  503.68   46.59
   2   5  11  431.11   43.71
   2   5  11  469.12   46.64
   2   5  11  521.02   47.39
   2   5  12   36.73   14.15
   2   5  12   67.05   21.26
  -2  -5 -12   73.83   21.11
   2   5  12   56.33   19.50
   2   5  12   91.55   20.99
   2   5  13    7.34   14.86
   2   5  13   -4.09   13.11
  -2  -5 -13   13.28   15.02
   2   5  13    8.90   11.41
   2   5  14  149.66   29.57
   2   5  14  179.88   32.50
   2   5  14  185.46   32.62
  -2  -5 -14  151.11   29.65
   2   5  15  152.02   29.40
   2   5  15  185.46   32.32
  -2  -6  16  255.85   38.98
   2   6 -16  278.79   40.30
   2   6 -16  269.98   39.93
   2   6 -16  269.88   39.66
  -2  -6  15  538.37   53.08
   2   6 -15  550.55   53.60
   2   6 -15  477.85   49.95
   2   6 -15  481.20   50.28
  -2  -6  14  152.23   30.47
   2   6 -14  139.96   28.45
   2   6 -14  170.74   30.71
   2   6 -14  129.59   27.12
   2   6 -13  209.79   33.56
  -2  -6  13  185.39   29.10
   2   6 -13  174.32   28.61
   2   6 -13  222.00   33.13
   2   6 -12  378.71   41.76
  -2  -6  12  385.43   40.21
   2   6 -12  323.38   37.45
   2   6 -12  447.48   44.45
  -2  -6  11  921.16   52.52
   2   6 -11  789.84   55.21
   2   6 -11  875.02   60.03
   2   6 -11  919.47   60.38
  -2  -6  11  853.88   57.03
  -2  -6  10  366.16   36.79
  -2  -6  10  354.58   33.28
   2   6 -10  382.42   37.65
   2   6 -10  399.88   40.59
   2   6 -10  439.45   40.61
   2   6  -9   17.63   12.02
   2   6  -9   19.01   12.63
  -2  -6   9   12.39   10.66
   2   6  -9    1.39   10.81
  -2  -6   9   13.71    9.68
  -2  -6   8  160.48   24.18
   2   6  -8  127.20   22.10
   2   6  -8   92.83   18.21
   2   6  -8  130.74   21.62
  -2  -6   8   93.33   18.74
   2   6  -7 1471.78   62.28
   2   6  -7 1400.16   66.43
  -2  -6   7 1249.16   60.15
   2   6  -7 1320.05   61.50
  -2  -6   7 1337.15   63.46
  -2  -6   6  816.32   47.29
   2   6  -6  822.25   44.46
  -2  -6   6  798.67   41.02
   2   6  -6  781.69   45.60
   2   6  -6  821.13   49.60
  -2  -6   6  761.86   48.51
  -2  -6   5  196.03   23.56
   2   6  -5  215.08   25.27
  -2  -6   5  225.22   23.15
   2   6  -5  183.07   21.58
   2   6  -5  188.59   21.15
  -2  -6   5  215.80   27.41
   2   6  -4   56.79   13.87
   2   6  -4   75.80   15.67
  -2  -6   4   82.98   15.11
  -2  -6   4   99.29   16.67
   2   6  -4   92.89   14.86
   2   6  -4   81.81   14.22
  -2  -6   4   47.71   14.20
   2   6  -3  456.90   30.30
  -2  -6   3  432.52   33.02
   2   6  -3  469.96   27.26
   2   6  -3  399.98   31.80
  -2  -6   3  387.47   35.67
   2   6  -3  468.35   33.83
   2   6  -2 1385.56   58.16
   2   6  -2 1539.31   51.98
  -2  -6   2 1306.42   57.45
   2   6  -2 1419.24   57.68
  -2  -6   2 1449.52   66.07
   2   6  -1 1283.51   53.86
  -2  -6   1 1296.99   44.02
   2   6  -1 1244.05   55.44
  -2  -6   1 1266.40   57.60
  -2  -6   1 1338.52   63.68
  -2  -6   0   50.14    9.91
  -2  -6   0   48.46   13.65
   2   6   0   20.13    9.13
   2   6   0   42.72   12.53
  -2  -6   0   36.60   13.42
   2   6   1 1089.79   52.37
  -2  -6  -1 1042.78   44.04
  -2  -6  -1 1097.59   55.75
   2   6   1 1034.85   45.95
  -2  -6  -1 1038.57   56.35
  -2  -6  -2  947.51   44.42
   2   6   2  954.78   43.79
  -2  -6  -2  952.89   53.58
   2   6   2  913.00   49.25
  -2  -6  -2  960.87   53.73
   2   6   3  494.76   37.61
  -2  -6  -3  529.61   34.73
   2   6   3  544.71   33.05
  -2  -6  -3  608.13   43.17
   2   6   3  560.13   41.96
  -2  -6  -3  552.46   42.44
   2   6   4  188.19   25.97
   2   6   4  141.89   22.87
  -2  -6  -4  156.91   20.39
  -2  -6  -4  122.83   22.10
  -2  -6  -4  152.88   22.82
  -2  -6  -5   35.45   11.90
   2   6   5   15.03   10.45
   2   6   5    5.67   10.27
  -2  -6  -5   20.15   13.06
  -2  -6  -5   20.74   11.40
   2   6   6  211.73   29.50
   2   6   6  194.75   26.53
  -2  -6  -6  153.18   22.58
  -2  -6  -6  192.09   27.83
  -2  -6  -6  188.58   24.41
  -2  -6  -7  638.81   46.01
  -2  -6  -7  713.06   46.74
   2   6   7  656.27   47.66
  -2  -6  -7  684.12   51.46
   2   6   7  558.52   46.73
  -2  -6  -8  174.61   25.68
   2   6   8  154.98   27.18
   2   6   8  177.18   27.80
  -2  -6  -8  155.97   23.13
  -2  -6  -8  140.05   25.39
   2   6   9   64.22   19.15
  -2  -6  -9   69.41   18.83
  -2  -6  -9   31.49   16.92
   2   6   9   84.77   22.15
   2   6  10  334.69   39.46
   2   6  10  287.48   35.95
  -2  -6 -10  330.95   38.84
   2   6  10  390.14   42.87
  -2  -6 -10  291.67   36.51
   2   6  11  405.59   43.37
  -2  -6 -11  326.81   39.55
   2   6  11  330.46   41.28
   2   6  11  356.99   41.18
  -2  -6 -12  219.10   33.42
   2   6  12  290.19   37.47
   2   6  12  253.54   37.23
   2   6  12  335.12   43.10
   2   6  13   -1.68   12.15
  -2  -6 -13   59.74   19.14
   2   6  13   53.44   19.96
   2   6  13   49.61   19.99
  -2  -7  15  147.73   29.60
   2   7 -15  142.85   29.81
  -2  -7  14   22.22   15.84
   2   7 -14   18.76   15.88
   2   7 -14   24.27   15.58
   2   7 -14   52.43   21.10
  -2  -7  13   82.88   23.60
   2   7 -13   99.51   24.50
   2   7 -13  123.57   25.74
   2   7 -13   88.49   22.37
  -2  -7  12  857.84   61.46
   2   7 -12  854.31   61.65
   2   7 -12  827.54   62.76
   2   7 -12  892.99   63.74
  -2  -7  11  318.80   37.53
   2   7 -11  267.67   35.89
   2   7 -11  334.67   38.81
   2   7 -11  277.72   34.84
  -2  -7  11  261.87   31.18
  -2  -7  10   31.86   15.32
   2   7 -10   59.98   18.80
   2   7 -10   36.86   16.42
   2   7 -10   32.42   13.26
  -2  -7  10   27.33   13.71
  -2  -7   9   36.83   14.03
   2   7  -9   43.21   15.25
   2   7  -9   54.82   16.57
   2   7  -9   57.07   16.53
  -2  -7   9   52.85   16.67
  -2  -7   8   69.79   17.43
   2   7  -8   54.33   15.51
   2   7  -8   57.13   17.60
   2   7  -8  103.56   21.34
  -2  -7   8   63.57   16.75
  -2  -7   7  274.55   31.43
   2   7  -7  332.81   34.79
   2   7  -7  248.73   27.81
   2   7  -7  353.43   34.54
  -2  -7   7  230.39   30.11
  -2  -7   6  329.43   32.89
   2   7  -6  361.62   31.00
  -2  -7   6  331.55   30.34
   2   7  -6  301.02   32.29
   2   7  -6  363.36   32.96
  -2  -7   6  366.95   37.30
  -2  -7   5   13.74   11.06
  -2  -7   5   21.37   12.69
   2   7  -5    6.88   12.58
   2   7  -5   -5.27    9.21
   2   7  -5    1.04    6.29
  -2  -7   5   18.15   10.48
   2   7  -4   55.13   14.61
   2   7  -4   40.74   13.38
  -2  -7   4   58.71   16.56
   2   7  -4   74.76   14.79
  -2  -7   4   41.49   16.18
   2   7  -3  501.81   38.74
  -2  -7   3  468.31   38.04
   2   7  -3  633.93   43.36
  -2  -7   3  594.62   46.38
   2   7  -2  382.53   33.49
   2   7  -2  389.11   34.58
  -2  -7   2  392.43   38.61
  -2  -7   2  357.35   34.15
   2   7  -1  336.66   30.77
   2   7  -1  440.40   37.01
  -2  -7   1  379.32   35.21
  -2  -7   1  385.42   38.35
   2   7   0   -3.38    8.76
  -2  -7   0   -3.33   11.34
  -2  -7   0   -0.79    8.90
   2   7   0    5.33   10.12
   2   7   1  595.54   38.97
  -2  -7  -1  619.64   47.47
  -2  -7  -1  592.97   45.15
   2   7   1  633.66   44.60
   2   7   2 1554.88   69.28
  -2  -7  -2 1473.07   71.70
   2   7   2 1556.97   61.14
  -2  -7  -2 1532.19   74.22
  -2  -7  -3  219.08   24.07
   2   7   3  197.10   26.11
   2   7   3  172.38   26.61
  -2  -7  -3  173.03   27.81
  -2  -7  -3  198.80   28.98
  -2  -7  -4  244.49   30.57
   2   7   4  272.66   31.15
   2   7   4  196.63   28.10
  -2  -7  -4  241.43   31.04
  -2  -7  -4  225.58   25.68
   2   7   5  121.42   25.05
   2   7   5  208.60   30.40
  -2  -7  -5  143.98   21.96
  -2  -7  -5  135.25   25.26
  -2  -7  -5  128.73   23.42
   2   7   6  614.89   47.86
  -2  -7  -6  611.03   45.20
   2   7   6  569.86   48.46
  -2  -7  -6  546.96   48.56
  -2  -7  -6  626.73   47.40
  -2  -7  -7  623.09   47.75
  -2  -7  -7  633.71   47.74
   2   7   7  551.12   49.41
   2   7   7  598.06   48.83
  -2  -7  -7  602.74   51.28
   2   7   8   17.96   14.09
  -2  -7  -8   21.76   12.43
  -2  -7  -8   14.20   11.83
  -2  -7  -8   43.06   14.98
   2   7   9  172.86   29.24
   2   7   9  131.76   27.17
  -2  -7  -9  135.70   24.85
  -2  -7  -9  133.49   26.84
  -2  -7 -10  435.73   45.07
   2   7  10  469.35   47.28
   2   7  10  509.48   50.71
  -2  -7 -10  417.37   46.11
   2   7  10  430.16   46.90
   2   7  11  259.20   37.89
   2   7  11  302.51   41.79
   2   7  11  261.02   37.42
  -2  -7 -11  260.20   36.34
  -2  -7 -11  259.16   37.56
   2   7  12  221.10   36.15
   2   7  12  262.08   38.08
  -2  -7 -12  250.63   37.70
   2   8 -14   11.32   12.83
  -2  -8  13   30.02   15.94
   2   8 -13   51.99   20.14
  -2  -8  12  310.77   39.95
   2   8 -12  278.07   39.75
   2   8 -12  217.27   32.56
   2   8 -12  248.09   36.65
  -2  -8  11  740.21   55.60
  -2  -8  11  731.06   58.73
   2   8 -11  690.62   59.62
   2   8 -11  760.97   56.98
   2   8 -11  687.22   56.04
  -2  -8  10  121.81   24.57
   2   8 -10  129.02   28.22
   2   8 -10   92.96   20.89
   2   8 -10  116.42   23.83
  -2  -8  10  139.66   25.36
  -2  -8   9   -2.29   12.31
   2   8  -9   16.84   14.06
   2   8  -9   -6.88   11.94
  -2  -8   9    0.92   10.84
  -2  -8   8  189.28   28.89
   2   8  -8  233.11   32.93
   2   8  -8  239.77   30.54
  -2  -8   8  181.95   29.12
   2   8  -7  376.51   40.59
  -2  -8   7  330.71   36.19
   2   8  -7  328.48   34.01
  -2  -8   7  372.32   39.62
  -2  -8   6  319.80   35.19
   2   8  -6  349.08   36.51
   2   8  -6  375.91   38.92
  -2  -8   6  333.08   38.39
   2   8  -5   23.89   13.04
  -2  -8   5   54.37   19.70
   2   8  -5   19.36   12.95
  -2  -8   5   21.48   11.69
   2   8  -4   82.60   19.68
   2   8  -4   77.47   19.04
  -2  -8   4  121.32   21.76
  -2  -8   4  111.87   23.61
   2   8  -3  431.26   39.56
   2   8  -3  427.22   38.86
  -2  -8   3  429.10   39.00
  -2  -8   3  358.43   39.68
  -2  -8   2  230.17   30.26
   2   8  -2  262.89   30.57
  -2  -8   2  322.01   38.65
   2   8  -2  218.85   28.32
   2   8  -1  287.40   32.07
   2   8  -1  249.66   28.85
  -2  -8   1  216.34   30.36
  -2  -8   1  201.31   30.46
   2   8   0   -6.69   12.46
  -2  -8   0    3.42    9.78
   2   8   0   17.03   12.32
  -2  -8   0    5.66   15.20
  -2  -8  -1  284.11   34.00
   2   8   1  230.93   29.97
   2   8   1  220.53   25.94
  -2  -8  -1  257.17   33.69
   2   8   2  700.29   53.12
  -2  -8  -2  667.88   52.43
  -2  -8  -2  703.75   54.17
   2   8   2  673.85   49.52
   2   8   3  655.70   52.34
  -2  -8  -3  575.25   49.25
   2   8   3  592.37   47.59
  -2  -8  -3  516.05   48.03
   2   8   4  145.23   25.61
  -2  -8  -4  177.03   29.68
   2   8   4  140.79   26.61
  -2  -8  -4  179.03   29.34
   2   8   5    4.10   12.94
   2   8   5   24.78   15.54
  -2  -8  -5    7.39   11.38
  -2  -8  -5    7.12   10.51
   2   8   6  241.36   33.51
  -2  -8  -6  316.46   39.68
   2   8   6  334.05   41.52
  -2  -8  -6  348.94   38.58
  -2  -8  -7  573.59   48.68
   2   8   7  563.55   50.80
  -2  -8  -7  580.46   54.53
   2   8   7  553.94   52.48
  -2  -8  -8  218.32   35.16
   2   8   8  195.24   31.94
  -2  -8  -8  214.47   31.00
  -2  -8  -9   63.65   20.80
   2   8   9   66.84   20.89
   2   8   9   32.14   17.30
  -2  -8  -9   50.56   20.09
   2   8  10  168.78   32.01
  -2  -8 -10  194.52   33.79
  -2  -8 -11  209.13   34.61
   2   9 -12   19.35   14.86
  -2  -9  11  410.23   47.06
   2   9 -11  341.17   41.56
  -2  -9  10  442.94   47.18
  -2  -9  10  506.60   49.79
   2   9 -10  527.17   53.25
  -2  -9   9  107.84   24.45
  -2  -9   9   85.91   22.98
   2   9  -9   90.53   24.26
   2   9  -8   66.95   22.41
  -2  -9   8   33.03   15.14
   2   9  -8   46.45   18.51
  -2  -9   8   54.68   18.60
   2   9  -7  499.94   48.01
   2   9  -7  624.31   53.52
  -2  -9   7  456.08   47.52
   2   9  -6  257.53   35.35
   2   9  -6  284.06   35.07
  -2  -9   6  277.63   37.87
   2   9  -5  212.74   30.23
   2   9  -5  188.77   29.42
  -2  -9   5  223.77   34.33
   2   9  -4   33.78   15.40
   2   9  -4   11.49   12.17
  -2  -9   4   27.86   15.14
  -2  -9   4  -14.13   11.82
   2   9  -3  276.08   33.36
  -2  -9   3  305.93   36.04
   2   9  -3  301.49   35.36
  -2  -9   3  281.50   38.39
   2   9  -2  379.80   38.34
  -2  -9   2  403.19   42.35
   2   9  -2  357.84   38.20
  -2  -9   2  434.78   46.74
  -2  -9   1  163.86   27.61
   2   9  -1  119.57   23.08
   2   9  -1  198.43   27.75
  -2  -9   1  176.41   31.43
   2   9   0   67.23   18.56
  -2  -9   0   56.90   19.78
  -2  -9   0   48.63   19.13
  -2  -9  -1  241.90   33.80
   2   9   1  258.97   33.44
  -2  -9  -1  240.70   35.34
  -2  -9  -2  291.21   37.77
   2   9   2  342.13   40.91
   2   9   2  392.54   41.90
  -2  -9  -2  300.72   38.93
   2   9   3  252.47   34.44
   2   9   3  205.12   32.83
  -2  -9  -3  228.44   33.87
  -2  -9  -3  197.76   32.13
  -2  -9  -4   33.23   15.72
   2   9   4   56.64   20.31
   2   9   4   39.59   18.28
  -2  -9  -4   26.37   15.15
   2   9   5   35.03   17.95
   2   9   5    8.19   13.74
  -2  -9  -5   28.05   18.08
  -2  -9  -5   26.98   17.33
   2   9   6   44.02   17.26
   2   9   6   93.36   23.91
  -2  -9  -6   40.66   18.48
  -2  -9  -6   69.93   21.66
   2   9   7  109.41   25.80
  -2  -9  -7  109.72   24.89
   2   9   8  210.97   34.06
   2  10  -8    4.71   12.20
   2  10  -7  204.87   32.92
   2  10  -7  302.92   40.16
  -2 -10   7  273.77   39.82
   2  10  -6  307.60   39.24
   2  10  -6  290.24   38.32
  -2 -10   6  302.63   40.78
   2  10  -5  153.23   27.41
  -2 -10   5  157.15   32.40
   2  10  -5  150.82   28.15
   2  10  -4   20.91   15.49
   2  10  -4  -20.57   17.33
  -2 -10   4   -6.14   14.87
   2  10  -3   81.51   22.98
   2  10  -3  133.16   25.20
  -2 -10   3  136.31   26.25
  -2 -10   3  122.01   28.79
   2  10  -2  400.55   44.25
  -2 -10   2  419.12   45.37
  -2 -10   2  408.61   48.88
  -2 -10   1  328.07   41.93
   2  10  -1  378.50   42.76
  -2 -10   1  344.32   44.30
  -2 -10   0   23.56   16.83
   2  10   0   -4.99   13.51
  -2 -10   0    3.84   13.30
   2  10   1  206.80   33.91
  -2 -10  -1  196.89   33.20
   2  10   1  182.26   31.15
  -2 -10  -1  145.70   29.42
  -2 -10  -2  343.95   43.21
   2  10   2  297.40   39.40
   2  10   2  376.30   45.71
  -2 -10  -2  265.05   39.06
   2  10   3  202.41   32.79
  -2 -10  -3  158.06   30.68
  -2 -10  -3  203.54   34.70
   2  10   4   -2.93   14.36
  -3  12   6   -1.11   12.10
   3 -12  -5  286.69   40.28
  -3  12   5  292.00   40.02
  -3  12   4  297.63   40.75
   3 -12  -4  334.32   45.33
  -3  12   3   42.19   18.20
   3 -12  -3   25.39   18.61
  -3  12   3   28.37   16.70
   3 -12  -3   17.36   14.60
   3 -12  -2   16.13   12.68
  -3  12   2  -15.82   13.29
  -3  12   2  -22.74   14.71
   3 -12  -2   35.46   16.39
  -3  12   1  273.94   38.93
   3 -12  -1  264.90   38.40
  -3  12   1  280.04   37.63
   3 -12  -1  196.90   35.80
   3 -12   0  501.97   55.08
   3 -12   0  432.64   47.62
  -3  12   0  506.62   51.83
  -3  12   0  486.42   49.93
  -3  12  -1  417.63   47.29
  -3  12  -1  558.04   53.94
   3 -12   1  518.29   54.28
   3 -12   1  618.03   57.16
  -3  12  -2   38.97   17.95
   3 -12   2   38.66   21.04
  -3  12  -2   24.72   15.92
   3 -12   2   12.46   14.70
  -3  12  -3  228.41   36.29
  -3  12  -3  260.89   38.20
   3 -12   3  250.43   36.08
   3 -12   3  263.59   39.51
  -3  12  -4  252.40   39.52
   3 -12   4  215.31   35.31
  -3  12  -4  199.74   33.60
   3 -12   4  213.73   36.86
  -3  12  -5  190.46   33.85
   3 -12   5  165.85   30.14
  -3  12  -5  193.08   33.93
   3 -12   5  143.13   29.88
   3 -12   6   13.59   13.73
   3 -12   6   26.02   16.97
   3 -12   7   16.99   15.41
   3 -12   7   -9.87   13.46
  -3  11   9  309.05   40.85
  -3  11   9  243.92   35.05
  -3  11   8  128.97   29.47
  -3  11   8  106.27   24.14
   3 -11  -8  114.99   25.91
   3 -11  -8  155.68   29.35
  -3  11   7   15.50   13.08
   3 -11  -7   19.61   17.01
  -3  11   7   37.30   17.05
   3 -11  -7   33.92   16.52
   3 -11  -6   44.77   17.24
  -3  11   6   50.71   21.21
  -3  11   6   41.89   21.68
   3 -11  -6  112.10   25.71
  -3  11   5  197.30   32.77
   3 -11  -5  247.45   34.63
  -3  11   5  259.02   36.98
   3 -11  -5  221.37   34.45
  -3  11   4  625.41   54.97
   3 -11  -4  495.58   49.74
   3 -11  -4  609.12   55.18
  -3  11   4  482.94   47.19
  -3  11   3  185.39   31.61
   3 -11  -3  159.00   29.83
  -3  11   3  136.62   26.28
   3 -11  -3  145.29   29.92
  -3  11   2   35.75   15.80
   3 -11  -2   57.53   18.71
  -3  11   2   65.08   19.73
   3 -11  -2   71.38   23.49
  -3  11   1  359.90   40.78
   3 -11  -1  342.76   42.05
   3 -11  -1  303.40   37.80
  -3  11   1  374.76   42.53
  -3  11   0  652.20   54.01
   3 -11   0  676.17   55.53
  -3  11   0  700.34   56.64
   3 -11   0  812.31   64.22
  -3  11  -1  658.60   55.29
   3 -11   1  654.91   55.11
  -3  11  -1  595.31   51.87
   3 -11   1  733.44   61.70
   3 -11   2  102.91   22.62
  -3  11  -2  109.45   25.36
  -3  11  -2  100.45   24.94
   3 -11   2   97.38   24.06
   3 -11   3  206.09   30.58
  -3  11  -3  193.74   31.31
   3 -11   3  187.00   32.29
  -3  11  -3  191.86   31.72
  -3  11  -4  299.48   39.31
  -3  11  -4  334.70   42.40
   3 -11   4  317.72   38.73
   3 -11   4  368.69   43.12
  -3  11  -5  323.57   41.83
  -3  11  -5  365.28   43.18
   3 -11   5  271.53   36.39
   3 -11   5  296.84   38.90
  -3  11  -5  267.85   34.41
   3 -11   6  177.31   32.07
  -3  11  -6  134.71   27.81
   3 -11   6  131.62   26.76
  -3  11  -6  147.65   27.69
  -3  11  -6  115.59   25.32
   3 -11   7   72.17   20.04
  -3  11  -7   66.19   22.21
   3 -11   7   42.45   18.35
  -3  11  -7   37.99   17.95
   3 -11   7   19.29   15.03
  -3  11  -8  186.55   33.55
   3 -11   8  271.71   37.57
   3 -11   8  203.61   34.54
  -3  11  -8  197.87   31.71
   3 -11   8  205.61   33.18
   3 -11   9  619.14   58.46
  -3  11  -9  532.83   53.87
  -3  11  -9  661.75   57.02
   3 -11   9  517.55   49.90
  -3  11  -9  483.26   48.02
  -3  11 -10  203.53   34.51
  -3  11 -10  240.79   35.67
  -3  11 -11   10.45   14.57
  -3  10  12  107.27   26.60
   3 -10 -12   84.57   23.44
  -3  10  11   52.07   20.23
   3 -10 -11   76.81   21.70
   3 -10 -10  442.84   47.66
  -3  10  10  422.46   48.26
  -3  10  10  386.54   42.49
  -3  10  10  440.74   45.99
  -3  10   9  312.03   38.72
  -3  10   9  294.27   41.09
   3 -10  -9  298.46   38.09
  -3  10   8  150.67   28.97
   3 -10  -8  143.48   28.34
  -3  10   8  150.15   27.13
   3 -10  -8  162.70   27.46
  -3  10   7   52.96   18.50
   3 -10  -7   72.70   20.78
  -3  10   7   79.77   23.51
   3 -10  -7   88.04   22.19
   3 -10  -6   13.22   12.33
  -3  10   6   37.10   16.77
   3 -10  -6   31.95   14.30
  -3  10   5  435.53   44.51
   3 -10  -5  473.84   45.88
   3 -10  -5  406.90   42.06
  -3  10   5  464.71   43.99
  -3  10   4  218.78   31.90
  -3  10   4  236.49   32.32
   3 -10  -4  185.00   29.81
   3 -10  -4  248.22   33.68
   3 -10  -3   97.98   23.38
  -3  10   3  121.52   26.28
  -3  10   3   95.90   21.07
   3 -10  -3  105.50   22.63
  -3  10   2  192.86   29.37
   3 -10  -2  211.04   31.18
  -3  10   2  165.57   26.79
   3 -10  -2  171.13   28.97
  -3  10   1  669.84   51.88
   3 -10  -1  612.23   49.72
   3 -10  -1  695.10   55.75
  -3  10   1  697.82   52.29
  -3  10   0  313.88   36.14
  -3  10   0  416.84   41.40
   3 -10   0  427.55   41.66
   3 -10   0  412.04   43.94
  -3  10  -1  173.72   29.84
   3 -10   1  144.66   25.63
  -3  10  -1  178.31   27.80
   3 -10   1  180.73   30.14
  -3  10  -1  152.86   22.90
  -3  10  -2   36.38   16.76
   3 -10   2   16.44   13.79
  -3  10  -2    1.08   10.48
  -3  10  -2   10.95   12.27
   3 -10   2   -2.96   10.00
  -3  10  -3  -12.36   12.26
  -3  10  -3   29.81   14.42
   3 -10   3   15.07   12.48
  -3  10  -3   15.26   13.26
   3 -10   3   -3.43   10.98
  -3  10  -4  253.92   33.36
   3 -10   4  250.82   32.28
  -3  10  -4  223.99   32.42
  -3  10  -4  280.20   32.54
   3 -10   4  200.45   31.70
   3 -10   5  263.33   34.35
   3 -10   5  356.37   39.41
  -3  10  -5  309.96   37.26
   3 -10   5  258.86   35.08
  -3  10  -5  328.65   35.64
   3 -10   6  263.57   32.96
  -3  10  -6  228.46   32.61
   3 -10   6  258.17   35.16
  -3  10  -6  283.48   33.33
  -3  10  -6  256.19   32.25
   3 -10   6  227.95   31.94
   3 -10   7    0.33   14.01
  -3  10  -7   37.06   15.54
  -3  10  -7   32.23   12.67
   3 -10   7   25.76   13.22
   3 -10   7   24.78   10.32
   3 -10   8  470.13   47.59
   3 -10   8  461.48   44.66
   3 -10   8  416.01   43.04
  -3  10  -8  439.44   46.64
  -3  10  -8  423.63   42.81
  -3  10  -8  425.64   41.76
   3 -10   9  545.92   48.51
  -3  10  -9  501.83   49.46
   3 -10   9  533.40   51.46
  -3  10  -9  566.82   49.59
  -3  10  -9  613.25   53.78
   3 -10   9  497.10   45.93
   3 -10  10  338.54   42.80
  -3  10 -10  283.98   37.86
  -3  10 -10  287.78   36.72
  -3  10 -10  287.28   38.62
   3 -10  10  269.58   35.42
   3 -10  11   35.22   18.27
  -3  10 -11   12.69   14.85
  -3  10 -11   33.97   20.24
  -3  10 -11    1.81   12.34
  -3  10 -12  128.69   28.30
  -3  10 -12  111.19   27.01
  -3  10 -12  126.88   28.57
   3  -9 -14    6.31   10.87
   3  -9 -13  202.39   31.67
   3  -9 -13  237.06   34.34
   3  -9 -13  297.20   40.44
   3  -9 -12  227.81   33.40
  -3   9  12  170.04   32.04
  -3   9  12  208.64   31.63
   3  -9 -12  219.90   32.68
  -3   9  12  193.57   30.50
   3  -9 -11   25.79   14.75
  -3   9  11   28.17   16.44
  -3   9  11   37.52   14.14
  -3   9  11   42.80   16.03
   3  -9 -11   48.09   18.10
  -3   9  10   36.97   18.92
  -3   9  10   32.91   16.03
   3  -9 -10   54.25   19.03
  -3   9  10   39.16   15.78
   3  -9  -9  358.17   39.36
  -3   9   9  405.03   43.54
   3  -9  -9  372.58   37.01
  -3   9   9  361.68   39.20
   3  -9  -8  642.39   51.23
  -3   9   8  620.23   51.31
   3  -9  -8  663.98   49.72
  -3   9   8  566.08   46.77
  -3   9   7  114.56   23.18
  -3   9   7  123.79   22.81
   3  -9  -7  165.68   26.76
   3  -9  -7   99.24   21.24
  -3   9   6   16.00   11.76
  -3   9   6  -11.44   12.73
   3  -9  -6   -2.15   10.61
   3  -9  -6   -2.70    9.76
   3  -9  -5  405.59   38.79
  -3   9   5  412.01   40.25
   3  -9  -5  439.74   40.88
  -3   9   5  370.51   37.02
   3  -9  -4  629.75   48.59
   3  -9  -4  652.47   48.63
  -3   9   4  698.95   50.46
  -3   9   4  658.44   48.23
  -3   9   3  137.14   23.19
   3  -9  -3   89.42   20.41
  -3   9   3  133.72   23.64
   3  -9  -3   77.76   19.40
  -3   9   2   63.69   16.54
  -3   9   2  100.31   22.31
   3  -9  -2   92.87   21.62
   3  -9  -2   94.20   20.50
  -3   9   1  682.54   48.66
  -3   9   1  613.67   46.60
   3  -9  -1  609.70   45.37
  -3   9   1  575.48   38.93
   3  -9  -1  652.48   49.70
  -3   9   0  588.00   45.01
   3  -9   0  506.46   41.82
  -3   9   0  615.59   40.08
   3  -9   0  590.60   48.36
  -3   9   0  597.85   45.17
  -3   9  -1  267.64   31.13
   3  -9   1  205.41   27.43
  -3   9  -1  258.99   27.79
  -3   9  -1  232.96   29.63
   3  -9   1  235.27   33.09
  -3   9  -2   16.39   13.06
  -3   9  -2   20.34   14.58
   3  -9   2    1.15   10.63
   3  -9   2   -3.07    9.86
  -3   9  -2    5.36    8.36
  -3   9  -3   12.37   12.63
  -3   9  -3   38.45   10.39
   3  -9   3   46.16   14.99
  -3   9  -3   29.45   14.03
  -3   9  -3   37.51   13.89
   3  -9   3   46.63   16.04
  -3   9  -4   48.78   14.08
   3  -9   4   78.31   20.27
   3  -9   4   73.19   17.81
  -3   9  -4   57.31   17.03
  -3   9  -4   66.56   17.26
   3  -9   4   53.83   17.57
   3  -9   5  614.07   47.91
   3  -9   5  579.38   44.66
  -3   9  -5  595.62   44.67
  -3   9  -5  619.28   43.00
   3  -9   5  581.76   47.97
  -3   9  -5  660.60   49.11
  -3   9  -6  166.75   25.71
   3  -9   6  249.87   32.33
  -3   9  -6  174.50   25.59
  -3   9  -6  183.29   28.24
   3  -9   6  147.74   24.62
   3  -9   6  127.97   23.00
   3  -9   7   -1.11   11.81
   3  -9   7   -2.39    9.49
  -3   9  -7   -1.39   10.75
  -3   9  -7    6.92    9.78
  -3   9  -7   12.04   14.11
   3  -9   7   -1.43    9.44
   3  -9   8  392.83   41.61
   3  -9   8  311.14   34.94
   3  -9   8  352.92   36.86
  -3   9  -8  321.06   35.02
  -3   9  -8  325.69   37.67
  -3   9  -8  304.90   36.71
   3  -9   9  400.68   42.65
   3  -9   9  566.85   46.96
  -3   9  -9  449.18   44.18
  -3   9  -9  538.96   47.66
  -3   9  -9  441.20   43.22
   3  -9   9  463.24   41.41
   3  -9  10   97.98   24.26
   3  -9  10  132.06   24.02
  -3   9 -10  128.98   26.45
  -3   9 -10   97.53   22.87
  -3   9 -10  124.07   26.61
   3  -9  10  126.04   22.95
   3  -9  11   30.51   18.19
  -3   9 -11   63.14   20.07
  -3   9 -11   70.14   22.70
  -3   9 -11   33.48   13.24
  -3   9 -12    7.45   15.79
  -3   9 -12   12.99   14.22
   3  -9  12   -0.49   13.48
  -3   9 -12   -2.10   13.16
   3  -9  13  384.70   46.15
  -3   9 -13  314.13   41.57
  -3   9 -13  294.16   42.14
  -3   9 -13  328.25   40.80
  -3   9 -14  490.64   50.05
   3  -8 -15   57.11   19.76
   3  -8 -14  564.07   53.59
  -3   8  14  627.79   58.45
   3  -8 -13  138.44   26.56
   3  -8 -13  126.25   25.02
  -3   8  13   74.10   23.76
  -3   8  12  518.02   44.38
   3  -8 -12  553.45   48.94
  -3   8  12  580.58   52.87
  -3   8  12  625.31   50.54
   3  -8 -12  585.89   49.75
   3  -8 -11  143.68   25.57
   3  -8 -11  123.05   23.46
  -3   8  11  118.16   24.50
  -3   8  11  117.10   22.83
  -3   8  11  173.07   27.16
  -3   8  10  240.82   32.94
   3  -8 -10  153.29   25.82
  -3   8  10  175.36   27.71
   3  -8 -10  192.08   27.41
  -3   8  10  158.11   25.73
  -3   8   9  929.23   57.35
   3  -8  -9  942.88   56.51
   3  -8  -9  942.42   58.15
  -3   8   9  812.79   57.26
   3  -8  -9  827.24   50.46
  -3   8   8 1019.80   58.78
  -3   8   8  980.59   61.69
   3  -8  -8  920.70   53.65
   3  -8  -8  937.54   57.25
   3  -8  -8  965.24   54.50
  -3   8   7  693.03   50.41
   3  -8  -7  696.78   46.65
   3  -8  -7  761.02   46.33
   3  -8  -7  602.78   45.28
  -3   8   7  640.36   46.23
  -3   8   7  643.94   39.58
  -3   8   6  141.18   20.06
   3  -8  -6  123.19   18.84
  -3   8   6  114.59   22.09
  -3   8   6  127.84   22.96
   3  -8  -6   82.38   18.68
   3  -8  -6   77.16   18.59
   3  -8  -5  374.49   29.13
   3  -8  -5  346.50   33.35
  -3   8   5  390.81   36.37
   3  -8  -5  437.30   37.49
  -3   8   5  373.59   30.41
  -3   8   5  373.38   36.39
  -3   8   4  914.87   54.30
   3  -8  -4  968.11   54.82
  -3   8   4  857.86   51.01
   3  -8  -4  924.75   53.88
  -3   8   3 1053.21   56.41
   3  -8  -3 1153.23   58.61
  -3   8   3 1012.17   54.80
   3  -8  -3 1108.48   59.26
  -3   8   2  148.29   22.53
   3  -8  -2  126.61   21.18
  -3   8   2  115.64   20.59
   3  -8  -2  164.83   24.54
  -3   8   2  145.36   19.49
  -3   8   1   35.63   12.73
  -3   8   1  100.98   19.13
   3  -8  -1   99.18   18.64
   3  -8  -1   82.10   19.54
  -3   8   1   77.59   15.29
  -3   8   0 1410.93   56.71
  -3   8   0 1270.23   60.11
   3  -8   0 1408.63   67.33
  -3   8   0 1326.23   61.50
   3  -8   0 1297.69   61.08
  -3   8   0 1406.18   47.90
  -3   8  -1 1827.14   71.97
   3  -8   1 1746.53   70.84
  -3   8  -1 1859.04   66.93
  -3   8  -1 1756.40   70.77
   3  -8   1 1741.11   74.42
  -3   8  -1 1877.67   58.46
  -3   8  -2  357.34   33.60
   3  -8   2  408.91   35.35
  -3   8  -2  348.35   33.17
  -3   8  -2  382.30   31.58
   3  -8   2  413.40   37.37
  -3   8  -2  379.27   28.19
  -3   8  -3  152.41   19.69
  -3   8  -3  151.82   23.20
   3  -8   3  124.67   19.99
   3  -8   3  118.62   20.10
  -3   8  -3  119.25   19.37
   3  -8   3  100.00   20.31
   3  -8   4  423.83   36.66
  -3   8  -4  410.41   34.39
   3  -8   4  397.65   35.18
  -3   8  -4  395.22   35.83
  -3   8  -4  416.20   32.19
   3  -8   4  346.61   33.96
   3  -8   5  938.65   55.08
   3  -8   5  948.37   55.18
  -3   8  -5  924.54   54.38
  -3   8  -5  930.45   52.87
  -3   8  -5 1017.27   52.48
   3  -8   5  913.93   52.11
   3  -8   6  868.85   53.87
   3  -8   6  867.94   52.04
   3  -8   6  845.70   50.66
  -3   8  -6  957.00   55.50
  -3   8  -6  962.50   54.93
  -3   8  -6  967.07   53.41
   3  -8   7   57.95   17.38
  -3   8  -7   37.10   14.51
  -3   8  -7   70.35   18.23
  -3   8  -7   69.15   18.68
   3  -8   7   67.29   17.18
   3  -8   7   52.57   16.04
   3  -8   8  287.12   33.51
  -3   8  -8  261.43   31.07
   3  -8   8  239.65   29.02
  -3   8  -8  224.10   30.07
  -3   8  -8  252.92   31.62
   3  -8   8  210.26   26.05
  -3   8  -9  724.68   53.09
   3  -8   9  828.12   56.63
   3  -8   9  700.48   47.35
   3  -8   9  750.87   50.38
  -3   8  -9  652.46   49.31
  -3   8  -9  742.84   53.48
  -3   8 -10  245.04   32.88
  -3   8 -10  190.99   29.24
   3  -8  10  224.00   31.35
  -3   8 -10  220.90   30.47
   3  -8  10  274.25   31.79
   3  -8  10  192.87   25.79
  -3   8 -11   48.68   17.06
   3  -8  11   34.14   14.57
  -3   8 -11   36.55   17.85
  -3   8 -11   44.32   16.95
   3  -8  12   59.15   19.76
  -3   8 -12   55.34   18.83
  -3   8 -12   96.45   22.67
  -3   8 -12   43.16   17.22
  -3   8 -13  109.25   25.88
   3  -8  13  143.84   29.43
  -3   8 -13   74.31   19.78
  -3   8 -13  112.64   25.35
   3  -8  14  448.35   48.74
  -3   8 -14  397.87   47.21
  -3   8 -14  334.29   40.54
  -3   8 -14  280.93   39.66
   3  -8  15  233.17   38.66
  -3   8 -15  187.03   31.70
  -3   8 -15  127.20   30.27
  -3   8 -16    0.26   12.73
   3  -7 -16   53.89   20.30
   3  -7 -15   28.09   17.28
  -3   7  15   23.83   18.81
   3  -7 -14  354.81   42.09
  -3   7  14  394.73   44.04
   3  -7 -13  502.12   47.16
  -3   7  13  480.12   48.00
   3  -7 -12  300.64   35.95
  -3   7  12  206.87   30.54
  -3   7  12  247.05   30.41
   3  -7 -12  286.13   33.86
  -3   7  11   34.93   14.72
  -3   7  11   86.03   20.16
  -3   7  11   76.74   18.45
   3  -7 -11   51.51   14.67
   3  -7 -11   53.94   16.75
  -3   7  10   96.22   21.44
  -3   7  10  152.16   22.87
   3  -7 -10  131.17   21.50
  -3   7  10  113.46   22.12
   3  -7 -10  133.00   22.50
   3  -7  -9 1169.78   59.17
  -3   7   9 1138.58   62.37
  -3   7   9 1142.93   51.16
   3  -7  -9 1034.92   57.20
   3  -7  -9 1140.98   53.74
  -3   7   9 1061.33   57.84
   3  -7  -8  477.25   38.05
  -3   7   8  480.25   32.92
   3  -7  -8  434.66   36.11
  -3   7   8  400.36   36.86
  -3   7   8  432.98   38.13
   3  -7  -8  479.04   36.32
   3  -7  -7   -7.85    9.99
  -3   7   7   15.21   11.19
   3  -7  -7   15.12   10.56
  -3   7   7   32.17   14.51
   3  -7  -7    2.12    8.16
  -3   7   7    6.16    8.47
   3  -7  -6  146.53   20.70
  -3   7   6  155.69   19.40
  -3   7   6  149.55   23.32
   3  -7  -6  157.26   20.12
   3  -7  -6  160.64   22.75
  -3   7   6  195.30   25.56
   3  -7  -5  285.25   25.05
  -3   7   5  274.55   29.06
   3  -7  -5  283.84   28.87
  -3   7   5  313.02   29.90
   3  -7  -5  325.36   29.87
  -3   7   5  305.01   26.37
  -3   7   4  350.73   32.23
   3  -7  -4  374.53   31.95
   3  -7  -4  335.72   24.98
  -3   7   4  315.81   29.90
   3  -7  -4  346.42   30.82
   3  -7  -3  575.26   30.97
   3  -7  -3  524.72   37.03
   3  -7  -3  571.36   39.10
  -3   7   3  590.72   39.03
  -3   7   3  622.71   40.09
   3  -7  -2  325.62   21.69
   3  -7  -2  324.82   29.04
  -3   7   2  316.12   28.90
  -3   7   2  316.51   25.23
   3  -7  -2  317.00   29.68
  -3   7   2  322.11   20.69
  -3   7   2  283.22   26.96
   3  -7  -1    0.69    9.26
  -3   7   1    9.86   10.63
  -3   7   1    2.33   10.01
   3  -7  -1    2.91    4.15
  -3   7   1    7.17    5.39
  -3   7   1   -3.05    7.61
   3  -7  -1    2.80   10.09
  -3   7   0  589.01   38.70
  -3   7   0  570.79   37.41
   3  -7   0  605.13   38.93
  -3   7   0  630.09   36.75
  -3   7   0  539.67   28.74
   3  -7   0  616.60   41.82
  -3   7  -1 1509.17   50.56
   3  -7   1 1394.19   58.08
  -3   7  -1 1434.24   55.31
  -3   7  -1 1486.00   59.89
   3  -7   1 1552.22   65.41
  -3   7  -1 1420.77   58.76
  -3   7  -2  131.30   16.66
   3  -7   2  156.29   21.93
   3  -7   2  135.46   19.74
  -3   7  -2  152.25   21.13
  -3   7  -2  133.39   18.83
   3  -7   2  119.21   18.76
   3  -7   3  151.39   20.99
   3  -7   3  133.43   19.86
  -3   7  -3  141.95   17.99
  -3   7  -3  184.82   23.48
  -3   7  -3  134.75   19.43
   3  -7   3  131.49   20.20
   3  -7   4  962.75   50.17
   3  -7   4 1041.61   51.04
  -3   7  -4 1020.22   51.35
  -3   7  -4 1009.79   47.58
   3  -7   4  928.02   50.29
  -3   7  -4 1004.86   50.12
   3  -7   5  708.89   44.38
  -3   7  -5  634.78   41.32
   3  -7   5  714.16   43.08
  -3   7  -5  730.77   44.89
   3  -7   5  630.72   41.19
  -3   7  -5  738.36   42.77
   3  -7   6  643.20   43.34
  -3   7  -6  633.82   42.43
   3  -7   6  583.56   39.69
  -3   7  -6  659.88   42.79
   3  -7   6  534.83   38.54
  -3   7  -6  571.37   39.15
   3  -7   7  126.85   21.31
   3  -7   7  146.65   21.24
  -3   7  -7  139.46   21.83
   3  -7   7  136.64   20.87
  -3   7  -7   97.18   18.27
  -3   7  -7  119.62   21.55
   3  -7   8  382.44   35.92
   3  -7   8  350.22   32.42
  -3   7  -8  361.79   35.12
  -3   7  -8  409.63   36.04
  -3   7  -8  393.40   36.39
   3  -7   8  321.75   30.20
   3  -7   9 1266.34   66.41
   3  -7   9 1203.98   55.97
  -3   7  -9 1314.71   68.03
   3  -7   9 1281.54   62.15
  -3   7  -9 1200.39   63.93
  -3   7  -9 1340.00   65.54
   3  -7  10  591.14   47.22
  -3   7 -10  538.88   45.16
  -3   7 -10  531.71   42.71
   3  -7  10  573.02   38.47
  -3   7 -10  629.37   49.49
   3  -7  10  469.29   38.62
  -3   7 -11   11.41   12.59
   3  -7  11    5.04   11.15
  -3   7 -11   10.55   11.03
   3  -7  11    0.96    8.68
  -3   7 -11   -4.39   11.95
   3  -7  12   55.95   18.07
  -3   7 -12   43.75   14.99
  -3   7 -12   48.58   18.46
  -3   7 -12   29.57   14.14
   3  -7  13   58.73   19.47
  -3   7 -13   34.25   15.77
  -3   7 -13   96.81   22.91
  -3   7 -13   70.45   21.08
   3  -7  14  171.19   31.08
  -3   7 -14  195.75   29.00
  -3   7 -14  238.29   36.18
  -3   7 -14  196.04   31.98
   3  -7  15  117.54   28.86
  -3   7 -15  172.18   29.32
  -3   7 -15  149.73   31.42
  -3   7 -15  122.91   27.30
   3  -7  16   76.58   25.29
  -3   7 -16   63.36   21.70
  -3   7 -16    2.19   13.28
   3  -6 -16  914.25   69.21
  -3   6  16  884.81   67.97
   3  -6 -15   21.20   14.91
  -3   6  15   18.94   15.26
   3  -6 -14  129.30   26.83
  -3   6  14  179.05   30.22
  -3   6  13  594.68   50.55
   3  -6 -13  717.35   54.61
   3  -6 -12  590.18   47.49
  -3   6  12  629.59   42.38
   3  -6 -12  621.04   42.83
  -3   6  12  608.37   48.40
  -3   6  11  135.58   24.76
   3  -6 -11  134.49   22.72
  -3   6  11  152.40   21.80
  -3   6  11  143.62   23.13
   3  -6 -11  136.24   21.83
  -3   6  10   90.07   18.93
  -3   6  10  124.09   19.49
  -3   6  10   94.69   20.38
   3  -6 -10   82.22   16.70
  -3   6  10  105.84   16.51
   3  -6 -10  135.48   20.01
  -3   6   9  419.58   30.73
   3  -6  -9  381.43   34.52
  -3   6   9  382.21   34.98
   3  -6  -9  409.35   32.84
  -3   6   9  408.22   35.32
   3  -6  -9  344.52   27.32
  -3   6   8 1230.31   50.01
   3  -6  -8 1199.11   56.43
  -3   6   8 1203.61   58.46
   3  -6  -8 1235.75   55.35
  -3   6   8 1204.59   57.12
   3  -6  -8 1287.43   52.35
  -3   6   7   55.98   12.00
   3  -6  -7   90.73   16.50
  -3   6   7   72.14   17.26
   3  -6  -7   38.26   12.02
  -3   6   7   40.79   13.66
   3  -6  -7   58.17   14.28
   3  -6  -6  194.16   21.14
  -3   6   6  167.84   19.07
  -3   6   6  184.65   23.05
  -3   6   6  169.25   21.47
   3  -6  -6  154.83   20.01
   3  -6  -6  186.89   21.41
   3  -6  -5  295.28   24.55
  -3   6   5  338.88   29.06
  -3   6   5  285.03   26.54
   3  -6  -5  321.85   27.22
   3  -6  -5  320.54   27.38
  -3   6   5  302.96   24.65
   3  -6  -4 1411.67   55.01
  -3   6   4 1450.20   56.14
   3  -6  -4 1488.58   57.47
   3  -6  -4 1396.48   48.60
  -3   6   4 1366.73   55.35
  -3   6   3 1627.86   59.20
   3  -6  -3 1662.71   49.28
   3  -6  -3 1696.59   59.53
   3  -6  -3 1769.83   63.17
  -3   6   3 1561.28   56.93
   3  -6  -2  390.84   22.31
   3  -6  -2  397.02   29.16
  -3   6   2  397.34   30.16
  -3   6   2  387.07   21.64
  -3   6   2  416.51   27.40
   3  -6  -2  409.93   31.71
  -3   6   2  385.23   29.39
  -3   6   1   25.03   10.73
  -3   6   1   39.20   10.78
   3  -6  -1   51.47    8.31
   3  -6  -1   33.86   11.25
  -3   6   1   54.38    9.66
   3  -6  -1   35.64   12.78
  -3   6   1   47.41   11.80
   3  -6   0  677.16   24.32
  -3   6   0  656.40   36.67
  -3   6   0  593.14   35.29
  -3   6   0  656.31   34.60
   3  -6   0  592.39   35.32
   3  -6   0  667.74   39.91
  -3   6   0  652.28   30.67
   3  -6   1 1125.33   28.13
   3  -6   1 1125.59   47.46
  -3   6  -1 1122.23   46.30
   3  -6   1 1112.57   47.62
  -3   6  -1 1130.69   48.14
   3  -6   1 1083.65   51.17
  -3   6  -1 1157.58   42.24
   3  -6   1  993.87   45.87
   3  -6   2  237.20   22.53
  -3   6  -2  213.56   21.23
   3  -6   2  235.96   11.75
   3  -6   2  208.59   21.92
  -3   6  -2  224.48   22.36
   3  -6   2  250.43   25.34
  -3   6  -2  210.03   19.53
   3  -6   2  211.85   22.05
  -3   6  -3   30.14    9.70
   3  -6   3   34.07   11.43
  -3   6  -3   23.19    9.98
   3  -6   3   21.15    3.77
   3  -6   3   26.72    8.28
   3  -6   3    8.18    7.19
  -3   6  -3   17.47    9.37
   3  -6   3   24.81   11.55
   3  -6   4  628.03   18.48
   3  -6   4  667.72   38.19
  -3   6  -4  634.39   37.53
   3  -6   4  649.69   38.43
  -3   6  -4  675.30   37.67
  -3   6  -4  658.10   39.42
   3  -6   4  679.35   38.26
   3  -6   4  632.31   37.93
   3  -6   5 1549.13   60.09
   3  -6   5 1493.15   56.81
   3  -6   5 1563.48   58.69
  -3   6  -5 1637.92   60.68
  -3   6  -5 1586.96   61.20
   3  -6   5 1463.46   57.25
  -3   6  -5 1455.17   56.75
  -3   6  -6  854.20   46.87
   3  -6   6  797.60   44.52
  -3   6  -6  786.98   44.59
   3  -6   6  847.55   44.18
  -3   6  -6  874.72   46.11
   3  -6   6  774.56   41.63
   3  -6   6  828.06   43.19
   3  -6   6  900.39   44.30
  -3   6  -7  728.60   44.75
   3  -6   7  616.54   41.44
   3  -6   7  664.11   39.89
  -3   6  -7  605.74   39.19
   3  -6   7  583.76   36.21
  -3   6  -7  697.16   43.59
   3  -6   7  668.19   38.44
   3  -6   8   62.76   12.83
   3  -6   8   68.90   16.68
   3  -6   8   62.76   14.26
  -3   6  -8   58.57   14.01
  -3   6  -8  105.77   19.82
  -3   6  -8   49.35   14.53
   3  -6   8   62.78   13.81
   3  -6   9 2008.72   79.58
  -3   6  -9 2061.64   80.87
  -3   6  -9 1896.01   71.79
   3  -6   9 1931.36   70.74
  -3   6  -9 2109.99   81.43
   3  -6   9 1950.59   64.67
   3  -6   9 1936.94   63.34
   3  -6  10 1094.91   61.60
  -3   6 -10 1145.07   62.47
  -3   6 -10 1105.09   61.26
   3  -6  10 1100.77   48.36
  -3   6 -10 1121.15   58.10
   3  -6  10 1154.74   56.66
   3  -6  11  404.28   34.80
   3  -6  11  455.84   41.49
  -3   6 -11  337.24   36.43
  -3   6 -11  365.81   35.93
  -3   6 -11  346.60   37.38
   3  -6  12   71.50   20.42
   3  -6  12   44.24   15.44
  -3   6 -12   41.53   15.50
  -3   6 -12   54.35   16.56
  -3   6 -12   60.06   19.64
   3  -6  13  261.30   34.33
  -3   6 -13  244.88   30.69
  -3   6 -13  220.78   31.64
  -3   6 -13  272.69   35.13
   3  -6  14  291.92   38.97
  -3   6 -14  212.03   28.48
  -3   6 -14  248.99   35.77
  -3   6 -14  261.23   36.27
   3  -6  15  495.63   50.05
  -3   6 -15  316.25   41.40
  -3   6 -15  433.23   42.11
  -3   6 -15  367.54   43.89
   3  -6  16   58.52   21.53
  -3   6 -16   84.25   25.12
  -3   6 -16   79.63   23.60
   3  -5 -17  122.56   27.48
  -3   5  17  139.18   29.78
   3  -5 -16  357.78   42.96
  -3   5  16  327.00   41.55
   3  -5 -15   43.99   19.25
  -3   5  15   83.78   22.67
  -3   5  14  305.14   37.05
   3  -5 -14  322.33   37.83
   3  -5 -13  710.39   52.54
  -3   5  13  730.49   53.75
  -3   5  12  271.89   27.03
   3  -5 -12  276.67   32.68
  -3   5  12  254.70   31.67
  -3   5  12  287.35   27.12
   3  -5 -12  291.52   28.47
  -3   5  11  141.07   19.60
  -3   5  11  128.17   22.26
  -3   5  11  141.52   19.33
   3  -5 -11  147.47   19.62
   3  -5 -11  146.73   23.89
   3  -5 -10   10.04   11.28
  -3   5  10   10.06   11.33
  -3   5  10    0.76    7.13
   3  -5 -10    3.64    7.47
  -3   5  10  -14.76   11.94
  -3   5  10    5.30    8.91
  -3   5   9  156.64   22.01
   3  -5  -9  133.68   18.02
  -3   5   9  149.45   18.24
   3  -5  -9  143.38   21.55
  -3   5   9  149.87   21.90
   3  -5  -9  159.51   17.74
  -3   5   9  156.33   18.71
  -3   5   8  971.82   49.83
  -3   5   8  940.73   42.51
   3  -5  -8 1041.03   51.02
   3  -5  -8 1052.47   46.37
  -3   5   8  966.19   48.76
   3  -5  -8 1064.10   43.37
  -3   5   7  491.82   34.22
  -3   5   7  515.94   31.17
   3  -5  -7  521.77   34.48
   3  -5  -7  538.54   32.48
   3  -5  -7  518.93   31.26
  -3   5   7  517.95   35.01
  -3   5   6   73.80   13.30
  -3   5   6  103.40   15.90
   3  -5  -6   97.71   15.97
   3  -5  -6   80.34   13.79
  -3   5   6   94.21   16.25
   3  -5  -6  107.66   15.76
  -3   5   5  909.70   42.61
   3  -5  -5  971.24   41.46
   3  -5  -5  983.84   41.78
  -3   5   5  931.94   43.86
   3  -5  -5 1036.84   43.70
  -3   5   5 1087.55   42.67
   3  -5  -4 2816.72   65.68
  -3   5   4 2683.12   66.18
  -3   5   4 2712.66   69.65
   3  -5  -4 2815.00   69.47
  -3   5   4 2722.69   72.04
   3  -5  -4 2947.11   73.69
   3  -5  -3 3523.90   68.15
  -3   5   3 3271.54   74.25
  -3   5   3 3295.20   77.30
   3  -5  -3 3472.22   76.36
   3  -5  -2  323.27   19.50
   3  -5  -2  349.26   24.92
  -3   5   2  326.34   24.53
  -3   5   2  290.09   22.57
  -3   5   2  315.87   23.04
   3  -5  -2  324.58   23.98
  -3   5   1  220.79   19.68
   3  -5  -1  212.64   19.17
  -3   5   1  235.75   20.96
   3  -5  -1  252.06   16.06
  -3   5   1  207.37   19.22
  -3   5   1  244.63   17.51
   3  -5  -1  242.73   21.75
   3  -5   0 2024.42   41.60
  -3   5   0 1868.19   54.55
  -3   5   0 1878.90   54.07
  -3   5   0 1895.29   49.43
   3  -5   0 1955.62   56.72
   3  -5   0 1907.00   57.56
  -3   5   0 1934.21   57.10
   3  -5   1  798.65   36.47
   3  -5   1  779.36   24.76
  -3   5  -1  787.14   36.90
   3  -5   1  807.90   37.33
  -3   5  -1  779.22   36.16
  -3   5  -1  857.64   34.98
   3  -5   1  793.21   37.62
   3  -5   2  371.27   16.80
  -3   5  -2  393.74   25.60
   3  -5   2  404.27   26.64
   3  -5   2  393.50   26.83
  -3   5  -2  366.87   26.21
  -3   5  -2  403.64   27.13
   3  -5   2  397.24   26.95
   3  -5   3    0.43    7.31
  -3   5  -3   12.42    8.51
   3  -5   3    6.72    8.26
  -3   5  -3   11.25    6.88
   3  -5   3   12.39    8.08
  -3   5  -3   13.82    7.80
  -3   5  -4  609.83   33.25
   3  -5   4  661.01   36.01
  -3   5  -4  724.73   23.30
   3  -5   4  665.28   35.06
  -3   5  -4  624.86   36.17
   3  -5   4  649.60   35.07
  -3   5  -4  668.15   35.60
   3  -5   4  653.71   35.26
   3  -5   5 1709.09   58.62
  -3   5  -5 1724.71   37.26
   3  -5   5 1646.54   56.05
  -3   5  -5 1645.97   57.80
   3  -5   5 1609.57   55.35
  -3   5  -5 1611.10   58.37
  -3   5  -5 1615.92   54.91
   3  -5   5 1589.87   54.18
   3  -5   6  830.02   43.16
  -3   5  -6  765.63   39.38
   3  -5   6  850.92   39.62
  -3   5  -6  778.07   42.11
   3  -5   6  818.33   40.80
   3  -5   6  820.19   39.56
  -3   5  -6  902.39   45.79
  -3   5  -6  845.27   27.79
   3  -5   7   37.19   10.43
   3  -5   7   20.44   10.51
   3  -5   7   38.24   10.74
  -3   5  -7   19.58   11.15
  -3   5  -7   34.25    7.29
  -3   5  -7   19.33   10.34
  -3   5  -7   24.71   13.30
   3  -5   7   63.37   13.99
   3  -5   8   -4.82    9.16
   3  -5   8    1.32    9.17
  -3   5  -8    5.37    5.96
  -3   5  -8   -1.66    8.81
  -3   5  -8    9.91   11.23
  -3   5  -8   17.58   13.50
   3  -5   8    1.25    6.76
   3  -5   8    2.75    7.76
   3  -5   9  902.87   50.61
   3  -5   9  974.63   48.78
  -3   5  -9  884.79   51.13
  -3   5  -9  887.10   46.50
   3  -5   9  848.62   38.72
  -3   5  -9  891.06   51.07
   3  -5   9  958.25   42.17
   3  -5  10  859.21   52.60
   3  -5  10  862.08   48.00
  -3   5 -10  866.93   53.37
  -3   5 -10  959.37   49.16
  -3   5 -10  909.95   53.87
   3  -5  10  896.29   40.57
  -3   5 -11  447.76   39.68
   3  -5  11  441.73   35.66
  -3   5 -11  443.43   40.11
   3  -5  11  433.99   38.65
  -3   5 -11  488.94   36.81
   3  -5  12   79.66   20.63
  -3   5 -12   46.46   14.45
   3  -5  12   87.44   19.62
  -3   5 -12   65.69   18.43
  -3   5 -12   50.52   16.88
   3  -5  13  128.65   25.74
   3  -5  13  129.82   21.88
  -3   5 -13  167.82   24.26
  -3   5 -13  150.33   26.75
  -3   5 -13  168.59   27.66
   3  -5  14  595.72   52.18
  -3   5 -14  582.71   50.37
  -3   5 -14  577.48   44.78
  -3   5 -14  486.27   46.54
   3  -5  15  296.70   38.65
  -3   5 -15  297.18   38.46
  -3   5 -15  318.01   38.80
   3  -5  16  228.07   36.14
  -3   5 -16  192.78   31.77
  -3   5 -16  243.67   35.01
   3  -5  17   76.40   21.82
  -3   5 -17   73.51   20.97
  -3   5 -17   45.17   18.56
  -3   4  18  189.33   32.79
   3  -4 -18  130.99   28.78
  -3   4  17  836.38   64.84
   3  -4 -17  887.23   67.25
   3  -4 -16  320.70   39.91
  -3   4  16  359.63   41.48
  -3   4  16  355.23   41.57
   3  -4 -15   15.25   13.52
  -3   4  15   16.07   15.42
   3  -4 -14  247.69   32.52
  -3   4  14  281.87   34.69
  -3   4  13  533.82   43.96
   3  -4 -13  618.94   48.26
  -3   4  13  582.53   40.06
   3  -4 -12  800.16   52.47
  -3   4  12  811.40   44.97
  -3   4  12  775.48   50.62
   3  -4 -11  248.82   29.07
  -3   4  11  222.18   20.67
   3  -4 -11  251.74   22.67
  -3   4  11  239.16   28.00
   3  -4 -11  240.57   22.39
  -3   4  11  258.29   25.25
  -3   4  10  254.84   27.72
  -3   4  10  225.01   20.55
   3  -4 -10  188.53   19.15
   3  -4 -10  192.97   18.80
  -3   4  10  195.27   21.05
   3  -4 -10  203.08   25.66
   3  -4  -9   72.43   15.40
   3  -4  -9   92.41   13.94
  -3   4   9   60.51   11.22
  -3   4   9   76.66   15.33
  -3   4   9   57.62   12.61
   3  -4  -9  100.17   12.97
  -3   4   8 1500.03   52.46
   3  -4  -8 1578.00   48.08
   3  -4  -8 1608.04   50.42
   3  -4  -8 1528.34   59.26
  -3   4   8 1434.30   57.00
  -3   4   8 1513.49   57.25
   3  -4  -7 1261.07   51.06
  -3   4   7 1210.53   45.61
  -3   4   7 1262.97   51.27
   3  -4  -7 1259.82   43.35
  -3   4   7 1189.00   48.26
   3  -4  -6   35.81    8.88
  -3   4   6   51.91   11.53
  -3   4   6   44.49   11.81
  -3   4   6   26.89    8.83
   3  -4  -6   41.26   11.55
  -3   4   5  434.51   25.88
  -3   4   5  462.10   27.62
   3  -4  -5  493.97   26.55
   3  -4  -5  442.33   27.65
  -3   4   5  441.71   28.35
   3  -4  -4 2017.33   53.64
   3  -4  -4 2052.27   52.45
  -3   4   4 1932.78   56.40
  -3   4   4 2011.97   54.13
   3  -4  -4 2049.45   54.04
  -3   4   4 2041.28   54.13
   3  -4  -3 2527.95   55.66
  -3   4   3 2402.03   56.10
   3  -4  -3 2622.72   58.93
  -3   4   3 2374.21   60.55
  -3   4   3 2469.73   58.86
   3  -4  -3 2437.73   58.72
  -3   4   2 1358.46   41.87
   3  -4  -2 1425.21   43.67
   3  -4  -2 1382.50   38.50
  -3   4   2 1411.38   45.74
   3  -4  -2 1494.07   46.49
  -3   4   1   35.85    7.65
   3  -4  -1   40.86    7.68
  -3   4   1   59.55   15.28
   3  -4  -1   32.39    8.87
  -3   4   1   29.08    9.25
  -3   4   1   45.84    9.63
   3  -4   0  994.38   29.99
   3  -4   0  961.05   36.55
  -3   4   0 1055.35   39.35
  -3   4   0  994.15   37.28
  -3   4   0 1001.84   35.22
   3  -4   0 1006.85   38.62
   3  -4   1 2093.98   50.82
   3  -4   1 2070.55   54.71
  -3   4  -1 2121.42   52.16
  -3   4  -1 2113.43   53.53
   3  -4   1 2138.64   55.98
  -3   4  -1 2127.20   55.51
   3  -4   2  637.85   29.06
  -3   4  -2  682.73   24.35
  -3   4  -2  668.94   31.55
  -3   4  -2  632.77   29.59
  -3   4  -2  578.92   30.09
   3  -4   2  706.02   32.75
   3  -4   2  687.40   32.18
  -3   4  -3  164.39   12.59
   3  -4   3  142.77   15.20
  -3   4  -3  132.50   14.52
   3  -4   3  162.15   17.46
  -3   4  -3  148.70   16.66
  -3   4  -3  157.40   16.75
   3  -4   3  175.50   17.85
  -3   4  -4  896.44   28.75
   3  -4   4  881.79   38.15
  -3   4  -4  869.45   35.48
  -3   4  -4  853.08   38.73
  -3   4  -4  872.96   38.55
   3  -4   4  803.88   35.74
   3  -4   4  910.74   37.70
   3  -4   5 1042.20   42.33
  -3   4  -5 1063.83   32.66
   3  -4   5 1024.43   42.43
   3  -4   5 1016.49   43.59
  -3   4  -5  984.74   43.63
  -3   4  -5  969.13   43.16
   3  -4   5  958.00   39.59
  -3   4  -5 1012.78   39.15
   3  -4   6  463.48   29.94
  -3   4  -6  443.44   22.77
   3  -4   6  497.77   32.33
  -3   4  -6  473.31   31.95
  -3   4  -6  430.83   26.57
   3  -4   6  454.14   29.71
  -3   4  -6  455.27   30.78
   3  -4   6  455.82   27.76
   3  -4   7   54.23   11.35
   3  -4   7   64.08   14.21
   3  -4   7   43.09   10.92
  -3   4  -7   79.31   11.15
   3  -4   7   54.12   11.72
  -3   4  -7   46.92   11.49
  -3   4  -7   40.98   11.86
  -3   4  -7   57.62   14.45
  -3   4  -8  417.77   25.19
   3  -4   8  420.24   31.23
   3  -4   8  400.61   31.96
  -3   4  -8  419.49   32.50
  -3   4  -8  405.70   28.01
   3  -4   8  424.01   32.09
   3  -4   8  400.15   24.74
  -3   4  -8  372.83   31.55
   3  -4   8  420.16   27.56
   3  -4   9   67.52   12.44
  -3   4  -9   83.33   18.94
   3  -4   9   39.30   12.43
   3  -4   9   79.03   16.02
   3  -4   9   52.34   13.50
  -3   4  -9   56.49   10.98
  -3   4  -9   63.77   13.24
  -3   4  -9   86.16   16.70
   3  -4   9   82.04   12.52
   3  -4  10  447.51   36.57
  -3   4 -10  534.78   31.74
   3  -4  10  439.93   33.90
   3  -4  10  451.04   36.35
  -3   4 -10  395.42   34.31
  -3   4 -10  427.20   31.53
  -3   4 -10  415.72   36.07
   3  -4  10  452.85   27.79
   3  -4  11  470.87   37.03
  -3   4 -11  517.52   33.26
   3  -4  11  485.67   39.68
   3  -4  11  430.18   37.28
  -3   4 -11  479.22   39.45
  -3   4 -11  530.83   36.06
  -3   4 -11  487.33   40.70
   3  -4  12   15.62   11.40
   3  -4  12    9.96    9.71
   3  -4  12   14.55   13.50
  -3   4 -12   12.99   10.81
  -3   4 -12   24.67   13.67
  -3   4 -12   10.06   11.33
  -3   4 -12   16.48   10.62
   3  -4  13   98.80   22.67
   3  -4  13  183.56   25.11
   3  -4  13  131.34   23.47
  -3   4 -13  134.48   20.41
  -3   4 -13  131.56   23.84
  -3   4 -13  140.40   24.05
   3  -4  14  278.23   35.80
  -3   4 -14  316.63   36.39
   3  -4  14  346.43   35.46
   3  -4  14  301.86   34.38
  -3   4 -14  285.32   35.15
   3  -4  15  723.26   57.52
   3  -4  15  711.31   50.66
   3  -4  15  652.44   50.65
  -3   4 -15  690.17   55.49
  -3   4 -15  669.34   53.85
   3  -4  16   23.41   14.41
   3  -4  16   20.86   17.48
  -3   4 -16    8.47   12.77
  -3   4 -16   21.27   17.70
   3  -4  17   -4.11   14.25
   3  -4  17    8.02   12.70
  -3   4 -17   37.96   18.59
  -3   4 -17   -8.88   12.21
  -3   4 -18  184.99   32.84
  -3   4 -18  157.25   29.39
  -3   3  18   90.46   23.76
   3  -3 -18  108.30   26.38
   3  -3 -18   92.33   23.53
   3  -3 -17  566.67   53.14
  -3   3  17  583.23   53.06
  -3   3  16  606.01   52.08
   3  -3 -16  645.17   54.37
  -3   3  15   62.21   17.49
   3  -3 -15   67.19   18.98
  -3   3  15   70.12   17.36
  -3   3  15   60.98   17.55
  -3   3  14   91.32   20.43
  -3   3  14  120.04   20.41
  -3   3  14  141.71   24.80
   3  -3 -14  103.12   22.54
   3  -3 -14   98.57   18.08
   3  -3 -13  326.43   35.08
  -3   3  13  302.18   33.54
  -3   3  13  281.75   28.10
   3  -3 -13  277.97   27.86
   3  -3 -12  986.02   56.84
  -3   3  12  955.07   54.23
  -3   3  12 1068.32   51.75
   3  -3 -12  947.30   46.35
   3  -3 -11  657.42   44.04
  -3   3  11  673.01   39.93
  -3   3  11  706.40   32.45
   3  -3 -11  634.29   36.51
  -3   3  11  652.64   43.40
   3  -3 -10  416.91   33.48
  -3   3  10  447.89   22.74
   3  -3 -10  415.72   28.46
  -3   3  10  464.15   34.83
  -3   3  10  402.52   29.80
  -3   3  10  450.93   24.83
   3  -3 -10  431.37   24.53
   3  -3  -9  327.46   29.05
  -3   3   9  341.53   20.72
  -3   3   9  360.25   27.18
   3  -3  -9  345.10   21.35
  -3   3   9  316.25   27.20
  -3   3   9  325.02   20.24
   3  -3  -8 2208.01   68.39
  -3   3   8 2177.80   49.22
  -3   3   8 2191.73   65.51
  -3   3   8 2208.27   62.99
   3  -3  -8 2326.92   52.55
   3  -3  -7 1504.21   53.56
  -3   3   7 1594.64   51.58
   3  -3  -7 1508.39   41.03
  -3   3   7 1551.87   55.16
  -3   3   7 1469.85   49.91
  -3   3   6   96.03   14.01
   3  -3  -6  120.20   12.21
   3  -3  -6  105.25   15.11
  -3   3   6  108.45   15.20
  -3   3   6   88.03   12.55
   3  -3  -6  118.29   12.70
   3  -3  -5    3.25    5.46
   3  -3  -5    3.89    5.79
   3  -3  -5    1.86    6.04
  -3   3   5   11.22    8.46
  -3   3   5   -2.07    6.90
  -3   3   5   -1.83    7.41
  -3   3   4  972.42   36.53
   3  -3  -4  994.90   36.52
  -3   3   4 1011.25   34.39
  -3   3   4  927.83   37.07
   3  -3  -4 1078.76   33.16
   3  -3  -4  936.88   33.15
  -3   3   3  909.58   30.36
   3  -3  -3  888.65   32.56
   3  -3  -3  934.93   30.90
  -3   3   3  904.77   35.25
   3  -3  -3  959.85   33.09
  -3   3   3  852.29   33.31
   3  -3  -2 3307.78   59.08
  -3   3   2 3521.30   65.04
  -3   3   2 3254.74   53.91
  -3   3   2 3390.74   63.60
   3  -3  -2 3474.84   59.84
   3  -3  -2 3409.62   62.07
  -3   3   1  312.00   16.96
   3  -3  -1  325.37   18.57
  -3   3   1  348.71   21.54
  -3   3   1  359.43   20.84
   3  -3  -1  361.31   21.04
  -3   3   0  916.68   31.28
  -3   3   0  913.74   30.01
  -3   3   0  868.76   32.85
   3  -3   0  902.88   32.74
  -3   3   0  871.50   31.74
   3  -3   0  908.41   33.48
   3  -3   1 3052.35   61.11
   3  -3   1 3186.53   53.43
  -3   3  -1 3262.73   54.68
  -3   3  -1 3035.49   61.43
  -3   3  -1 3120.92   60.60
   3  -3   1 3174.23   62.61
  -3   3  -1 2998.60   55.41
   3  -3   2 2370.56   48.14
   3  -3   2 2320.73   54.19
   3  -3   2 2373.59   55.74
  -3   3  -2 2419.90   56.00
  -3   3  -2 2453.67   49.80
  -3   3  -2 2316.94   54.82
  -3   3  -2 2504.28   48.13
   3  -3   2 2465.58   56.23
   3  -3   3  796.31   30.39
  -3   3  -3  817.76   28.39
  -3   3  -3  701.41   32.13
   3  -3   3  721.68   32.42
   3  -3   3  779.43   33.53
  -3   3  -3  763.43   33.34
   3  -3   3  816.40   33.61
  -3   3  -3  746.16   28.11
   3  -3   4   29.24    8.99
   3  -3   4   38.43    8.92
   3  -3   4   28.87    8.92
  -3   3  -4   21.97    9.16
  -3   3  -4   23.85    8.88
   3  -3   4   41.32   10.49
  -3   3  -4   26.99    6.75
  -3   3  -4   25.98    6.93
   3  -3   5 1491.91   46.54
  -3   3  -5 1491.73   42.03
   3  -3   5 1403.59   48.22
   3  -3   5 1460.10   50.26
  -3   3  -5 1352.25   47.27
  -3   3  -5 1415.08   40.36
  -3   3  -5 1478.94   50.28
   3  -3   5 1515.97   46.56
  -3   3  -6  465.32   25.16
   3  -3   6  469.61   28.10
  -3   3  -6  401.84   28.26
  -3   3  -6  447.51   24.27
  -3   3  -6  435.15   29.08
   3  -3   6  457.29   29.55
   3  -3   6  449.81   26.41
   3  -3   6  433.75   29.34
   3  -3   7 1496.88   54.76
   3  -3   7 1403.38   54.44
  -3   3  -7 1477.21   46.71
   3  -3   7 1399.53   51.10
  -3   3  -7 1491.56   54.43
  -3   3  -7 1520.18   45.90
  -3   3  -7 1380.06   53.64
   3  -3   7 1548.41   48.67
   3  -3   8   20.24    7.09
   3  -3   8   16.01    8.73
   3  -3   8   19.78    9.66
   3  -3   8   31.10   12.81
  -3   3  -8   25.28    8.83
  -3   3  -8   21.70    8.29
  -3   3  -8   13.69   10.52
  -3   3  -8   23.75   10.72
   3  -3   9  484.58   34.10
  -3   3  -9  471.27   30.02
  -3   3  -9  442.11   33.20
  -3   3  -9  482.22   28.75
   3  -3   9  528.19   35.80
  -3   3  -9  473.82   34.82
   3  -3   9  497.53   28.55
   3  -3   9  522.35   36.89
   3  -3  10  465.37   35.68
  -3   3 -10  495.38   32.50
   3  -3  10  481.98   36.79
  -3   3 -10  502.07   30.27
   3  -3  10  512.88   36.56
  -3   3 -10  467.53   37.26
  -3   3 -10  515.76   37.47
   3  -3  10  529.35   29.21
   3  -3  11  637.80   44.19
  -3   3 -11  645.27   38.77
  -3   3 -11  514.69   39.38
  -3   3 -11  664.33   37.09
  -3   3 -11  625.91   43.96
   3  -3  11  645.77   44.17
   3  -3  11  687.91   43.51
   3  -3  12  163.75   26.35
   3  -3  12  142.02   22.75
  -3   3 -12  142.60   20.49
  -3   3 -12  171.13   20.58
   3  -3  12  192.20   24.89
  -3   3 -12  175.87   25.12
  -3   3 -12  197.33   26.02
  -3   3 -13  460.90   36.42
  -3   3 -13  454.56   41.62
   3  -3  13  398.73   38.83
   3  -3  13  413.66   37.63
  -3   3 -13  477.44   41.39
   3  -3  13  445.27   38.94
   3  -3  14  404.49   40.32
  -3   3 -14  425.81   36.81
   3  -3  14  382.04   36.29
   3  -3  14  342.02   35.95
  -3   3 -14  323.29   35.52
  -3   3 -14  415.02   40.07
   3  -3  15  479.04   42.48
   3  -3  15  503.41   47.30
  -3   3 -15  447.76   39.20
   3  -3  15  502.37   44.22
  -3   3 -15  490.90   44.37
  -3   3 -15  478.10   45.91
   3  -3  16  184.66   30.82
   3  -3  16  219.49   30.53
   3  -3  16  201.57   29.99
  -3   3 -16  161.98   27.58
  -3   3 -16  235.68   33.17
   3  -3  17    9.31   14.66
   3  -3  17    8.40   11.64
  -3   3 -17    8.04   12.56
  -3   3 -17   32.73   17.01
   3  -3  18   25.68   17.86
  -3   3 -18   29.11   18.65
  -3   3 -18   -9.44   11.94
  -3   2  19    2.15   11.93
   3  -2 -19   21.61   19.42
   3  -2 -19    4.97   10.13
  -3   2  18   88.04   22.39
   3  -2 -18   75.33   22.77
   3  -2 -18  117.04   25.97
  -3   2  17  222.19   33.38
   3  -2 -17  250.28   35.95
  -3   2  16  575.59   49.96
   3  -2 -16  456.17   44.45
  -3   2  16  596.06   45.72
   3  -2 -16  602.60   45.88
  -3   2  15   29.52   16.08
   3  -2 -15   36.90   17.29
   3  -2 -15   44.48   13.63
  -3   2  15   50.33   16.16
  -3   2  14  173.34   26.43
   3  -2 -14  154.67   25.65
  -3   2  14  163.29   24.50
   3  -2 -14  134.03   21.32
  -3   2  13  712.31   48.58
   3  -2 -13  657.82   42.63
   3  -2 -13  649.01   47.44
  -3   2  13  678.02   43.76
  -3   2  12  640.01   44.01
   3  -2 -12  637.15   44.68
  -3   2  12  682.00   42.86
   3  -2 -12  690.83   41.85
  -3   2  12  614.88   42.25
  -3   2  11  180.07   23.32
   3  -2 -11  195.63   23.67
   3  -2 -11  195.13   22.85
  -3   2  11  222.19   24.22
  -3   2  10   -2.26    7.98
  -3   2  10    6.91    8.90
  -3   2  10    0.09    4.14
  -3   2  10    3.93    4.33
   3  -2 -10    5.75    8.57
   3  -2 -10    6.50    8.30
   3  -2  -9  932.23   46.07
  -3   2   9  955.01   44.79
   3  -2  -9  946.76   28.19
  -3   2   9  977.99   29.17
  -3   2   9  979.29   32.19
  -3   2   9  957.08   44.92
  -3   2   8 4183.71   86.76
   3  -2  -8 3909.88   88.29
  -3   2   8 3997.33   84.32
  -3   2   8 4002.36   54.30
   3  -2  -8 4175.31   57.54
  -3   2   8 4280.92   67.83
   3  -2  -7 1360.99   49.49
  -3   2   7 1369.23   38.91
  -3   2   7 1274.09   28.67
   3  -2  -7 1363.04   31.93
  -3   2   7 1327.75   45.91
  -3   2   7 1309.00   47.34
   3  -2  -7 1296.98   33.52
  -3   2   6   36.87    9.19
   3  -2  -6   28.66    6.33
   3  -2  -6   26.53    9.41
  -3   2   6   16.50    7.08
   3  -2  -6   23.08    5.02
  -3   2   6   16.95    8.54
   3  -2  -5  501.41   27.10
  -3   2   5  553.83   24.96
  -3   2   5  598.08   29.42
  -3   2   5  633.34   28.73
   3  -2  -5  573.63   20.42
   3  -2  -5  594.32   23.65
  -3   2   4 1697.25   38.94
   3  -2  -4 1717.82   46.94
  -3   2   4 1677.85   46.53
  -3   2   4 1831.22   46.07
  -3   2   4 1715.17   47.96
   3  -2  -4 1780.08   40.04
   3  -2  -4 1837.09   36.51
   3  -2  -3 2483.01   53.01
  -3   2   3 2522.70   53.95
  -3   2   3 2460.00   41.35
  -3   2   3 2529.69   54.28
   3  -2  -3 2455.18   48.46
   3  -2  -2  323.97   18.76
  -3   2   2  328.50   13.92
  -3   2   2  349.84   19.50
   3  -2  -2  329.77   18.58
  -3   2   2  357.34   20.21
  -3   2   1  528.25   16.07
   3  -2  -1  561.82   23.29
   3  -2  -1  517.99   19.68
  -3   2   1  561.86   22.89
  -3   2   1  544.30   24.34
   3  -2  -1  550.73   24.06
  -3   2   1  529.13   23.95
  -3   2   0 8466.15   91.39
   3  -2   0 8503.10   84.82
   3  -2   0 8254.61   90.35
  -3   2   0 8047.42   80.28
  -3   2   0 8192.07   92.08
  -3   2   0 8317.24   92.90
   3  -2   0 8413.17   94.03
   3  -2   1 3858.15   46.76
  -3   2  -1 3804.61   63.01
   3  -2   1 3830.92   63.97
  -3   2  -1 3862.51   61.45
  -3   2  -1 3852.59   52.40
  -3   2  -1 3769.43   64.39
   3  -2   1 3811.22   61.55
   3  -2   1 3847.29   65.23
  -3   2  -2 2262.03   39.22
   3  -2   2 2293.75   39.96
  -3   2  -2 2180.87   47.34
   3  -2   2 2237.19   51.39
  -3   2  -2 2145.48   48.59
  -3   2  -2 2108.48   49.78
   3  -2   2 2232.65   51.23
   3  -2   2 2194.46   50.41
   3  -2   3   57.59    8.99
   3  -2   3   66.71   11.81
   3  -2   3   46.74   10.15
  -3   2  -3   44.01    8.61
  -3   2  -3   46.78    6.87
  -3   2  -3   41.82    9.00
  -3   2  -3   43.49    9.87
   3  -2   3   53.62   10.16
   3  -2   4  646.30   31.36
   3  -2   4  692.48   27.44
   3  -2   4  691.69   31.04
  -3   2  -4  704.75   29.61
   3  -2   4  643.37   32.12
  -3   2  -4  629.45   21.64
  -3   2  -4  696.75   30.30
  -3   2  -4  682.28   31.81
   3  -2   5 1264.16   45.54
   3  -2   5 1248.50   39.74
   3  -2   5 1186.86   40.70
  -3   2  -5 1293.62   42.10
   3  -2   5 1204.91   45.32
  -3   2  -5 1213.06   41.83
  -3   2  -5 1231.47   31.85
  -3   2  -5 1205.98   36.58
  -3   2  -5 1206.29   43.57
  -3   2  -6 3665.98   73.71
   3  -2   6 3657.25   73.71
   3  -2   6 3651.31   80.76
  -3   2  -6 3433.28   73.71
  -3   2  -6 3429.05   56.91
   3  -2   6 3580.42   81.60
  -3   2  -6 3554.33   78.03
  -3   2  -6 3566.43   61.17
   3  -2   6 3644.81   71.77
  -3   2  -7  988.72   42.15
   3  -2   7  902.45   42.42
   3  -2   7 1007.18   42.93
   3  -2   7 1033.79   39.37
  -3   2  -7 1003.96   41.13
  -3   2  -7  936.99   31.82
  -3   2  -7  938.08   42.43
  -3   2  -7  976.18   31.24
   3  -2   7 1033.93   46.89
   3  -2   8  165.12   20.60
  -3   2  -8  165.44   12.96
  -3   2  -8  185.04   19.79
   3  -2   8  163.40   20.06
  -3   2  -8  152.59   14.18
  -3   2  -8  171.01   20.57
  -3   2  -8  177.04   19.98
   3  -2   8  200.18   18.09
   3  -2   8  166.28   20.13
  -3   2  -9  849.11   42.49
  -3   2  -9  742.21   25.30
   3  -2   9  769.03   43.00
   3  -2   9  788.89   43.11
   3  -2   9  855.99   46.02
  -3   2  -9  763.54   41.16
  -3   2  -9  790.18   32.74
  -3   2  -9  790.84   43.10
   3  -2   9  782.82   35.47
   3  -2  10 2199.74   74.57
  -3   2 -10 2193.66   71.00
   3  -2  10 2178.78   59.21
   3  -2  10 2227.24   75.76
  -3   2 -10 2125.23   71.64
   3  -2  10 2116.37   74.70
  -3   2 -10 2286.76   58.45
  -3   2 -10 2143.55   73.74
   3  -2  11  930.28   51.40
  -3   2 -11 1062.92   51.82
   3  -2  11 1008.15   54.13
  -3   2 -11 1001.54   51.69
  -3   2 -11  945.77   51.91
   3  -2  11 1044.80   41.80
   3  -2  11  977.80   53.43
   3  -2  12   23.85   13.29
   3  -2  12   37.22   14.02
  -3   2 -12   45.65   13.92
  -3   2 -12   33.45   12.98
  -3   2 -12   47.85   14.93
   3  -2  12   21.78   11.60
   3  -2  13   76.21   17.68
   3  -2  13  125.15   21.98
  -3   2 -13  121.04   20.42
  -3   2 -13   81.51   18.83
   3  -2  13  109.69   21.19
  -3   2 -13  105.46   21.11
   3  -2  14 1341.13   71.21
  -3   2 -14 1283.53   65.03
  -3   2 -14 1311.59   67.25
   3  -2  14 1514.78   72.32
   3  -2  14 1338.70   68.68
  -3   2 -14 1312.93   68.73
   3  -2  15  650.03   52.38
  -3   2 -15  610.06   47.28
  -3   2 -15  623.27   49.99
   3  -2  15  679.70   50.74
   3  -2  15  583.33   47.45
  -3   2 -15  643.44   49.53
   3  -2  16  329.25   39.57
  -3   2 -16  330.85   36.91
   3  -2  16  221.87   31.53
  -3   2 -16  232.91   31.51
  -3   2 -16  292.60   36.04
   3  -2  16  289.98   34.06
   3  -2  17    1.68   10.85
  -3   2 -17   17.70   17.46
  -3   2 -17   10.97   15.59
   3  -2  17   22.82   15.00
   3  -2  17    1.90   12.31
  -3   2 -17    4.50   11.03
   3  -2  18   76.20   23.27
  -3   1  19   18.64   15.14
   3  -1 -19    8.47   10.86
   3  -1 -19   -6.10   11.40
  -3   1  18    8.41   13.11
   3  -1 -18   28.25   13.38
   3  -1 -18   13.56   13.81
   3  -1 -18   19.64   13.60
  -3   1  17  132.18   27.27
   3  -1 -17  117.81   25.33
  -3   1  17   97.88   21.27
   3  -1 -17   88.96   21.02
   3  -1 -17   65.93   19.27
  -3   1  16  884.90   61.12
   3  -1 -16  798.18   57.70
  -3   1  16  917.59   57.13
   3  -1 -16  798.71   54.24
  -3   1  15  639.03   51.04
   3  -1 -15  652.03   50.74
  -3   1  15  710.53   49.23
   3  -1 -15  667.80   47.63
  -3   1  14    3.89   10.40
   3  -1 -14   15.32   10.88
  -3   1  14    4.94   12.21
   3  -1 -14   15.01   11.47
  -3   1  13  862.88   52.73
   3  -1 -13  898.03   54.41
   3  -1 -13  929.96   51.96
  -3   1  13  976.90   53.35
  -3   1  12  251.26   28.03
   3  -1 -12  242.21   27.93
  -3   1  12  233.47   27.12
   3  -1 -12  192.13   23.69
  -3   1  11  245.59   26.10
   3  -1 -11  240.34   26.68
  -3   1  11  219.39   17.55
  -3   1  11  216.61   24.44
   3  -1 -11  246.53   26.48
  -3   1  10   58.58   13.88
  -3   1  10   43.27   13.05
   3  -1 -10   47.10   12.84
   3  -1 -10   33.79   11.01
  -3   1  10   42.49    7.62
  -3   1   9   73.87    9.92
  -3   1   9   66.48   13.57
  -3   1   9   62.46   13.90
   3  -1  -9   62.37   13.31
  -3   1   9   81.25    6.73
  -3   1   8 2104.67   48.27
   3  -1  -8 2005.73   61.78
  -3   1   8 2207.25   64.61
  -3   1   8 1968.41   26.69
  -3   1   8 1995.84   60.84
   3  -1  -8 2029.79   33.68
  -3   1   7 2429.47   64.77
  -3   1   7 2337.88   60.72
   3  -1  -7 2447.57   64.29
  -3   1   7 2442.32   52.18
  -3   1   7 2459.33   59.39
   3  -1  -7 2472.42   39.52
   3  -1  -6 1341.40   45.29
  -3   1   6 1341.73   40.68
  -3   1   6 1373.53   46.66
  -3   1   6 1370.66   39.11
   3  -1  -6 1314.65   21.95
   3  -1  -6 1482.16   32.33
   3  -1  -5  112.51   13.77
  -3   1   5  154.33   13.08
   3  -1  -5  133.62    7.79
   3  -1  -5  128.90   11.16
  -3   1   5  124.84   13.13
  -3   1   5  120.85   14.52
   3  -1  -4    6.90    6.00
  -3   1   4    0.33    6.19
  -3   1   4    5.25    4.89
  -3   1   4    7.90    7.42
   3  -1  -4    8.03    5.03
  -3   1   3 1305.88   39.46
   3  -1  -3 1257.59   37.75
  -3   1   3 1271.82   38.73
  -3   1   3 1437.98   26.93
   3  -1  -3 1299.96   33.64
  -3   1   2 1776.95   43.10
  -3   1   2 1906.71   22.67
   3  -1  -2 1789.12   35.22
  -3   1   2 1690.00   43.34
   3  -1  -2 1856.69   29.79
   3  -1  -2 1846.64   41.79
  -3   1   2 1853.87   45.90
   3  -1  -1   23.66    5.26
  -3   1   1   19.31    6.87
   3  -1  -1   30.38    6.65
  -3   1   1   19.40    7.07
   3  -1  -1   31.41    7.11
  -3   1   1   21.31    6.87
  -3   1   1   22.34    6.86
  -3   1   0 1129.76   31.17
  -3   1   0 1217.54   37.17
   3  -1   0 1213.55   33.09
   3  -1   0 1247.08   31.81
  -3   1   0 1193.23   27.68
   3  -1   0 1144.86   34.98
  -3   1   0 1100.60   34.36
   3  -1   1  363.95   20.11
  -3   1  -1  380.25   20.63
  -3   1  -1  363.97   20.41
   3  -1   1  363.44   10.66
   3  -1   1  388.21   20.25
  -3   1  -1  412.65   14.39
   3  -1   1  388.91   21.46
  -3   1  -1  353.90   18.20
  -3   1  -1  375.54   20.44
  -3   1  -1  373.63   17.50
  -3   1  -2  843.54   31.57
   3  -1   2  858.53   32.25
  -3   1  -2  787.10   29.78
   3  -1   2  827.68   20.63
   3  -1   2  842.97   31.77
  -3   1  -2  797.41   27.31
  -3   1  -2  806.47   30.45
   3  -1   2  817.58   31.65
  -3   1  -2  837.21   17.80
  -3   1  -3 3061.64   61.82
  -3   1  -3 3097.12   60.55
  -3   1  -3 3072.83   56.97
  -3   1  -3 3236.47   32.42
   3  -1   3 3135.79   47.60
  -3   1  -3 3099.25   55.13
   3  -1   3 3031.38   62.01
   3  -1   3 3035.74   63.97
   3  -1   3 3084.77   64.58
  -3   1  -4  235.96   18.27
   3  -1   4  206.58   14.75
  -3   1  -4  173.51   16.26
  -3   1  -4  214.59   15.69
   3  -1   4  197.69   16.48
   3  -1   4  223.18   20.06
  -3   1  -4  216.36    9.15
  -3   1  -4  209.20   15.99
   3  -1   4  199.36   18.35
   3  -1   5  765.96   30.64
  -3   1  -5  769.27   34.13
   3  -1   5  675.65   34.47
  -3   1  -5  750.84   33.19
   3  -1   5  739.07   36.05
  -3   1  -5  687.59   29.25
  -3   1  -5  683.71   17.93
   3  -1   5  740.66   32.63
  -3   1  -5  682.82   26.43
   3  -1   6 2054.33   54.29
  -3   1  -6 1997.88   57.37
   3  -1   6 1990.10   61.46
  -3   1  -6 2042.78   44.72
   3  -1   6 1966.11   60.97
  -3   1  -6 2038.99   52.51
  -3   1  -6 1977.13   33.88
  -3   1  -6 2062.90   57.21
   3  -1   6 1996.10   54.39
   3  -1   7 1438.83   55.00
  -3   1  -7 1493.51   37.49
   3  -1   7 1580.61   51.84
  -3   1  -7 1519.29   53.37
  -3   1  -7 1483.77   47.98
   3  -1   7 1523.71   56.33
  -3   1  -7 1503.63   33.28
   3  -1   7 1549.04   48.91
  -3   1  -7 1554.62   52.18
   3  -1   8   97.97   15.73
   3  -1   8   61.99   13.32
  -3   1  -8   56.82   12.84
   3  -1   8   59.76   13.72
  -3   1  -8   79.92   14.64
  -3   1  -8   81.25    8.76
   3  -1   8   83.96   13.44
  -3   1  -8   71.74   13.59
  -3   1  -8   65.06    8.90
   3  -1   9   68.38   14.34
  -3   1  -9   51.05   13.41
   3  -1   9   73.36   15.20
  -3   1  -9   71.18   15.79
   3  -1   9   51.78   14.28
  -3   1  -9   81.56   14.15
   3  -1   9   90.86   13.59
   3  -1  10  417.96   34.40
   3  -1  10  438.79   34.02
  -3   1 -10  504.01   36.00
   3  -1  10  470.00   35.60
   3  -1  10  465.90   28.74
  -3   1 -10  507.57   33.61
  -3   1 -10  435.71   32.81
   3  -1  11 1144.47   57.18
  -3   1 -11 1129.98   56.19
   3  -1  11 1142.75   57.80
   3  -1  11 1023.36   54.39
  -3   1 -11 1164.28   53.20
  -3   1 -11 1101.14   54.29
   3  -1  11 1184.75   46.02
  -3   1 -12    5.39    9.05
   3  -1  12   19.97   12.77
   3  -1  12   18.96   11.45
  -3   1 -12   14.26    9.72
   3  -1  12   -0.23   11.23
  -3   1 -12   -0.85   10.50
   3  -1  13  131.01   23.22
  -3   1 -13  134.34   22.34
   3  -1  13  127.62   23.68
   3  -1  13  160.67   24.83
  -3   1 -13  125.48   21.72
  -3   1 -13  150.79   23.00
   3  -1  14  117.67   22.77
   3  -1  14  134.54   23.64
  -3   1 -14  138.61   23.62
  -3   1 -14  128.95   23.34
   3  -1  14  134.95   23.52
  -3   1 -14  151.67   23.43
   3  -1  15  698.57   54.21
  -3   1 -15  710.41   53.40
   3  -1  15  690.06   51.90
   3  -1  15  697.81   52.27
  -3   1 -15  835.73   55.33
   3  -1  16  217.88   31.71
  -3   1 -16  252.53   32.53
   3  -1  16  288.51   36.10
   3  -1  16  318.04   37.10
   3  -1  17   25.79   17.31
   3  -1  17   37.07   15.35
  -3   1 -17   39.84   17.05
   3  -1  17   46.19   17.94
   3  -1  18   69.78   22.99
  -3   1 -18   43.01   16.58
   3  -1  18   36.80   16.70
   3   0 -20  311.50   39.87
  -3   0  19   27.95   16.34
   3   0 -19   15.83   13.59
   3   0 -19   39.62   17.68
   3   0 -19   28.10   15.01
  -3   0  18  -10.21   12.72
   3   0 -18   26.73   15.76
   3   0 -18    6.39   12.39
  -3   0  18    3.32   12.04
   3   0 -18  -10.90   14.27
  -3   0  17  356.03   41.33
   3   0 -17  288.85   36.31
   3   0 -17  320.42   38.69
   3   0 -17  317.99   37.11
  -3   0  17  376.08   39.82
  -3   0  16  839.35   59.72
   3   0 -16  905.78   59.23
  -3   0  16  834.85   56.85
   3   0 -16  818.83   57.04
  -3   0  15  766.41   54.53
   3   0 -15  794.32   54.23
  -3   0  15  840.44   55.43
   3   0 -15  770.29   53.01
  -3   0  14  198.03   26.25
  -3   0  14  176.67   26.39
   3   0 -14  232.24   29.31
   3   0 -14  177.71   26.85
  -3   0  13  748.62   49.32
   3   0 -13  815.19   50.34
  -3   0  13  839.80   51.15
   3   0 -13  738.02   48.61
  -3   0  12 1157.04   58.45
   3   0 -12 1116.02   56.15
   3   0 -12 1077.34   55.41
  -3   0  12 1225.60   59.29
  -3   0  11   78.19   15.92
   3   0 -11   94.24   17.15
  -3   0  11  108.81   19.55
   3   0 -11   73.67   16.63
  -3   0  10  199.98   16.32
  -3   0  10  195.30   23.13
   3   0 -10  181.53   22.34
  -3   0  10  195.52   23.25
   3   0 -10  180.60   21.70
  -3   0   9   49.64   12.15
  -3   0   9   62.43    9.59
   3   0  -9   73.76   13.97
  -3   0   9   46.82   12.66
  -3   0   9   71.87    6.98
   3   0  -9   88.54   15.76
  -3   0   8 2325.43   65.27
   3   0  -8 2504.07   67.48
  -3   0   8 2359.59   69.51
  -3   0   8 2421.00   55.01
   3   0  -8 2391.73   32.49
  -3   0   7 3727.20   75.66
   3   0  -7 3826.61   78.65
  -3   0   7 3891.86   85.19
   3   0  -7 3837.92   46.94
  -3   0   7 3875.28   69.83
  -3   0   6 1918.36   50.00
   3   0  -6 1965.26   53.62
  -3   0   6 1889.89   56.73
   3   0  -6 2019.22   37.16
  -3   0   6 2048.81   50.26
   3   0  -5   -0.22    6.01
  -3   0   5    0.30    7.73
  -3   0   5   -1.56    6.14
  -3   0   5   -0.39    4.68
   3   0  -5    7.13    4.25
   3   0  -4 1404.30   41.44
  -3   0   4 1344.39   32.97
  -3   0   4 1466.13   42.72
  -3   0   4 1343.58   43.29
   3   0  -4 1412.49   35.21
  -3   0   3   41.27    5.91
   3   0  -3   40.15    5.26
   3   0  -3   38.26    8.05
  -3   0   3   41.85   10.00
   3   0  -3   43.29    4.59
  -3   0   3   46.06    9.91
  -3   0   3   37.34    8.56
   3   0  -3   43.81    7.42
  -3   0   2 1955.98   48.93
  -3   0   2 1894.80   24.90
   3   0  -2 1875.64   33.50
  -3   0   2 1809.30   45.69
  -3   0   2 1881.81   44.77
   3   0  -2 1848.95   33.93
   3   0  -2 1841.21   43.30
  -3   0   1   89.72   10.45
  -3   0   1  122.39   13.88
  -3   0   1   84.45   11.57
   3   0  -1  103.92    9.21
   3   0  -1  120.15   10.55
   3   0  -1   99.23   11.79
  -3   0   0  126.65   10.92
   3   0   0  124.52   12.28
  -3   0   0  157.99   15.35
   3   0   0  139.92   12.24
  -3   0   0  131.32   13.67
   3   0   0  131.43   13.72
   3   0   0  133.43    6.15
   3   0   1  271.84   11.75
  -3   0  -1  270.48   14.22
  -3   0  -1  249.31   18.03
   3   0   1  260.33   17.87
   3   0   1  239.95   17.42
  -3   0  -1  260.86   18.48
   3   0   1  252.90   18.46
  -3   0  -2 1651.51   35.17
  -3   0  -2 1665.18   31.79
  -3   0  -2 1617.48   45.89
   3   0   2 1689.19   46.27
   3   0   2 1761.29   35.04
  -3   0  -2 1604.72   43.27
   3   0   2 1776.48   47.79
   3   0   2 1659.24   47.08
  -3   0  -3 1487.22   45.52
   3   0   3 1466.15   37.52
  -3   0  -3 1509.02   28.08
  -3   0  -3 1463.97   41.12
   3   0   3 1493.90   47.11
   3   0   3 1522.92   47.06
  -3   0  -3 1487.45   40.83
   3   0   3 1454.22   45.95
  -3   0  -3 1446.91   34.14
  -3   0  -4  217.57   16.39
  -3   0  -4  185.23   17.64
   3   0   4  218.46   20.06
   3   0   4  197.23   18.05
   3   0   4  214.09   17.02
  -3   0  -4  219.69   10.69
   3   0   4  218.21   20.06
  -3   0  -4  224.64   17.38
  -3   0  -4  223.19   14.69
   3   0   5 3940.78   69.87
  -3   0  -5 3779.16   79.07
   3   0   5 3721.78   81.94
  -3   0  -5 3708.85   63.41
   3   0   5 3682.01   81.20
   3   0   5 3758.10   71.84
  -3   0  -5 3529.10   67.83
  -3   0  -5 3671.26   60.82
   3   0   5 3754.04   76.64
   3   0   6 2426.63   59.69
   3   0   6 2262.21   60.99
  -3   0  -6 2276.31   64.65
   3   0   6 2292.09   68.50
  -3   0  -6 2173.09   50.23
  -3   0  -6 2307.45   57.50
   3   0   6 2273.24   61.26
   3   0   6 2320.94   68.15
  -3   0  -6 2254.43   48.95
   3   0   7  435.73   31.52
   3   0   7  479.54   29.19
  -3   0  -7  434.09   30.49
   3   0   7  455.55   32.21
  -3   0  -7  438.36   21.41
  -3   0  -7  382.51   13.29
  -3   0  -7  443.65   24.76
  -3   0  -7  512.63   29.05
   3   0   7  437.51   29.69
   3   0   7  424.42   27.32
   3   0   8    2.47    7.54
   3   0   8   16.78   12.01
   3   0   8    5.68    9.99
  -3   0  -8    1.61    8.56
  -3   0  -8   10.99    4.51
  -3   0  -8    2.77    5.27
  -3   0  -8   20.26    9.59
   3   0   8   18.55    8.62
   3   0   9   11.41   11.11
  -3   0  -9    1.86    8.64
   3   0   9  -11.99    9.63
   3   0   9   -2.75    9.96
  -3   0  -9   10.92    8.75
  -3   0  -9   -0.97    9.28
   3   0   9   -2.35    6.20
   3   0  10  636.28   40.52
  -3   0 -10  712.21   44.32
   3   0  10  594.44   42.19
  -3   0 -10  622.92   35.50
  -3   0 -10  627.48   37.44
   3   0  10  579.75   40.49
   3   0  10  641.53   35.66
   3   0  11  354.15   33.05
  -3   0 -11  413.45   35.90
   3   0  11  396.41   35.22
  -3   0 -11  336.32   27.35
  -3   0 -11  380.71   31.58
   3   0  11  364.32   34.91
   3   0  11  394.19   28.43
   3   0  12  222.95   27.81
   3   0  12  249.01   29.98
  -3   0 -12  183.18   25.71
   3   0  12  214.49   27.19
  -3   0 -12  256.50   25.49
  -3   0 -12  271.32   27.61
   3   0  13  288.46   32.45
   3   0  13  245.41   30.36
  -3   0 -13  277.97   29.53
   3   0  13  235.39   30.51
  -3   0 -13  193.33   27.70
   3   0  14  286.10   34.65
  -3   0 -14  319.51   36.47
   3   0  14  292.44   34.87
   3   0  14  254.73   32.22
   3   0  15  387.73   41.49
   3   0  15  347.61   37.62
  -3   0 -15  247.52   32.74
   3   0  15  294.99   36.60
   3   0  16  178.95   29.82
  -3   0 -16  146.83   27.61
   3   0  16  138.51   25.25
   3   0  16  167.57   29.39
   3   0  17   66.59   20.14
   3   0  17   75.40   19.59
   3   0  17   70.91   20.63
  -3   0 -17   80.72   22.33
   3   0  18   95.60   23.74
   3   0  18   94.14   24.21
  -3   0 -18   91.47   23.59
   3   0  18  134.29   26.17
  -3  -1  20  346.83   43.05
  -3  -1  19   91.83   23.51
  -3  -1  19   84.96   22.04
   3   1 -19   81.75   24.78
   3   1 -19   61.35   18.41
   3   1 -19   67.78   20.66
  -3  -1  18   40.53   16.34
  -3  -1  18   46.40   17.46
   3   1 -18   89.19   23.68
   3   1 -18   54.78   19.94
   3   1 -18   63.16   23.66
  -3  -1  17  367.61   42.34
   3   1 -17  300.84   37.27
  -3  -1  17  400.42   42.45
   3   1 -17  352.57   41.64
   3   1 -17  276.19   35.72
  -3  -1  16  346.35   40.17
   3   1 -16  339.30   37.45
   3   1 -16  348.47   40.68
   3   1 -16  353.84   39.36
  -3  -1  16  400.94   40.78
  -3  -1  15  687.26   52.47
   3   1 -15  629.01   47.49
   3   1 -15  621.19   49.23
  -3  -1  15  741.60   53.72
   3   1 -15  641.27   50.94
  -3  -1  14   12.28   11.90
  -3  -1  14   50.09   17.53
   3   1 -14    5.11    9.36
   3   1 -14   18.97   14.84
  -3  -1  13   16.05   11.73
  -3  -1  13   41.40   15.64
   3   1 -13   25.77   12.69
   3   1 -13   14.57   15.68
  -3  -1  12 1124.83   58.89
   3   1 -12  957.13   50.93
  -3  -1  12 1089.63   57.96
   3   1 -12 1015.47   56.36
  -3  -1  11  511.67   37.69
   3   1 -11  510.04   36.05
  -3  -1  11  564.16   40.51
   3   1 -11  502.34   38.39
  -3  -1  11  521.26   27.62
  -3  -1  10   41.60   13.28
   3   1 -10   49.98   12.90
  -3  -1  10   48.83   10.20
   3   1 -10   34.97   11.99
  -3  -1  10   43.67   13.33
   3   1  -9  174.42   19.51
  -3  -1   9  175.13   20.05
  -3  -1   9  211.21   18.63
  -3  -1   9  155.23   21.02
   3   1  -9  149.10   19.45
  -3  -1   8  666.23   35.39
   3   1  -8  730.42   36.59
  -3  -1   8  754.20   33.54
  -3  -1   8  673.42   39.43
   3   1  -8  733.98   20.75
  -3  -1   7 3839.60   77.12
   3   1  -7 3861.79   77.77
  -3  -1   7 3856.35   74.33
  -3  -1   7 4076.54   77.06
  -3  -1   7 3845.88   88.49
   3   1  -7 4007.11   54.86
   3   1  -6  596.38   29.56
  -3  -1   6  594.21   28.36
  -3  -1   6  639.59   30.96
  -3  -1   6  585.19   33.56
  -3  -1   6  619.10   30.33
   3   1  -6  582.80   23.05
  -3  -1   5    1.46    6.31
  -3  -1   5    9.75    5.50
   3   1  -5    0.62    2.07
  -3  -1   5   -3.60    7.84
   3   1  -5   -0.46    5.22
   3   1  -5    7.13    5.18
  -3  -1   5   13.65    7.51
   3   1  -4  980.63   34.23
  -3  -1   4  932.54   28.80
  -3  -1   4  989.82   38.34
   3   1  -4 1021.43   24.04
  -3  -1   4 1030.65   39.95
   3   1  -4  981.30   32.42
  -3  -1   4 1017.20   38.15
   3   1  -4 1002.42   16.52
  -3  -1   3 1644.02   34.52
  -3  -1   3 1593.28   44.50
   3   1  -3 1828.96   30.09
   3   1  -3 1684.21   34.63
  -3  -1   3 1727.49   48.31
  -3  -1   3 1671.44   49.41
   3   1  -3 1765.21   45.28
  -3  -1   3 1718.24   49.79
   3   1  -2 1643.85   37.53
  -3  -1   2 1661.24   30.74
  -3  -1   2 1642.94   48.41
   3   1  -2 1670.09   34.36
  -3  -1   2 1662.62   44.66
  -3  -1   2 1572.65   47.48
   3   1  -2 1701.52   45.57
  -3  -1   2 1606.58   43.94
   3   1  -1  439.72   20.04
   3   1  -1  441.44   21.34
  -3  -1   1  436.42   21.73
  -3  -1   1  432.44   23.55
  -3  -1   1  457.53   25.91
  -3  -1   1  413.59   25.32
   3   1  -1  409.83   23.70
   3   1  -1  440.73   15.26
   3   1   0  556.70   24.76
  -3  -1   0  524.01   26.47
  -3  -1   0  548.71   28.92
  -3  -1   0  583.27   28.62
   3   1   0  574.54   18.28
  -3  -1   0  530.09   22.34
   3   1   0  564.47   25.61
   3   1   0  561.90   28.22
   3   1   1  477.61   24.76
  -3  -1  -1  432.96   24.40
   3   1   1  466.30   26.97
  -3  -1  -1  442.82   18.29
  -3  -1  -1  452.92   25.75
   3   1   1  451.96   18.22
  -3  -1  -1  436.99   26.22
   3   1   1  473.85   25.31
  -3  -1  -2 3299.62   66.69
  -3  -1  -2 3253.03   67.74
   3   1   2 3500.05   55.68
   3   1   2 3457.46   70.07
   3   1   2 3343.21   71.91
   3   1   2 3355.12   70.02
   3   1   2 3314.93   30.91
  -3  -1  -2 3399.50   70.07
  -3  -1  -2 3357.19   42.64
  -3  -1  -3  797.76   35.79
   3   1   3  753.61   35.30
  -3  -1  -3  801.11   33.17
   3   1   3  851.24   38.06
  -3  -1  -3  712.68   16.70
   3   1   3  770.29   29.73
  -3  -1  -3  746.05   33.49
   3   1   3  865.87   38.01
  -3  -1  -4   22.42    7.27
  -3  -1  -4   16.91    5.91
   3   1   4    3.60    6.20
   3   1   4   17.28    9.04
   3   1   4   11.76    8.89
  -3  -1  -4   18.52    8.88
  -3  -1  -4   16.45    7.17
  -3  -1  -4   16.48    4.68
   3   1   4   19.28    7.56
  -3  -1  -5 1484.61   52.60
  -3  -1  -5 1482.59   44.09
   3   1   5 1508.78   48.32
   3   1   5 1578.27   56.59
  -3  -1  -5 1529.72   33.44
  -3  -1  -5 1528.62   42.89
  -3  -1  -5 1643.82   48.99
   3   1   5 1589.87   53.66
   3   1   5 1500.03   55.05
   3   1   6 2852.64   78.99
   3   1   6 2773.71   78.06
  -3  -1  -6 2698.55   74.68
  -3  -1  -6 2813.59   49.86
   3   1   6 2804.80   70.30
  -3  -1  -6 2683.00   58.41
  -3  -1  -6 2910.05   61.83
   3   1   6 2781.75   72.52
  -3  -1  -7  460.78   32.86
  -3  -1  -7  469.25   24.31
   3   1   7  427.98   29.98
   3   1   7  474.48   34.77
  -3  -1  -7  495.67   23.00
   3   1   7  519.08   36.16
  -3  -1  -7  461.44   26.15
   3   1   7  495.90   32.04
  -3  -1  -8   51.19    8.53
   3   1   8   41.49   12.63
   3   1   8   61.36   14.12
   3   1   8   46.11   12.90
  -3  -1  -8   68.72   15.26
  -3  -1  -8   47.18    8.65
  -3  -1  -8   42.72    8.86
   3   1   8   73.57   14.64
  -3  -1  -9   35.83   10.16
  -3  -1  -9   24.21   11.79
   3   1   9   35.27   12.93
   3   1   9   22.25   11.51
   3   1   9   54.88   15.33
   3   1   9   28.05   12.89
  -3  -1  -9   14.42    6.60
   3   1   9   20.72    8.99
   3   1  10  417.29   35.76
   3   1  10  440.18   35.18
  -3  -1 -10  450.36   37.33
   3   1  10  424.05   37.09
   3   1  10  443.52   37.24
   3   1  10  457.54   32.71
  -3  -1 -10  442.08   30.44
   3   1  11 1319.67   62.17
  -3  -1 -11 1255.04   63.88
   3   1  11 1258.87   64.86
   3   1  11 1243.11   63.90
  -3  -1 -11 1440.65   56.63
   3   1  11 1277.34   63.72
   3   1  11 1275.01   54.93
   3   1  12  451.18   38.96
  -3  -1 -12  461.29   41.06
   3   1  12  459.65   40.46
   3   1  12  467.20   41.56
   3   1  13   -1.06   11.01
   3   1  13    8.01   12.54
   3   1  13   16.03   13.79
  -3  -1 -13   38.80   18.37
   3   1  14  393.78   41.20
   3   1  14  503.70   44.24
  -3  -1 -14  380.92   41.16
   3   1  14  378.28   40.15
   3   1  15  387.32   41.68
  -3  -1 -15  381.98   41.86
   3   1  15  443.94   44.56
   3   1  15  350.00   38.54
   3   1  16  122.04   25.70
  -3  -1 -16  156.29   28.66
   3   1  16   85.13   21.68
   3   1  16  122.89   24.56
   3   1  17   96.28   24.92
  -3  -1 -17   89.00   23.38
   3   1  17   73.37   20.93
   3   1  17  154.49   29.05
   3   1  18   59.22   19.74
  -3  -2  19   96.34   24.89
  -3  -2  19  130.78   29.05
   3   2 -19   92.86   23.43
  -3  -2  18   35.59   18.18
  -3  -2  18   37.85   18.05
   3   2 -18   -2.41   11.97
   3   2 -18   22.33   15.29
  -3  -2  17  781.81   61.56
   3   2 -17  698.84   53.17
   3   2 -17  677.93   57.38
   3   2 -17  683.70   57.21
  -3  -2  17  741.66   59.02
  -3  -2  16  184.51   29.90
  -3  -2  16  172.48   29.93
   3   2 -16  214.29   29.09
   3   2 -16  183.35   31.02
   3   2 -16  100.11   22.62
   3   2 -15  210.72   30.21
  -3  -2  15  237.32   34.37
   3   2 -15  158.37   24.87
   3   2 -15  183.47   28.91
  -3  -2  15  189.34   30.06
   3   2 -14   61.12   18.33
  -3  -2  14   45.80   16.77
   3   2 -14   70.80   17.93
  -3  -2  14   64.01   19.02
   3   2 -14   35.09   16.00
  -3  -2  13  271.99   31.59
   3   2 -13  279.04   29.57
   3   2 -13  282.16   32.48
   3   2 -13  308.83   33.78
  -3  -2  13  326.44   35.05
  -3  -2  12  264.74   29.99
   3   2 -12  276.95   28.17
   3   2 -12  305.60   33.18
  -3  -2  12  336.28   34.47
   3   2 -11  729.53   47.97
  -3  -2  11  729.91   45.84
   3   2 -11  681.17   40.02
  -3  -2  11  746.97   48.64
  -3  -2  10  240.44   21.76
   3   2 -10  246.91   23.99
  -3  -2  10  213.44   24.67
  -3  -2  10  257.67   28.65
   3   2 -10  216.03   25.99
  -3  -2  10  220.19   20.07
  -3  -2   9  352.35   25.53
  -3  -2   9  299.36   26.33
   3   2  -9  329.00   25.14
  -3  -2   9  347.63   31.34
   3   2  -9  273.79   27.65
  -3  -2   9  306.21   23.62
  -3  -2   8  340.81   26.48
   3   2  -8  371.35   25.28
  -3  -2   8  324.89   25.01
  -3  -2   8  287.14   27.00
   3   2  -8  325.88   28.49
   3   2  -8  324.45   17.29
  -3  -2   8  328.55   24.06
   3   2  -7  345.25   23.59
  -3  -2   7  368.36   25.80
  -3  -2   7  315.76   23.91
   3   2  -7  356.86   28.20
  -3  -2   7  370.31   29.26
  -3  -2   7  380.81   26.24
   3   2  -7  373.05   20.30
   3   2  -6 1986.19   52.61
  -3  -2   6 1864.39   52.75
  -3  -2   6 1973.31   63.70
  -3  -2   6 1948.05   57.85
   3   2  -6 1934.89   46.78
  -3  -2   6 1930.14   58.15
  -3  -2   5   60.59   10.13
  -3  -2   5   98.73   14.51
  -3  -2   5   62.64    7.47
  -3  -2   5   52.89   11.86
   3   2  -5   69.79   10.18
   3   2  -5   74.99   10.48
  -3  -2   5   62.12   11.57
  -3  -2   4   34.69    7.35
   3   2  -4   29.46    4.02
   3   2  -4   31.23    7.47
  -3  -2   4   21.02    9.95
  -3  -2   4   33.07    6.31
  -3  -2   4   46.88   10.78
  -3  -2   4   24.76    7.09
   3   2  -4   26.79    7.24
  -3  -2   4   41.74   10.82
  -3  -2   3 2256.82   47.46
   3   2  -3 2467.03   41.51
  -3  -2   3 2379.78   59.96
  -3  -2   3 2352.18   51.20
  -3  -2   3 2360.22   54.59
  -3  -2   3 2402.85   64.53
  -3  -2   3 2390.72   64.13
  -3  -2   2 4312.09   73.73
  -3  -2   2 4331.02   61.78
   3   2  -2 4536.15   64.66
   3   2  -2 4415.76   63.38
  -3  -2   2 4205.63   73.39
   3   2  -2 4329.75   70.77
  -3  -2   2 4134.66   74.89
  -3  -2   2 4287.52   84.89
  -3  -2   2 4387.13   86.72
  -3  -2   1  791.36   37.03
  -3  -2   1  747.12   36.32
   3   2  -1  786.45   26.65
   3   2  -1  740.19   28.99
   3   2  -1  797.95   31.73
  -3  -2   1  717.81   30.98
  -3  -2   1  754.34   30.40
  -3  -2   1  793.73   33.37
  -3  -2   0  172.14   16.26
  -3  -2   0  169.50   16.99
  -3  -2   0  180.67   17.81
   3   2   0  193.14   16.22
   3   2   0  174.62   16.38
  -3  -2   0  210.89   19.80
   3   2   0  170.10   12.74
  -3  -2   0  164.75   13.32
   3   2   0  182.17   13.51
  -3  -2  -1 1787.05   51.62
  -3  -2  -1 1772.46   54.27
   3   2   1 1880.85   43.87
   3   2   1 1827.48   51.81
   3   2   1 1852.88   53.53
   3   2   1 1923.83   37.39
  -3  -2  -1 1799.98   38.03
  -3  -2  -1 1874.07   56.90
  -3  -2  -1 1806.76   55.41
   3   2   2 1054.59   35.12
  -3  -2  -2  914.65   38.58
   3   2   2 1063.08   25.16
   3   2   2  960.27   40.32
   3   2   2 1037.34   42.16
  -3  -2  -2  903.93   40.76
  -3  -2  -2  978.92   41.51
  -3  -2  -2  925.58   38.84
  -3  -2  -2  928.61   23.01
   3   2   3 1182.87   23.41
  -3  -2  -3 1136.77   47.51
  -3  -2  -3 1191.77   45.42
  -3  -2  -3 1129.82   43.03
   3   2   3 1141.78   46.31
   3   2   3 1170.96   46.93
   3   2   3 1157.68   39.46
  -3  -2  -3 1175.65   45.20
  -3  -2  -4   17.60    8.44
  -3  -2  -4    6.06    5.39
   3   2   4    0.13    7.62
   3   2   4    8.14    7.55
   3   2   4    6.28    9.76
  -3  -2  -4    1.52    7.36
   3   2   4    8.32    2.52
  -3  -2  -5  254.29   24.34
   3   2   5  281.00   22.67
   3   2   5  297.99   26.97
   3   2   5  296.36   27.12
   3   2   5  285.60   24.98
  -3  -2  -5  304.52   23.54
  -3  -2  -5  284.54   21.87
  -3  -2  -6 1385.99   49.06
  -3  -2  -6 1427.25   57.08
  -3  -2  -6 1285.15   44.87
   3   2   6 1321.35   51.35
   3   2   6 1288.40   56.49
   3   2   6 1363.28   57.57
   3   2   6 1339.53   54.15
  -3  -2  -7  374.85   22.28
  -3  -2  -7  342.09   30.34
   3   2   7  312.93   27.21
   3   2   7  345.19   30.73
  -3  -2  -7  362.25   24.02
   3   2   7  362.94   29.22
  -3  -2  -7  370.92   26.19
   3   2   7  354.59   31.52
   3   2   8   78.79   17.97
   3   2   8  107.51   19.00
  -3  -2  -8  106.20   21.02
   3   2   8  116.42   20.30
  -3  -2  -8  113.11   13.52
   3   2   8  105.03   17.02
   3   2   9   35.53   14.10
   3   2   9   52.75   16.11
   3   2   9   44.86   12.95
  -3  -2  -9   75.88   19.59
   3   2   9   48.33   15.37
   3   2  10   96.29   21.74
   3   2  10   88.57   19.18
  -3  -2 -10  166.36   24.96
   3   2  10  108.96   21.12
   3   2  10  103.48   17.42
  -3  -2 -11  805.33   54.02
   3   2  11  910.19   55.39
   3   2  11  818.42   54.05
   3   2  11  818.98   54.90
   3   2  11  884.43   48.53
   3   2  12  623.61   46.42
  -3  -2 -12  609.95   48.69
   3   2  12  570.63   46.16
   3   2  12  630.97   49.85
   3   2  12  680.87   50.81
   3   2  12  592.37   40.75
   3   2  13  127.87   24.30
   3   2  13  169.93   30.04
   3   2  13  124.24   24.55
  -3  -2 -13  104.24   22.67
   3   2  13  165.52   27.22
   3   2  14  125.61   23.74
   3   2  14  126.48   24.84
  -3  -2 -14  152.88   28.17
   3   2  15  168.60   28.25
  -3  -2 -15  165.04   30.22
   3   2  15  143.28   27.18
   3   2  15  142.49   28.52
   3   2  16  184.93   31.86
   3   2  16  152.80   28.95
   3   2  16  170.29   30.23
  -3  -2 -16  124.96   27.60
   3   2  17   76.01   22.11
   3   2  17   47.45   18.89
   3   2  17  100.28   22.59
  -3  -3  18   -1.25   16.65
  -3  -3  18   30.95   17.15
   3   3 -18   13.78   17.92
   3   3 -18   11.18   13.43
  -3  -3  17  164.65   29.29
  -3  -3  17  213.21   33.47
   3   3 -17  155.31   30.66
   3   3 -17  140.87   27.21
  -3  -3  16 1260.98   78.54
  -3  -3  16 1165.15   73.09
   3   3 -16 1171.94   74.55
   3   3 -16 1291.98   77.54
  -3  -3  15  215.96   32.21
  -3  -3  15  226.05   33.30
   3   3 -15  219.72   31.89
   3   3 -15  165.63   27.82
  -3  -3  14   81.48   21.65
  -3  -3  14   72.04   19.14
   3   3 -14   60.74   16.95
   3   3 -14   54.88   19.24
  -3  -3  13  295.51   33.72
   3   3 -13  225.73   30.07
   3   3 -13  223.40   25.25
   3   3 -13  243.56   31.43
  -3  -3  13  316.02   35.97
  -3  -3  12  907.93   54.84
   3   3 -12  942.08   48.78
   3   3 -12  851.95   54.53
   3   3 -12  874.01   56.18
  -3  -3  12  940.22   58.96
  -3  -3  11 1006.43   55.11
   3   3 -11 1014.22   47.62
   3   3 -11 1000.68   56.98
   3   3 -11 1025.95   58.30
  -3  -3  11 1035.49   58.82
  -3  -3  11 1027.10   45.61
   3   3 -10  190.36   20.64
  -3  -3  10  205.85   24.59
  -3  -3  10  171.89   24.14
   3   3 -10  201.18   25.25
   3   3 -10  178.11   23.87
  -3  -3  10  166.60   19.01
  -3  -3   9   18.48    9.45
  -3  -3   9    8.07    8.91
   3   3  -9   15.41    8.55
   3   3  -9    5.85   10.04
  -3  -3   9   21.47   12.98
  -3  -3   8  946.18   44.31
  -3  -3   8  888.28   43.76
   3   3  -8  912.77   38.80
  -3  -3   8  841.30   43.21
   3   3  -8  964.71   50.08
  -3  -3   8  928.57   51.01
   3   3  -8  924.37   34.14
   3   3  -7  408.67   31.92
   3   3  -7  435.90   25.92
  -3  -3   7  415.38   28.97
  -3  -3   7  411.12   30.65
  -3  -3   7  397.98   18.45
  -3  -3   7  422.99   32.95
  -3  -3   7  369.46   27.97
   3   3  -7  422.18   24.92
  -3  -3   6  770.11   40.44
   3   3  -6  730.61   31.82
  -3  -3   6  724.66   35.43
  -3  -3   6  765.29   28.09
   3   3  -6  735.78   40.14
  -3  -3   6  717.63   40.98
  -3  -3   6  750.43   39.56
   3   3  -5  489.85   25.60
  -3  -3   5  500.02   28.30
  -3  -3   5  442.91   31.01
  -3  -3   5  425.99   30.77
  -3  -3   5  477.90   32.17
  -3  -3   5  458.74   23.41
   3   3  -5  421.41   15.11
   3   3  -4  128.04   12.80
  -3  -3   4  131.54   14.46
  -3  -3   4  113.45   13.03
  -3  -3   4  140.97   14.42
  -3  -3   4  111.49   16.60
  -3  -3   4   83.74   13.78
  -3  -3   4  137.12   17.91
   3   3  -4  145.31   10.73
  -3  -3   3 1737.88   59.87
  -3  -3   3 1831.67   48.97
  -3  -3   3 1688.68   48.61
  -3  -3   3 1780.64   50.99
  -3  -3   3 1745.54   55.06
  -3  -3   3 1856.29   61.92
   3   3  -2 5005.79   79.98
  -3  -3   2 4707.39   97.75
  -3  -3   2 4697.08   85.62
  -3  -3   2 4721.34   99.24
  -3  -3   2 4816.33   81.67
  -3  -3   2 4861.19   85.54
   3   3  -1  387.51   22.37
  -3  -3   1  413.33   29.18
  -3  -3   1  407.89   26.87
   3   3  -1  349.89   24.24
   3   3  -1  446.95   24.42
  -3  -3   1  418.20   30.31
  -3  -3   1  408.06   24.11
  -3  -3   1  403.32   24.87
  -3  -3   0   98.73   11.43
  -3  -3   0   93.83   16.30
   3   3   0  122.41   15.57
  -3  -3   0   88.02   12.62
  -3  -3   0  106.41   14.82
   3   3   0  122.44   12.13
   3   3   0  116.08   13.09
  -3  -3   0  144.87   18.32
  -3  -3  -1 1167.91   48.14
   3   3   1 1266.43   42.29
  -3  -3  -1 1133.25   43.63
   3   3   1 1254.38   20.51
   3   3   1 1300.88   36.58
  -3  -3  -1 1140.91   47.57
  -3  -3  -1 1194.80   49.74
   3   3   1 1272.90   48.84
  -3  -3  -1 1143.65   33.29
   3   3   2 1664.91   50.57
   3   3   2 1714.29   59.03
  -3  -3  -2 1679.31   54.71
   3   3   2 1687.45   39.48
  -3  -3  -2 1742.63   59.88
  -3  -3  -2 1651.91   59.68
  -3  -3  -2 1583.84   56.05
  -3  -3  -3 1245.02   49.73
   3   3   3 1250.18   45.97
  -3  -3  -3 1255.61   49.75
  -3  -3  -3 1284.24   51.74
   3   3   3 1261.79   52.16
  -3  -3  -3 1256.18   53.86
   3   3   3 1258.41   53.06
   3   3   3 1287.18   32.52
   3   3   4  459.44   29.61
  -3  -3  -4  496.99   32.85
  -3  -3  -4  481.79   31.12
  -3  -3  -4  557.26   34.54
   3   3   4  459.65   33.31
  -3  -3  -4  439.38   34.01
   3   3   4  521.07   19.67
   3   3   4  497.68   35.11
  -3  -3  -5   64.37   13.29
   3   3   5   64.74   14.47
  -3  -3  -5   81.57   16.23
   3   3   5   88.01   17.50
  -3  -3  -5   74.83   14.91
   3   3   5   48.98   13.75
  -3  -3  -5   52.17   11.86
  -3  -3  -6 1758.00   66.24
   3   3   6 1672.83   61.27
   3   3   6 1711.42   68.28
   3   3   6 1753.05   68.99
  -3  -3  -6 1798.03   61.34
   3   3   7  752.42   47.40
  -3  -3  -7  806.81   47.42
   3   3   7  814.29   45.49
   3   3   7  773.24   47.96
  -3  -3  -7  776.51   40.07
  -3  -3  -8   83.82   13.78
   3   3   8   94.79   19.29
   3   3   8   93.94   21.19
  -3  -3  -8  146.85   22.28
   3   3   8   93.29   18.24
   3   3   8   93.78   17.86
   3   3   9   62.87   17.11
   3   3   9   55.56   16.43
  -3  -3  -9   82.97   18.29
   3   3   9   43.42   14.15
   3   3   9   91.86   18.23
  -3  -3 -10  598.36   46.51
   3   3  10  723.39   52.26
   3   3  10  673.31   49.57
   3   3  10  725.29   46.73
   3   3  10  678.69   47.86
  -3  -3 -11  987.00   61.64
   3   3  11  870.23   58.33
   3   3  11  909.43   59.79
   3   3  11  818.49   54.24
   3   3  11  965.88   54.38
  -3  -3 -12  515.90   47.02
   3   3  12  537.63   47.84
   3   3  12  493.98   45.71
   3   3  12  433.68   42.59
   3   3  12  471.66   38.92
   3   3  13  137.10   25.41
   3   3  13  152.91   29.01
  -3  -3 -13   97.75   25.38
   3   3  13   67.57   20.81
   3   3  13  158.98   27.76
   3   3  14  117.58   25.16
  -3  -3 -14   65.17   21.57
   3   3  14   66.53   20.34
   3   3  14   94.43   24.46
   3   3  14   48.99   18.49
   3   3  15  331.31   39.23
   3   3  15  231.56   36.50
  -3  -3 -15  288.81   41.02
   3   3  15  227.76   34.36
   3   3  16  303.76   40.96
   3   3  16  327.34   41.95
   3   3  16  301.57   41.97
  -3  -4  18   18.37   12.58
  -3  -4  17   -7.40   15.98
   3   4 -17    5.49   14.20
   3   4 -17    7.66   12.68
  -3  -4  17   -7.47   12.80
  -3  -4  16   85.12   22.68
  -3  -4  16   82.83   24.38
   3   4 -16  116.70   26.50
   3   4 -16   62.44   21.98
  -3  -4  15  620.12   53.85
   3   4 -15  682.48   57.15
   3   4 -15  651.92   55.74
  -3  -4  15  634.58   55.24
  -3  -4  14   29.95   17.01
   3   4 -14   42.04   18.10
   3   4 -14   69.88   20.88
  -3  -4  14   23.90   14.39
  -3  -4  13   61.75   18.79
  -3  -4  13   16.68   15.37
   3   4 -13   87.11   21.45
   3   4 -13   26.67   14.26
  -3  -4  12  151.77   23.79
   3   4 -12  146.46   25.27
   3   4 -12  203.07   29.63
  -3  -4  12  149.32   26.04
   3   4 -11  880.60   55.28
  -3  -4  11  855.59   52.67
   3   4 -11  891.40   56.69
  -3  -4  11  818.98   44.97
  -3  -4  11  780.34   54.14
  -3  -4  10  466.84   37.89
   3   4 -10  377.87   36.07
   3   4 -10  479.31   39.57
  -3  -4  10  375.57   30.81
  -3  -4  10  344.44   34.88
  -3  -4   9   11.94   10.89
  -3  -4   9   13.70   10.52
   3   4  -9   39.70   13.75
   3   4  -9   33.00   13.48
  -3  -4   9   36.03   11.03
  -3  -4   8    6.39    9.28
  -3  -4   8   10.66   10.25
  -3  -4   8   18.17   10.37
   3   4  -8    6.99    6.01
   3   4  -8   -4.69   10.99
   3   4  -8    4.22    9.73
   3   4  -7 1002.12   38.38
  -3  -4   7  971.76   49.19
   3   4  -7 1023.54   49.48
  -3  -4   7  990.40   46.77
   3   4  -7 1085.35   53.49
  -3  -4   7 1015.26   53.35
   3   4  -6  213.28   17.36
  -3  -4   6  193.02   23.79
  -3  -4   6  179.33   20.00
   3   4  -6  207.92   22.10
  -3  -4   6  183.69   16.57
   3   4  -6  208.06   23.00
  -3  -4   6  172.18   21.37
   3   4  -5    0.45    3.54
  -3  -4   5   -6.38    8.16
  -3  -4   5    4.24    7.01
   3   4  -5    2.95    6.41
  -3  -4   5    0.67    5.57
   3   4  -5   -5.61    6.63
  -3  -4   5   10.95   10.25
  -3  -4   5   -1.40    8.19
  -3  -4   4   82.91   13.60
  -3  -4   4   72.08   13.47
   3   4  -4   94.77   11.63
  -3  -4   4  113.82   18.78
  -3  -4   4  119.13   15.19
   3   4  -4   97.09   13.14
   3   4  -4  117.33   16.04
  -3  -4   4  110.97   12.91
  -3  -4   4  113.89   18.45
  -3  -4   3  530.95   30.19
  -3  -4   3  572.47   29.52
  -3  -4   3  608.96   38.56
   3   4  -3  621.25   29.79
   3   4  -3  583.20   33.52
  -3  -4   3  584.80   33.11
  -3  -4   3  534.23   36.56
  -3  -4   3  561.29   33.35
   3   4  -3  606.81   31.84
   3   4  -2  467.83   28.30
  -3  -4   2  422.92   25.93
  -3  -4   2  447.03   34.04
   3   4  -2  527.04   24.84
  -3  -4   2  362.84   30.25
   3   4  -2  460.26   28.62
  -3  -4   2  408.65   28.74
  -3  -4   2  418.59   27.44
   3   4  -1   74.13   13.00
  -3  -4   1   58.97   14.30
  -3  -4   1   70.48   13.57
  -3  -4   1   58.90   11.84
   3   4  -1   63.50    7.79
  -3  -4   1   66.35   12.85
   3   4  -1   60.81   10.73
  -3  -4   1   65.93   16.62
  -3  -4   0  334.96   24.59
  -3  -4   0  334.49   28.95
  -3  -4   0  301.33   26.14
   3   4   0  315.68   26.90
   3   4   0  372.11   23.58
   3   4   0  341.51   24.58
  -3  -4   0  297.98   27.63
   3   4   1  175.77   18.28
   3   4   1  200.44   22.26
   3   4   1  176.78   15.95
  -3  -4  -1  125.87   15.99
  -3  -4  -1  175.40   21.49
  -3  -4  -1  148.24   19.58
  -3  -4  -1  160.43   21.90
   3   4   2  340.09   20.60
   3   4   2  350.47   26.85
  -3  -4  -2  345.06   26.89
   3   4   2  337.42   28.84
  -3  -4  -2  335.18   29.86
  -3  -4  -2  323.26   29.21
   3   4   3  342.70   20.06
  -3  -4  -3  308.88   26.37
  -3  -4  -3  327.53   29.31
  -3  -4  -3  307.79   29.36
   3   4   3  306.56   25.11
   3   4   3  328.52   29.26
  -3  -4  -4  523.99   35.62
  -3  -4  -4  541.43   40.15
   3   4   4  576.02   36.01
  -3  -4  -4  582.08   38.51
   3   4   4  576.36   40.04
   3   4   5   58.91   15.23
   3   4   5   34.93   13.18
  -3  -4  -5   48.86   13.84
  -3  -4  -5   15.06   10.28
  -3  -4  -5   46.42   13.48
  -3  -4  -6  498.95   37.71
  -3  -4  -6  504.31   39.80
   3   4   6  476.09   38.32
   3   4   6  448.54   37.95
   3   4   6  460.92   35.04
  -3  -4  -6  515.37   35.91
   3   4   7  422.86   38.55
  -3  -4  -7  426.09   36.41
   3   4   7  441.32   38.73
  -3  -4  -7  451.65   39.52
  -3  -4  -7  456.42   34.03
   3   4   7  387.28   34.27
  -3  -4  -8   17.97    9.70
   3   4   8   15.42   12.52
   3   4   8   11.35   12.53
   3   4   8   -2.24   10.50
  -3  -4  -8   13.44   12.79
   3   4   9   36.19   16.53
   3   4   9   27.86   16.00
   3   4   9   36.60   14.30
  -3  -4  -9   44.17   15.78
   3   4   9   61.93   16.84
  -3  -4 -10  561.81   47.19
   3   4  10  523.73   44.18
   3   4  10  496.94   45.80
   3   4  10  504.82   45.81
   3   4  10  537.04   42.51
  -3  -4 -11  487.48   45.68
   3   4  11  462.61   45.66
   3   4  11  533.61   46.39
   3   4  11  418.77   42.53
   3   4  11  488.18   42.54
  -3  -4 -12  498.44   48.06
   3   4  12  478.19   46.68
   3   4  12  486.14   48.18
   3   4  12  501.36   47.01
   3   4  12  475.46   42.22
   3   4  13   22.24   14.36
   3   4  13    7.88   13.14
  -3  -4 -13   25.67   12.90
   3   4  13   12.68   13.20
   3   4  14  103.29   24.23
   3   4  14  126.82   27.20
   3   4  14  138.48   27.53
   3   4  14  126.58   27.29
  -3  -4 -14  120.10   27.20
   3   4  15  161.92   32.55
   3   4  15  244.53   38.09
   3   4  15  206.51   36.06
  -3  -5  17  161.60   32.60
  -3  -5  16   54.46   22.11
  -3  -5  16   51.90   19.33
   3   5 -16   76.24   23.25
   3   5 -16   64.98   21.15
  -3  -5  15  240.09   35.71
  -3  -5  15  158.39   30.57
   3   5 -15  211.22   33.52
   3   5 -15  248.56   36.82
  -3  -5  14  235.36   34.37
  -3  -5  14  174.61   29.89
   3   5 -14  238.29   34.75
   3   5 -14  245.27   35.61
  -3  -5  13   18.00   13.97
  -3  -5  13    9.14   13.86
   3   5 -13   12.04   12.64
   3   5 -13  -15.00   13.87
  -3  -5  12  465.62   42.74
   3   5 -12  471.62   43.62
   3   5 -12  508.74   46.30
  -3  -5  12  390.52   42.60
  -3  -5  11  700.68   49.59
   3   5 -11  758.96   52.92
   3   5 -11  746.56   54.50
  -3  -5  11  788.62   48.05
  -3  -5  11  649.79   51.37
  -3  -5  10 1203.31   62.12
  -3  -5  10 1348.63   63.01
   3   5 -10 1311.65   66.48
   3   5 -10 1197.28   65.99
  -3  -5  10 1222.98   67.98
  -3  -5   9   89.81   20.15
  -3  -5   9  144.00   22.65
   3   5  -9  145.45   23.75
   3   5  -9  120.87   21.99
  -3  -5   9  100.08   19.09
  -3  -5   8   53.93   14.09
  -3  -5   8   99.41   20.95
   3   5  -8   54.60   15.00
   3   5  -8   64.91   15.25
  -3  -5   8   65.15   15.93
  -3  -5   7 1206.34   55.71
   3   5  -7 1300.01   58.25
   3   5  -7 1313.70   61.50
  -3  -5   7 1269.00   61.29
  -3  -5   7 1222.04   61.61
  -3  -5   6 1593.12   62.34
   3   5  -6 1787.94   70.07
   3   5  -6 1647.44   66.24
  -3  -5   6 1560.64   67.25
  -3  -5   6 1650.31   55.47
   3   5  -6 1757.11   63.38
  -3  -5   6 1713.72   70.13
  -3  -5   5   24.86    9.20
  -3  -5   5   39.93   11.31
   3   5  -5   45.98   13.54
  -3  -5   5   37.64    9.78
   3   5  -5   53.52   12.35
   3   5  -5   42.15   11.97
  -3  -5   5   31.71   11.98
   3   5  -4   71.42   12.94
  -3  -5   4   60.58   13.90
  -3  -5   4   58.38   14.05
   3   5  -4   79.38   15.30
   3   5  -4   86.62   13.12
   3   5  -4   88.00   14.78
  -3  -5   4   61.31   10.81
  -3  -5   4   64.17   13.28
  -3  -5   4   68.75   16.95
  -3  -5   3  894.73   37.40
   3   5  -3  905.55   45.15
  -3  -5   3  905.77   45.20
   3   5  -3  941.22   43.57
  -3  -5   3  877.49   51.12
   3   5  -3  914.37   44.11
   3   5  -3 1002.35   38.75
   3   5  -2 1014.75   46.26
  -3  -5   2  941.99   39.85
   3   5  -2  988.70   42.60
   3   5  -2  974.04   44.86
  -3  -5   2  916.00   46.67
  -3  -5   2  882.73   51.42
   3   5  -1  376.46   27.05
  -3  -5   1  376.71   30.51
   3   5  -1  424.51   26.44
  -3  -5   1  309.28   31.18
  -3  -5   1  370.37   25.99
   3   5  -1  397.83   29.06
   3   5   0   -3.10    7.66
  -3  -5   0    2.50    6.59
  -3  -5   0   -0.43   10.27
   3   5   0   -0.83    9.23
   3   5   0    5.46    5.86
  -3  -5   0   -1.67   11.51
  -3  -5  -1  348.21   27.16
   3   5   1  395.17   30.87
   3   5   1  332.32   30.09
   3   5   1  333.43   24.43
  -3  -5  -1  354.84   31.71
  -3  -5  -1  343.23   32.66
  -3  -5  -2  807.55   48.94
  -3  -5  -2  803.64   42.76
   3   5   2  891.31   50.38
   3   5   2  860.02   37.74
  -3  -5  -2  835.62   49.49
   3   5   2  890.66   45.58
  -3  -5  -3  530.28   36.16
   3   5   3  651.35   44.81
  -3  -5  -3  590.26   42.69
  -3  -5  -3  582.96   41.57
   3   5   3  621.84   39.45
  -3  -5  -4  561.10   38.31
   3   5   4  669.32   42.19
   3   5   4  746.27   48.68
  -3  -5  -4  681.49   44.72
  -3  -5  -4  650.86   46.21
  -3  -5  -5   -1.94   11.07
   3   5   5   16.25   12.35
   3   5   5   -5.76   11.15
  -3  -5  -5    9.38    9.56
  -3  -5  -5   10.29   10.06
  -3  -5  -6  392.77   35.25
   3   5   6  459.76   40.38
   3   5   6  437.95   36.72
  -3  -5  -6  439.00   36.31
  -3  -5  -6  467.83   41.67
  -3  -5  -7  427.43   38.58
   3   5   7  412.67   39.11
  -3  -5  -7  530.13   39.40
   3   5   7  453.35   41.36
  -3  -5  -7  465.52   43.29
   3   5   7  428.90   37.82
   3   5   8  169.48   26.94
   3   5   8  204.04   31.09
  -3  -5  -8  196.52   28.59
  -3  -5  -8  204.42   30.50
   3   5   8  189.28   26.92
  -3  -5  -8  175.95   22.92
   3   5   9   73.75   18.35
   3   5   9  121.56   25.63
  -3  -5  -9  131.26   24.16
   3   5   9  120.95   24.40
   3   5  10  144.62   29.21
   3   5  10  107.17   22.42
  -3  -5 -10  145.70   27.05
   3   5  10  116.04   22.43
   3   5  10  106.02   23.13
  -3  -5 -11  382.72   42.29
   3   5  11  569.34   49.98
   3   5  11  427.53   45.28
   3   5  11  421.94   41.53
   3   5  11  498.59   49.78
  -3  -5 -12  744.14   60.66
   3   5  12  616.25   54.42
   3   5  12  710.42   59.83
   3   5  12  718.63   60.19
   3   5  12  620.24   50.34
   3   5  13  117.31   26.67
   3   5  13  135.35   30.56
   3   5  13  120.20   27.85
  -3  -5 -13  117.66   25.81
   3   5  14   50.33   19.83
  -3  -6  16  295.21   41.83
  -3  -6  15   60.31   21.29
   3   6 -15  151.52   31.02
   3   6 -15  125.23   28.57
   3   6 -15   83.96   23.49
  -3  -6  14   34.40   16.87
   3   6 -14   30.36   19.67
   3   6 -14   23.97   17.98
   3   6 -14   31.02   17.15
  -3  -6  13    3.79   11.10
   3   6 -13   38.01   18.46
   3   6 -13   20.63   14.17
   3   6 -13   13.92   12.24
  -3  -6  12  376.06   40.28
   3   6 -12  399.08   41.91
   3   6 -12  301.99   38.69
   3   6 -12  327.24   40.70
  -3  -6  11 1276.84   69.99
   3   6 -11 1151.74   67.54
   3   6 -11 1132.00   70.44
   3   6 -11 1271.03   72.65
  -3  -6  11 1227.17   64.58
  -3  -6  10  347.99   36.84
  -3  -6  10  301.06   32.91
   3   6 -10  290.41   33.31
   3   6 -10  254.31   33.75
   3   6 -10  335.90   36.56
  -3  -6  10  289.61   36.24
  -3  -6   9   60.25   16.74
   3   6  -9  101.85   22.13
   3   6  -9   47.97   15.55
   3   6  -9   71.01   18.33
  -3  -6   9   70.26   17.09
  -3  -6   8  127.36   22.16
   3   6  -8  110.83   23.25
   3   6  -8  108.11   20.08
   3   6  -8  115.53   21.99
  -3  -6   8  107.53   20.30
   3   6  -7  513.46   40.76
  -3  -6   7  466.54   37.41
   3   6  -7  469.03   36.46
   3   6  -7  443.76   39.53
  -3  -6   7  480.96   41.14
  -3  -6   6  818.18   48.32
   3   6  -6  893.28   46.40
   3   6  -6  901.66   53.20
   3   6  -6  860.98   50.05
  -3  -6   6  779.62   52.57
  -3  -6   5  542.37   38.50
   3   6  -5  508.83   39.41
  -3  -6   5  537.50   36.21
   3   6  -5  508.48   37.24
  -3  -6   5  505.06   42.28
   3   6  -5  540.79   38.46
   3   6  -4   14.08    9.94
   3   6  -4   22.66   11.51
  -3  -6   4   12.01    7.56
   3   6  -4    2.23    6.50
  -3  -6   4    3.43   11.14
  -3  -6   3  336.15   30.27
   3   6  -3  405.89   30.21
  -3  -6   3  371.83   35.67
   3   6  -3  396.86   32.46
   3   6  -3  340.19   31.05
   3   6  -2 1136.19   53.88
   3   6  -2 1154.32   53.42
  -3  -6   2 1131.85   56.95
  -3  -6   2 1236.90   65.05
  -3  -6   1  616.81   43.15
   3   6  -1  729.91   41.07
  -3  -6   1  675.42   48.59
   3   6  -1  676.36   41.62
   3   6   0  114.42   20.32
   3   6   0  125.09   17.10
  -3  -6   0  134.54   17.11
  -3  -6   0  158.39   24.07
   3   6   0  133.48   20.10
  -3  -6   0  126.31   21.97
  -3  -6  -1  375.98   29.63
   3   6   1  277.85   30.58
  -3  -6  -1  354.82   34.30
   3   6   1  338.97   26.78
  -3  -6  -1  396.70   37.35
   3   6   1  395.80   32.90
  -3  -6  -2  833.22   45.54
   3   6   2  895.15   50.23
   3   6   2  735.68   49.54
  -3  -6  -2  809.13   52.43
  -3  -6  -2  823.98   52.88
   3   6   3  758.27   47.51
  -3  -6  -3  835.01   47.40
   3   6   3  808.15   53.13
  -3  -6  -3  921.39   58.05
  -3  -6  -3  882.82   55.25
  -3  -6  -4  285.65   29.21
   3   6   4  259.78   29.43
   3   6   4  208.32   29.28
  -3  -6  -4  251.87   32.04
  -3  -6  -4  290.78   32.39
   3   6   5   -6.40   11.20
   3   6   5   10.66   11.00
  -3  -6  -5    8.81   11.14
  -3  -6  -5    0.32   10.49
  -3  -6  -5   32.39   15.16
  -3  -6  -6  300.35   32.53
  -3  -6  -6  319.02   33.91
   3   6   6  316.06   33.63
  -3  -6  -6  288.87   35.31
   3   6   6  336.31   37.60
   3   6   7  545.18   44.70
  -3  -6  -7  541.69   45.27
   3   6   7  455.33   43.99
   3   6   7  556.79   48.85
  -3  -6  -7  528.19   43.04
  -3  -6  -7  460.52   45.18
  -3  -6  -8  364.42   38.74
   3   6   8  317.50   38.16
   3   6   8  323.12   38.80
  -3  -6  -8  308.11   38.40
  -3  -6  -8  436.81   39.26
   3   6   8  360.12   38.05
   3   6   9   19.81   14.56
   3   6   9   32.24   17.22
  -3  -6  -9   14.79   12.38
   3   6   9   15.98   15.82
   3   6  10    9.57   13.52
   3   6  10   -8.86   14.06
   3   6  10   19.71   14.13
  -3  -6 -10   -4.08   13.98
   3   6  10   -2.92    9.97
   3   6  11  225.89   36.10
   3   6  11  213.86   34.85
   3   6  11  203.74   33.31
  -3  -6 -11  265.87   37.05
   3   6  11  195.38   30.27
  -3  -6 -12  390.58   45.99
   3   6  12  376.64   45.33
   3   6  12  462.04   51.51
   3   6  12  389.58   46.19
   3   6  12  404.96   43.90
   3   6  13   60.04   23.26
  -3  -7  14   87.30   22.58
   3   7 -14   74.04   21.39
   3   7 -14  100.27   25.64
  -3  -7  13  -20.45   13.34
   3   7 -13    4.86   13.41
   3   7 -13   -3.14   11.24
   3   7 -13   20.32   17.44
  -3  -7  12   78.08   21.17
   3   7 -12   88.45   24.46
   3   7 -12   38.31   17.38
   3   7 -12   39.56   17.29
  -3  -7  11  773.80   57.08
   3   7 -11  755.75   60.49
   3   7 -11  911.34   63.61
  -3  -7  11  857.17   58.48
   3   7 -11  947.37   63.29
  -3  -7  10  213.34   30.52
   3   7 -10  206.45   32.20
   3   7 -10  254.76   33.56
   3   7 -10  277.25   34.41
  -3  -7  10  202.54   29.44
  -3  -7   9   45.46   16.59
   3   7  -9   84.62   20.05
   3   7  -9   41.50   17.01
   3   7  -9   45.07   19.10
  -3  -7   9   35.96   15.24
  -3  -7   8  114.21   22.13
   3   7  -8  113.47   24.64
   3   7  -8  140.94   24.81
  -3  -7   7  180.22   25.73
   3   7  -7  178.73   27.38
   3   7  -7  182.03   25.62
  -3  -7   7  192.84   29.07
   3   7  -6   96.30   18.28
   3   7  -6   75.22   17.87
   3   7  -6   48.95   14.14
  -3  -7   6   47.16   15.22
  -3  -7   6   85.93   19.78
   3   7  -5  261.26   30.59
   3   7  -5  269.91   30.82
  -3  -7   5  278.68   34.50
  -3  -7   4   47.76   14.92
   3   7  -4   50.29   15.56
   3   7  -4   43.61   14.16
  -3  -7   4   27.99   15.61
   3   7  -3  312.72   32.32
   3   7  -3  267.10   29.22
  -3  -7   3  299.64   31.83
  -3  -7   3  276.77   34.07
   3   7  -2  426.56   36.68
  -3  -7   2  403.44   37.54
   3   7  -2  417.42   34.78
  -3  -7   2  370.56   39.80
   3   7  -1  385.55   32.54
   3   7  -1  363.26   34.43
  -3  -7   1  346.27   36.09
  -3  -7   1  373.26   40.14
  -3  -7   0  140.11   23.75
   3   7   0  132.75   24.62
   3   7   0  102.43   19.90
  -3  -7   0  110.23   22.82
   3   7   1   95.35   19.80
   3   7   1   83.63   18.71
  -3  -7  -1  101.74   20.94
  -3  -7  -1   70.91   20.91
   3   7   2  400.74   39.83
  -3  -7  -2  404.94   40.60
  -3  -7  -2  390.03   40.54
   3   7   2  395.92   36.25
   3   7   3  388.46   37.19
  -3  -7  -3  315.75   36.30
  -3  -7  -3  385.17   40.05
   3   7   3  365.12   38.37
  -3  -7  -4  243.74   28.86
  -3  -7  -4  203.70   30.39
   3   7   4  247.75   30.77
   3   7   4  187.39   29.29
  -3  -7  -4  215.86   30.36
   3   7   5   31.27   15.55
  -3  -7  -5   15.03   14.20
  -3  -7  -5   20.83   11.52
   3   7   5   23.21   16.18
  -3  -7  -5    6.89   11.02
  -3  -7  -6  643.13   49.22
   3   7   6  661.04   54.87
   3   7   6  606.79   49.00
  -3  -7  -6  641.83   51.33
  -3  -7  -6  541.06   49.71
  -3  -7  -7  454.96   42.51
   3   7   7  531.62   51.76
  -3  -7  -7  549.43   47.62
   3   7   7  478.68   48.11
  -3  -7  -7  510.28   50.68
   3   7   7  488.40   45.23
  -3  -7  -8  357.93   40.17
   3   7   8  375.57   41.65
   3   7   8  445.59   47.84
   3   7   8  428.60   46.89
  -3  -7  -8  331.85   41.64
   3   7   9    6.60   16.78
   3   7   9    4.11   11.37
   3   7   9   17.28   18.57
  -3  -7  -9   17.02   14.92
  -3  -7  -9   22.44   17.96
   3   7  10  192.45   32.37
   3   7  10  183.42   30.49
   3   7  10  173.15   32.63
  -3  -7 -10  140.74   28.32
   3   7  11  173.25   31.57
  -3  -7 -11  174.94   31.64
   3   7  11  184.49   31.09
  -3  -8  13  117.00   27.87
  -3  -8  12   65.98   20.15
   3   8 -12   41.25   18.55
  -3  -8  11  346.98   41.38
   3   8 -11  401.72   47.21
   3   8 -11  308.44   39.04
  -3  -8  11  283.98   36.44
  -3  -8  10  511.71   48.76
   3   8 -10  586.33   54.05
   3   8 -10  518.43   48.10
  -3  -8  10  528.53   49.74
  -3  -8   9   27.94   13.94
   3   8  -9   47.45   17.25
   3   8  -9   28.18   15.10
  -3  -8   9   43.31   15.09
   3   8  -8  101.70   24.30
   3   8  -8   43.41   18.35
  -3  -8   8   50.59   19.85
  -3  -8   8   51.60   17.80
   3   8  -7  128.78   22.74
   3   8  -7  145.84   26.02
  -3  -8   7  107.21   24.95
   3   8  -6  231.52   30.06
   3   8  -6  219.98   31.00
  -3  -8   6  214.52   33.42
   3   8  -5  156.47   24.81
   3   8  -5  166.20   26.26
  -3  -8   5  131.29   26.52
   3   8  -4   63.81   18.65
   3   8  -4   45.18   15.36
  -3  -8   4   69.53   18.23
  -3  -8   4   65.56   20.69
  -3  -8   3  126.08   23.50
   3   8  -3  135.55   23.98
   3   8  -3  156.45   24.83
  -3  -8   3  164.12   29.79
  -3  -8   2  419.83   41.14
   3   8  -2  450.60   39.20
  -3  -8   2  329.20   39.52
   3   8  -2  465.90   41.39
   3   8  -1  400.14   38.66
   3   8  -1  325.80   36.91
  -3  -8   1  380.29   40.81
  -3  -8   1  377.16   41.99
   3   8   0  118.71   21.70
   3   8   0  108.12   22.70
  -3  -8   0   95.92   22.38
  -3  -8   0   90.28   23.51
   3   8   1    0.03   13.01
  -3  -8  -1  -12.04   11.88
  -3  -8  -1    0.03   13.75
   3   8   1   17.84   14.88
   3   8   2   78.41   20.05
   3   8   2  104.40   24.32
  -3  -8  -2   70.12   20.30
  -3  -8  -2  121.35   25.49
   3   8   3  438.55   41.87
   3   8   3  367.45   41.69
  -3  -8  -3  293.46   37.74
  -3  -8  -3  346.21   41.94
   3   8   4  239.45   32.94
  -3  -8  -4  200.65   32.79
  -3  -8  -4  274.06   35.88
   3   8   5   27.50   17.43
   3   8   5   25.10   17.57
  -3  -8  -5   25.00   15.34
  -3  -8  -5   21.91   15.76
   3   8   6  124.14   25.52
   3   8   6  113.72   26.36
  -3  -8  -6  180.22   31.85
  -3  -8  -6  140.49   27.81
  -3  -8  -7  725.12   57.73
   3   8   7  719.49   57.55
   3   8   7  785.07   64.25
   3   8   7  696.12   60.55
  -3  -8  -7  758.66   65.12
   3   8   8  370.44   43.34
   3   8   8  380.93   46.22
   3   8   9   77.43   23.75
  -3  -9  10  180.95   32.31
   3   9  -9  230.25   36.44
  -3  -9   9  211.61   34.54
   3   9  -8   78.23   24.05
  -3  -9   8   10.94   11.98
   3   9  -7  292.45   37.98
  -3  -9   7  274.80   38.43
   3   9  -6  262.58   35.41
  -3  -9   6  267.45   39.15
   3   9  -5  260.64   34.56
  -3  -9   5  273.95   38.49
   3   9  -4  -13.47   18.43
   3   9  -4   -8.68   12.72
  -3  -9   4   10.47   15.02
   3   9  -3  131.71   26.61
  -3  -9   3  134.48   26.53
  -3  -9   3  139.81   30.33
   3   9  -2  391.55   43.19
  -3  -9   2  449.92   45.59
   3   9  -2  430.50   43.50
  -3  -9   2  340.00   43.17
   3   9  -1  419.86   41.85
   3   9  -1  433.70   44.83
  -3  -9   1  447.23   46.11
  -3  -9   1  403.86   46.12
   3   9   0   90.12   24.21
   3   9   0   93.98   22.97
  -3  -9   0  126.34   27.15
  -3  -9   0  116.87   26.61
   3   9   1   45.82   16.31
   3   9   1   53.70   19.51
  -3  -9  -1   47.17   17.47
  -3  -9  -1   93.42   24.56
   3   9   2  164.94   27.89
   3   9   2  202.64   33.75
  -3  -9  -2  165.34   30.09
  -3  -9  -2  197.85   33.00
   3   9   3  142.26   26.78
   3   9   3  124.85   28.50
  -3  -9  -3  127.49   28.29
  -3  -9  -3  135.92   29.75
  -3  -9  -4  128.85   28.49
   3   9   4   99.04   25.13
   3   9   4   80.48   22.48
  -3  -9  -4  123.75   27.63
   3   9   5   15.68   17.49
  -3  -9  -5   11.68   17.36
  -3  -9  -6   93.74   24.06
   3  10  -3   34.84   16.78
   3  10  -2  162.51   31.31
  -3 -10   2  199.73   33.30
   3  10  -1  482.12   50.44
  -3 -10   1  568.24   55.89
   4 -12  -7  186.00   32.89
  -4  12   6   24.90   21.67
   4 -12  -6    6.10   12.38
  -4  12   5  256.06   40.77
   4 -12  -5  275.46   39.76
  -4  12   5  297.99   40.65
   4 -12  -5  183.08   32.81
  -4  12   4  294.22   41.00
  -4  12   4  301.02   40.21
   4 -12  -4  271.49   39.12
   4 -12  -4  269.92   38.91
   4 -12  -3  263.79   38.05
  -4  12   3  262.60   38.58
  -4  12   3  203.57   35.26
   4 -12  -3  264.62   40.03
  -4  12   2   -1.28   16.06
   4 -12  -2   36.17   18.28
  -4  12   2    2.34   12.80
   4 -12  -2   -0.49   13.84
  -4  12   1  148.71   29.41
   4 -12  -1  107.08   26.03
  -4  12   1  138.85   29.22
   4 -12  -1  203.23   36.66
  -4  12   0  346.33   42.83
  -4  12   0  238.13   36.84
   4 -12   0  394.91   45.98
   4 -12   0  324.55   44.22
  -4  12  -1  522.51   52.33
  -4  12  -1  652.32   58.18
   4 -12   1  564.80   54.20
   4 -12   1  506.82   54.18
   4 -12   2  211.14   34.78
  -4  12  -2  263.44   38.13
  -4  12  -2  167.27   30.19
   4 -12   2  147.49   31.11
  -4  12  -3   99.00   25.62
  -4  12  -3  103.71   25.03
   4 -12   3   80.60   23.68
   4 -12   3  116.70   30.05
   4 -12   4  491.37   51.12
  -4  12  -4  545.20   53.48
   4 -12   4  470.74   51.73
  -4  12  -4  524.61   54.68
  -4  12  -5  491.96   52.37
   4 -12   5  432.65   48.10
   4 -12   5  409.23   48.10
  -4  12  -5  504.57   53.05
  -4  12  -6   81.55   26.56
   4 -12   6   66.73   22.00
  -4  12  -6   61.55   22.55
   4 -12   6   44.56   18.77
  -4  12  -6   85.56   22.50
   4 -12   7   59.63   20.16
  -4  12  -7   15.21   15.32
   4 -12   7   45.51   19.33
   4 -12   8   62.43   21.33
  -4  12  -8   55.95   20.42
   4 -12   8   48.19   19.49
  -4  11  10   93.37   23.26
  -4  11  10   90.62   23.51
   4 -11  -9  492.67   50.81
  -4  11   9  473.19   49.35
  -4  11   8   94.75   24.25
   4 -11  -8  116.57   26.95
  -4  11   8   94.34   24.07
   4 -11  -8  102.05   23.78
   4 -11  -7   81.48   22.53
  -4  11   7   31.92   19.77
  -4  11   7   68.04   21.56
   4 -11  -7   66.54   21.27
  -4  11   6   -6.25   12.90
   4 -11  -6    3.25   11.25
   4 -11  -6    1.61   11.44
  -4  11   5  333.88   41.23
  -4  11   5  338.86   41.26
   4 -11  -5  266.30   36.70
   4 -11  -5  313.28   40.50
  -4  11   4  534.29   50.48
   4 -11  -4  519.03   49.59
  -4  11   4  519.44   49.50
   4 -11  -4  465.56   48.67
   4 -11  -3  302.18   38.02
  -4  11   3  227.59   33.53
  -4  11   3  239.50   34.66
   4 -11  -3  301.92   40.28
  -4  11   2   14.54   12.54
   4 -11  -2   45.31   17.15
  -4  11   2   27.73   15.23
   4 -11  -2   25.14   16.38
  -4  11   1  150.15   26.81
   4 -11  -1   96.27   23.38
  -4  11   1  134.48   27.43
   4 -11  -1  115.99   28.60
   4 -11   0  430.43   44.85
  -4  11   0  474.91   46.26
   4 -11   0  459.65   48.23
  -4  11   0  494.66   47.44
  -4  11  -1  684.04   55.76
   4 -11   1  624.66   53.53
  -4  11  -1  677.41   56.72
   4 -11   1  738.11   61.80
  -4  11  -2  228.60   33.36
   4 -11   2  239.28   33.99
  -4  11  -2  303.11   38.20
   4 -11   2  309.07   42.20
  -4  11  -2  235.69   31.24
  -4  11  -3    4.05   12.63
  -4  11  -3   29.03   16.16
   4 -11   3   51.01   17.64
   4 -11   3   -0.54   12.36
  -4  11  -3   34.18   16.32
   4 -11   4  565.01   50.92
  -4  11  -4  620.92   54.23
  -4  11  -4  579.09   48.99
   4 -11   4  597.32   54.86
  -4  11  -4  604.90   53.50
   4 -11   5 1099.15   70.83
  -4  11  -5  972.04   67.44
  -4  11  -5  908.99   61.64
   4 -11   5 1003.77   70.64
  -4  11  -5  926.05   66.17
  -4  11  -6  253.69   36.29
   4 -11   6  255.76   38.58
  -4  11  -6  254.28   34.87
  -4  11  -6  271.42   38.85
   4 -11   6  305.30   39.16
  -4  11  -7  -10.62   13.03
   4 -11   7   10.38   14.25
  -4  11  -7   -6.10   12.79
  -4  11  -7   -4.81   11.06
   4 -11   7   13.36   11.77
   4 -11   8  202.12   34.10
   4 -11   8  189.66   31.50
  -4  11  -8  212.82   34.63
  -4  11  -8  206.60   32.05
  -4  11  -8  174.49   30.94
   4 -11   8  114.36   25.31
   4 -11   9  355.12   44.32
   4 -11   9  307.69   40.30
  -4  11  -9  304.03   39.91
  -4  11  -9  331.95   41.16
  -4  11  -9  342.47   42.23
   4 -11   9  283.62   37.63
  -4  11 -10  232.26   36.25
  -4  11 -10  294.09   39.80
  -4  11 -10  306.60   42.83
  -4  10  12  615.62   56.39
   4 -10 -12  707.18   58.63
  -4  10  11   66.08   24.20
  -4  10  11  115.92   24.69
   4 -10 -11  107.00   25.01
  -4  10  11  115.68   27.74
  -4  10  10   68.02   20.90
  -4  10  10   83.92   21.22
   4 -10 -10   83.94   23.00
  -4  10  10   80.27   24.36
   4 -10  -9  209.68   31.93
  -4  10   9  252.76   36.70
  -4  10   9  161.68   29.51
   4 -10  -8  162.45   28.16
  -4  10   8  133.64   26.00
   4 -10  -8  150.24   26.05
  -4  10   8  179.04   29.68
  -4  10   7  177.41   30.95
   4 -10  -7  153.57   27.86
  -4  10   7  125.13   27.31
   4 -10  -7  150.66   25.08
  -4  10   6   15.10   13.25
   4 -10  -6   12.62   13.67
  -4  10   6    2.81   18.16
   4 -10  -6   -4.60   10.98
  -4  10   5   32.66   14.94
  -4  10   5   42.43   16.40
   4 -10  -5   36.18   13.93
  -4  10   5   52.42   17.23
   4 -10  -5   60.20   18.10
  -4  10   4  549.72   47.59
  -4  10   4  561.63   48.87
   4 -10  -4  531.04   46.48
   4 -10  -4  597.05   51.84
  -4  10   3  520.94   46.17
   4 -10  -3  487.44   44.72
  -4  10   3  512.02   45.75
   4 -10  -3  478.70   45.96
  -4  10   2   22.92   14.62
   4 -10  -2   43.88   17.02
  -4  10   2   -0.40   12.85
   4 -10  -2  -12.71   14.25
  -4  10   1   58.65   17.89
   4 -10  -1   52.77   16.50
  -4  10   1   70.67   20.10
   4 -10  -1   22.06   15.13
  -4  10   1   47.59   14.72
  -4  10   0   27.50   13.93
   4 -10   0   63.16   20.34
   4 -10   0   61.89   20.43
  -4  10   0   66.24   17.99
  -4  10   0   69.24   20.01
   4 -10   1  145.56   25.08
  -4  10  -1  129.65   24.68
  -4  10  -1  200.90   29.05
   4 -10   1  214.21   33.06
  -4  10  -1  141.48   24.09
  -4  10  -2   -2.93   12.89
   4 -10   2    7.77   11.54
  -4  10  -2   -2.59   12.67
   4 -10   2    7.24   11.91
  -4  10  -2   18.51   13.69
  -4  10  -3  -19.78   13.43
   4 -10   3   -9.74   11.65
  -4  10  -3   -4.58   11.34
   4 -10   3   14.75   12.54
  -4  10  -3    3.37    9.94
  -4  10  -4   49.41   15.32
  -4  10  -4   37.99   18.08
   4 -10   4   37.22   17.28
  -4  10  -4   42.25   16.78
  -4  10  -4   32.54   13.74
   4 -10   4   39.84   15.91
   4 -10   5  299.30   36.19
   4 -10   5  302.96   36.01
  -4  10  -5  341.17   39.20
   4 -10   5  292.94   36.68
  -4  10  -5  300.58   32.40
  -4  10  -5  291.95   34.59
   4 -10   6  401.12   41.91
   4 -10   6  363.66   39.81
   4 -10   6  370.84   40.17
  -4  10  -6  411.03   41.54
  -4  10  -6  366.24   41.04
  -4  10  -6  409.86   38.35
   4 -10   7    4.34   12.51
  -4  10  -7   35.39   16.04
  -4  10  -7   29.01   17.59
   4 -10   7   15.22   15.05
  -4  10  -7    0.83   11.83
   4 -10   7   13.89   12.66
   4 -10   8   13.68   14.75
   4 -10   8   46.50   18.76
  -4  10  -8   16.06   14.25
  -4  10  -8   40.82   16.64
  -4  10  -8   24.22   15.09
   4 -10   8   20.61   13.48
   4 -10   9  193.60   32.17
  -4  10  -9  248.61   33.57
   4 -10   9  257.56   35.04
  -4  10  -9  204.87   33.70
  -4  10  -9  255.13   36.22
   4 -10   9  265.81   34.25
  -4  10 -10  212.47   34.69
  -4  10 -10  198.63   32.45
   4 -10  10  212.60   33.33
   4 -10  10  222.20   32.87
  -4  10 -10  177.10   31.37
   4 -10  11  167.65   32.72
  -4  10 -11  185.84   32.81
  -4  10 -11  104.04   24.66
  -4  10 -11  188.03   33.70
   4 -10  12   45.93   20.46
  -4  10 -12   -3.08   12.41
  -4  10 -12   31.50   15.80
  -4  10 -12   21.39   15.59
   4  -9 -14  106.27   25.23
   4  -9 -13  313.88   39.79
  -4   9  13  326.99   43.94
   4  -9 -12  375.97   42.01
   4  -9 -12  343.58   39.54
  -4   9  12  398.63   45.09
  -4   9  12  343.13   40.92
   4  -9 -11  611.03   51.85
  -4   9  11  524.66   45.83
  -4   9  11  481.80   46.62
   4  -9 -11  568.86   49.13
  -4   9  11  446.26   46.80
   4  -9 -10   11.30   11.86
  -4   9  10   27.11   15.16
   4  -9 -10   45.29   16.17
  -4   9  10   -0.15   12.56
   4  -9  -9  326.74   35.61
  -4   9   9  307.70   37.08
  -4   9   9  352.18   38.57
   4  -9  -9  397.52   40.44
   4  -9  -9  313.75   34.77
  -4   9   8  407.45   41.91
   4  -9  -8  424.26   40.71
   4  -9  -8  467.70   41.75
  -4   9   8  404.93   40.78
  -4   9   7  380.55   38.84
  -4   9   7  399.61   34.73
   4  -9  -7  377.09   38.18
  -4   9   7  354.82   37.60
   4  -9  -7  370.87   37.29
  -4   9   6   25.23   12.66
  -4   9   6   47.57   20.12
   4  -9  -6   64.35   18.93
  -4   9   6   49.16   17.42
   4  -9  -6   63.17   19.02
  -4   9   5  261.34   32.55
   4  -9  -5  276.78   32.50
  -4   9   5  253.41   31.56
   4  -9  -5  282.54   33.46
  -4   9   5  314.75   30.75
  -4   9   4 1782.51   78.69
   4  -9  -4 1680.64   76.28
  -4   9   4 1567.47   73.70
   4  -9  -4 1721.97   79.73
  -4   9   3 1509.28   71.71
  -4   9   3 1546.60   72.69
   4  -9  -3 1456.44   70.65
   4  -9  -3 1557.86   75.52
   4  -9  -2   62.84   17.90
  -4   9   2   71.77   18.34
  -4   9   2   57.09   16.66
   4  -9  -2   65.51   18.23
   4  -9  -1  217.44   28.47
  -4   9   1  170.20   25.76
  -4   9   1  228.14   27.34
  -4   9   1  202.51   26.17
   4  -9  -1  202.95   29.53
  -4   9   0  368.14   36.95
  -4   9   0  331.29   34.21
   4  -9   0  401.94   38.18
  -4   9   0  416.83   35.36
   4  -9   0  380.95   39.29
  -4   9  -1  318.94   33.11
   4  -9   1  281.75   31.69
  -4   9  -1  328.99   36.03
  -4   9  -1  359.92   33.73
   4  -9   1  395.34   40.09
  -4   9  -1  399.58   30.43
  -4   9  -2   64.04   17.70
   4  -9   2   57.88   16.56
   4  -9   2   39.71   13.13
  -4   9  -2   76.61   16.82
  -4   9  -2  102.31   22.01
  -4   9  -2   62.37   14.20
  -4   9  -3    0.72   10.91
  -4   9  -3   -0.15   11.33
   4  -9   3    9.52   11.95
  -4   9  -3   19.41   11.74
   4  -9   3    8.88   12.35
  -4   9  -3   23.75   12.11
   4  -9   4   88.87   18.89
  -4   9  -4   98.49   20.89
  -4   9  -4  170.22   24.02
  -4   9  -4  131.34   22.49
   4  -9   4  137.61   24.43
   4  -9   4  132.13   23.91
   4  -9   5  458.73   41.18
   4  -9   5  532.64   44.22
  -4   9  -5  501.92   42.32
  -4   9  -5  565.08   45.80
   4  -9   5  515.80   44.56
  -4   9  -5  536.09   41.43
   4  -9   6  579.79   47.36
   4  -9   6  564.31   45.40
  -4   9  -6  651.79   49.33
  -4   9  -6  642.21   48.75
   4  -9   6  624.48   47.96
  -4   9  -6  627.65   46.06
   4  -9   7  149.82   25.48
   4  -9   7  162.47   25.64
  -4   9  -7  200.33   29.03
  -4   9  -7  171.36   25.62
  -4   9  -7  149.56   25.56
   4  -9   7  172.52   26.32
   4  -9   8   80.39   19.29
   4  -9   8   72.17   19.85
  -4   9  -8   84.23   23.73
  -4   9  -8   61.21   17.47
  -4   9  -8   78.17   20.38
   4  -9   8   74.24   18.11
   4  -9   9  348.89   39.18
   4  -9   9  303.39   36.69
  -4   9  -9  352.05   38.55
  -4   9  -9  385.79   42.76
  -4   9  -9  304.31   36.40
   4  -9   9  292.57   35.09
   4  -9  10  494.61   48.25
   4  -9  10  431.17   42.41
  -4   9 -10  361.05   41.55
  -4   9 -10  436.39   45.85
  -4   9 -10  378.89   41.86
   4  -9  11  147.95   30.34
   4  -9  11  148.94   26.41
  -4   9 -11  154.11   27.87
  -4   9 -11  125.35   26.13
  -4   9 -11  163.85   29.96
   4  -9  12  132.09   28.70
  -4   9 -12  135.57   26.82
  -4   9 -12  156.87   29.29
  -4   9 -12   69.87   23.43
   4  -9  13   77.30   22.52
  -4   9 -13   85.59   24.03
  -4   9 -13   98.23   24.91
  -4   9 -13   50.31   21.33
  -4   9 -14  781.95   62.21
   4  -8 -15   41.77   18.44
   4  -8 -14   84.01   22.76
  -4   8  14   79.51   23.86
   4  -8 -13  195.75   31.54
  -4   8  13  255.97   36.17
   4  -8 -12  266.01   32.25
   4  -8 -12  260.39   34.24
  -4   8  12  215.07   32.78
  -4   8  12  243.16   35.95
   4  -8 -11  266.51   33.34
  -4   8  11  299.06   36.42
  -4   8  11  269.64   31.20
  -4   8  11  184.19   29.66
   4  -8 -11  299.26   33.88
   4  -8 -10   -0.11    9.16
  -4   8  10    7.59   13.04
   4  -8 -10   33.57   15.68
  -4   8  10   -4.60   13.05
  -4   8   9  294.71   29.47
   4  -8  -9  250.70   29.94
  -4   8   9  245.35   31.91
  -4   8   9  250.31   31.68
   4  -8  -9  257.20   30.11
   4  -8  -9  265.87   29.39
  -4   8   8  671.96   49.88
  -4   8   8  600.14   40.83
   4  -8  -8  643.35   45.21
   4  -8  -8  667.31   47.80
  -4   8   8  761.48   52.73
   4  -8  -8  638.41   44.93
  -4   8   7  187.69   23.70
   4  -8  -7  186.57   25.34
  -4   8   7  193.90   27.73
   4  -8  -7  170.41   24.96
  -4   8   7  163.01   25.56
   4  -8  -7  176.34   24.70
  -4   8   6    7.61    9.42
   4  -8  -6    5.28    9.79
  -4   8   6    3.94   11.76
   4  -8  -6   22.72   13.30
  -4   8   6   -6.02   11.39
   4  -8  -6    3.71    9.56
   4  -8  -5  292.62   26.73
  -4   8   5  319.37   33.17
  -4   8   5  338.58   32.88
   4  -8  -5  357.76   33.90
   4  -8  -5  344.07   34.07
  -4   8   5  364.75   32.03
   4  -8  -4 1413.13   53.70
  -4   8   4 1342.67   63.19
   4  -8  -4 1321.29   63.14
  -4   8   4 1431.75   66.04
   4  -8  -4 1407.89   66.66
   4  -8  -3 1897.80   74.42
  -4   8   3 1693.56   70.03
  -4   8   3 1806.94   73.72
   4  -8  -3 1893.92   77.83
  -4   8   2   41.52   13.84
   4  -8  -2   53.02   15.38
  -4   8   2   66.34   16.54
   4  -8  -2   66.45   18.84
  -4   8   2   53.23   15.33
   4  -8  -1   38.86   13.57
  -4   8   1   24.16   13.32
  -4   8   1   41.33   10.71
  -4   8   1   30.34   14.82
   4  -8  -1   56.31   17.10
[truncated: 433,374 more chars]
