# Supplementary material for: Crystal structure of the tetra­meth­yl(pheneth­yl)cyclo­penta­dienylmolybdenumtricarbonyl dimer
Source: Acta Crystallogr E Crystallogr Commun. 2018 Jun 26;74(Pt 7):1017–20. doi: 10.1107/S2056989018008885 (PMC6038615; doi:10.1107/S2056989018008885)
Supplement: Supplementary file 2 [file e-74-01017-Isup2.hkl]

#
# h,k,l, Fc-squared, Fo-squared, sigma(Fo-squared), status flag
#
data_I
_shelx_title ' lbx-100abs1_a.res in P-1'
_shelx_refln_list_code          4
_shelx_F_calc_maximum      113.91
_exptl_crystal_F_000       414.00
_reflns_d_resolution_high  0.6631

loop_
 _space_group_symop_operation_xyz
 'x, y, z'
 '-x, -y, -z'

_cell_length_a     8.2123
_cell_length_b     8.7728
_cell_length_c    13.4788
_cell_angle_alpha  91.005
_cell_angle_beta   96.975
_cell_angle_gamma 115.515

_shelx_F_squared_multiplier     1.000

loop_
 _refln_index_h
 _refln_index_k
 _refln_index_l
 _refln_F_squared_calc
 _refln_F_squared_meas
 _refln_F_squared_sigma
 _refln_observed_status
   2   0   0        510.93        511.33         9.06 o
   3   0   0        183.71        186.47         5.54 o
   4   0   0        160.46        199.45         6.31 o
   5   0   0        326.78        297.83        11.50 o
   6   0   0        641.03        670.62        18.65 o
   7   0   0         68.98         94.37         8.59 o
   8   0   0        772.92        770.12        26.35 o
   9   0   0        450.05        459.98        31.19 o
  10   0   0        742.92        796.55        43.49 o
 -10   1   0        703.34        764.25        42.14 o
  -9   1   0        742.19        735.00        31.64 o
  -8   1   0       1382.86       1379.04        30.79 o
  -7   1   0       1487.01       1463.27        29.20 o
  -6   1   0         16.36         19.38         6.09 o
  -5   1   0        129.31        122.24         7.43 o
  -4   1   0          1.05          5.94         4.28 o
  -3   1   0       1634.14       1643.09        25.57 o
  -2   1   0       2308.64       2460.59        15.50 o
   1   1   0       5637.44       5995.46        36.86 o
   2   1   0       7329.97       7795.08        91.42 o
   3   1   0        730.70        774.86        12.09 o
   4   1   0         74.26         79.62         4.80 o
   5   1   0         37.29         44.25         4.59 o
   6   1   0        415.79        446.28        15.89 o
   7   1   0        730.53        724.61        37.28 o
   8   1   0       1227.37       1248.93        41.84 o
   9   1   0        455.76        430.90        30.82 o
  10   1   0        201.19        212.45        24.74 o
 -11   2   0        106.99         99.45        17.07 o
 -10   2   0        155.10        143.28        18.82 o
  -9   2   0       1143.68       1103.17        33.31 o
  -8   2   0        970.68        969.84        25.72 o
  -7   2   0        776.55        793.64        21.91 o
  -6   2   0       1667.72       1653.53        27.86 o
  -5   2   0        139.37        141.21         7.33 o
  -4   2   0        867.18        878.99        17.93 o
  -3   2   0      11346.47      11559.75        72.73 o
  -2   2   0       3355.48       3393.09        29.53 o
  -1   2   0       5511.56       5706.66        34.14 o
   0   2   0       1065.10       1076.67        14.59 o
   1   2   0       2508.52       2568.03        32.80 o
   2   2   0       1635.82       1687.95        17.18 o
   3   2   0        218.85        248.24         7.16 o
   4   2   0          2.53          4.89         2.92 o
   5   2   0        902.14        915.76        17.68 o
   6   2   0        438.65        411.66        18.16 o
   7   2   0        985.95        964.29        29.51 o
   8   2   0        484.54        506.44        32.52 o
   9   2   0        329.96        351.76        30.91 o
 -11   3   0        271.79        242.01        25.98 o
 -10   3   0        769.61        758.98        42.74 o
  -9   3   0       1254.32       1285.56        39.83 o
  -8   3   0        461.36        503.51        18.69 o
  -7   3   0        359.80        360.71        14.85 o
  -6   3   0        211.97        193.16         8.95 o
  -5   3   0        918.15        977.81        14.70 o
  -4   3   0        284.90        318.57        13.68 o
  -3   3   0       1320.08       1249.19        18.15 o
  -2   3   0       1544.65       1434.20        15.72 o
  -1   3   0       5567.51       5607.03        68.45 o
   0   3   0       3805.46       3798.94        39.71 o
   1   3   0       1566.83       1553.71        19.00 o
   2   3   0       2839.25       2964.32        38.03 o
   3   3   0        156.70        155.36         7.81 o
   4   3   0        467.15        449.28        11.34 o
   5   3   0       1775.38       1713.87        28.48 o
   6   3   0       1174.61       1165.16        30.67 o
   7   3   0       1181.20       1177.49        39.12 o
   8   3   0        293.74        300.08        26.01 o
   9   3   0         31.07         19.85        10.75 o
 -11   4   0        236.95        264.25        22.46 o
 -10   4   0        907.16        919.93        32.80 o
  -9   4   0       1045.60       1034.22        28.79 o
  -8   4   0       1254.91       1196.57        28.66 o
  -7   4   0       1478.71       1434.14        26.24 o
  -6   4   0        157.48        175.41         7.97 o
  -5   4   0        232.13        235.49         9.83 o
  -4   4   0       1612.00       1625.59        26.71 o
  -3   4   0       1438.56       1392.81        20.29 o
  -2   4   0       1480.21       1388.31        16.26 o
  -1   4   0       5399.33       5318.04        58.74 o
   0   4   0       3068.00       3120.66        35.53 o
   1   4   0        893.32        874.96        16.98 o
   2   4   0        318.59        319.10         9.76 o
   3   4   0        433.60        462.25        13.61 o
   4   4   0        398.03        412.21        11.83 o
   5   4   0       1724.75       1760.97        34.86 o
   6   4   0        687.74        678.52        26.55 o
   7   4   0        812.07        861.66        31.85 o
   8   4   0        463.22        500.35        36.55 o
 -11   5   0        356.91        383.38        26.42 o
 -10   5   0        661.31        714.75        29.26 o
  -9   5   0        647.88        638.02        25.71 o
  -8   5   0       1033.33       1003.96        28.72 o
  -7   5   0       1218.59       1238.74        37.76 o
  -6   5   0        167.09        181.01         9.99 o
  -5   5   0         18.59         22.56         4.66 o
  -4   5   0       1580.05       1594.69        23.59 o
  -3   5   0       2712.32       2689.68        27.36 o
  -2   5   0       1944.95       1838.68        21.25 o
  -1   5   0       1440.56       1370.65        20.93 o
   0   5   0       1490.03       1401.95        18.60 o
   1   5   0        987.62       1033.20        16.84 o
   2   5   0         11.46         11.50         4.24 o
   3   5   0          6.71          1.17         4.45 o
   4   5   0        368.77        374.89        15.68 o
   5   5   0        140.77        136.95        12.07 o
   6   5   0        529.40        513.38        34.23 o
   7   5   0       1440.40       1387.52        69.84 o
 -12   6   0         69.38         56.65        24.05 o
 -11   6   0        734.55        749.33        31.56 o
 -10   6   0        975.78       1021.03        34.40 o
  -9   6   0        288.83        268.58        17.61 o
  -8   6   0        541.76        545.61        20.36 o
  -7   6   0        724.91        706.50        20.37 o
  -6   6   0         94.58         91.28         7.80 o
  -5   6   0         15.91         21.36         4.60 o
  -4   6   0        604.62        582.95        14.75 o
  -3   6   0        965.55        901.75        17.17 o
  -2   6   0       2827.05       2921.16        28.39 o
  -1   6   0       1584.89       1527.23        20.94 o
   0   6   0        802.92        767.88        15.24 o
   1   6   0         67.05         76.86         7.74 o
   2   6   0         54.39         56.37         7.00 o
   3   6   0        188.82        183.33        11.16 o
   4   6   0        533.69        553.15        22.71 o
   5   6   0         62.97         59.30        15.17 o
   6   6   0        567.26        609.95        36.78 o
 -12   7   0        182.18        210.27        41.65 o
 -11   7   0        375.21        369.95        31.05 o
 -10   7   0       1146.93       1139.78        41.23 o
  -9   7   0        762.44        744.14        28.02 o
  -8   7   0        277.22        256.05        17.78 o
  -7   7   0          3.39          9.41         6.46 o
  -6   7   0         12.68          4.33         5.16 o
  -5   7   0         26.62         25.91         5.20 o
  -4   7   0        290.22        287.40        10.71 o
  -3   7   0        809.99        817.18        20.59 o
  -2   7   0       1916.92       1919.28        44.17 o
  -1   7   0       1392.55       1444.98        25.66 o
   0   7   0        102.57        120.53        12.08 o
   1   7   0         10.08         16.81         6.93 o
   2   7   0          0.47         -0.81         6.69 o
   3   7   0        185.30        168.69        15.68 o
   4   7   0        601.80        618.78        38.06 o
   5   7   0        629.94        608.97        31.73 o
   6   7   0        375.62        359.33        53.80 o
 -11   8   0        518.08        511.10        29.71 o
 -10   8   0        595.36        585.62        30.58 o
  -9   8   0        404.25        407.35        22.11 o
  -8   8   0       1000.15       1002.65        30.97 o
  -7   8   0         73.29         80.27         9.05 o
  -6   8   0          3.35          8.16         5.95 o
  -5   8   0        606.28        618.19        19.19 o
  -4   8   0        624.53        605.32        19.81 o
  -3   8   0       1932.57       1892.43        34.38 o
  -2   8   0       1965.76       1930.22        38.31 o
  -1   8   0        104.23        130.11        17.29 o
   0   8   0        156.95        179.13        15.33 o
   1   8   0          4.57          5.22         8.09 o
   2   8   0          6.77          6.62         8.34 o
   3   8   0        148.05        146.02        15.68 o
   4   8   0        174.18        213.62        23.04 o
   5   8   0        303.61        362.12        36.67 o
 -11   9   0        537.07        484.79        35.30 o
 -10   9   0        387.67        395.29        25.53 o
  -9   9   0        225.55        209.21        19.19 o
  -8   9   0        463.14        472.74        30.52 o
  -7   9   0        257.27        223.07        24.38 o
  -6   9   0         11.76         13.43         6.59 o
  -5   9   0        234.30        225.51        17.10 o
  -4   9   0        536.20        530.21        22.81 o
  -3   9   0        825.51        809.27        27.25 o
  -2   9   0        440.82        438.59        24.00 o
  -1   9   0        557.07        525.93        26.41 o
   0   9   0       1096.98       1150.95        48.47 o
   1   9   0          0.59          6.68         8.79 o
   2   9   0         91.62         81.15        15.37 o
   3   9   0        138.75        148.92        17.43 o
   4   9   0        446.74        413.00        40.53 o
 -10  10   0        385.10        439.37        28.46 o
  -9  10   0        263.44        232.90        20.54 o
  -8  10   0        261.76        308.55        37.52 o
  -7  10   0         25.75         30.13         8.05 o
  -6  10   0        421.30        401.13        21.61 o
  -5  10   0        113.87         89.87        13.89 o
  -4  10   0         96.26         78.24        11.16 o
  -3  10   0        489.58        545.80        31.71 o
  -2  10   0        207.30        190.92        17.81 o
  -1  10   0        374.36        341.70        25.89 o
   0  10   0         72.50         58.88        18.70 o
   1  10   0        185.17        180.50        18.74 o
   2  10   0          8.54          8.80        11.49 o
 -10  11   0        174.36        148.97        37.80 o
  -9  11   0        243.60        292.70        22.03 o
  -8  11   0         55.74         44.26        12.63 o
  -7  11   0         27.40          8.38        10.50 o
  -6  11   0         12.27         13.72         7.81 o
  -5  11   0        146.43        159.17        18.01 o
  -4  11   0        663.77        647.34        32.44 o
  -3  11   0        959.54        984.03        39.81 o
  -2  11   0        288.07        306.27        23.55 o
  -1  11   0        214.00        223.14        20.22 o
   0  11   0         31.98         59.34        13.30 o
   1  11   0         60.85         68.14        16.74 o
  -8  12   0          3.70         18.67        13.51 o
  -7  12   0         12.98          1.88        15.49 o
  -6  12   0        148.21        143.40        22.42 o
  -5  12   0        175.32        174.15        31.26 o
  -4  12   0        438.27        455.57        35.86 o
  -3  12   0        630.01        669.42        35.41 o
  -2  12   0        523.31        584.96        39.12 o
  -1  12   0        134.66        162.77        36.20 o
   1 -12   1         15.80         17.78        15.33 o
   2 -12   1         27.24         33.53        11.00 o
   3 -12   1        665.70        735.44        48.22 o
   4 -12   1        831.64        783.50        37.98 o
   5 -12   1        919.49        951.38        41.55 o
   6 -12   1        826.59        846.45        35.06 o
   7 -12   1         59.85         66.78        18.93 o
   8 -12   1        121.60        116.70        23.23 o
  -1 -11   1         78.29        122.45        24.75 o
   0 -11   1          3.49          1.28        14.33 o
   1 -11   1         26.63          5.04         9.59 o
   2 -11   1         98.92         92.77        20.67 o
   3 -11   1        890.53        915.62        38.72 o
   4 -11   1        872.82        945.21        39.46 o
   5 -11   1        586.69        604.65        27.66 o
   6 -11   1        724.68        723.48        30.44 o
   7 -11   1        385.16        381.00        23.12 o
   8 -11   1        354.50        317.70        23.96 o
   9 -11   1          1.59          6.55        10.61 o
  10 -11   1          6.69         60.39        30.26 o
  -3 -10   1        649.66        729.41        59.91 o
  -2 -10   1        478.99        488.90        34.51 o
  -1 -10   1        206.24        206.70        19.62 o
   0 -10   1         27.15         38.82        13.31 o
   1 -10   1         79.61         81.73        15.08 o
   2 -10   1        370.75        337.27        22.61 o
   3 -10   1        252.18        229.41        16.69 o
   4 -10   1        221.58        230.09        22.79 o
   5 -10   1       1297.98       1307.52        37.77 o
   6 -10   1        901.19        867.84        27.92 o
   7 -10   1        805.97        785.42        25.59 o
   8 -10   1         32.79         39.51        11.60 o
   9 -10   1          0.46         -0.18         9.43 o
  10 -10   1         48.78         72.34        16.52 o
  -4  -9   1        370.59        435.74        53.23 o
  -3  -9   1        630.12        593.39        31.04 o
  -2  -9   1        207.46        229.88        18.76 o
  -1  -9   1         12.13         26.44         9.06 o
   0  -9   1         43.93         22.24        10.50 o
   1  -9   1        375.65        351.10        21.77 o
   2  -9   1         90.17         88.62        10.21 o
   3  -9   1        348.05        335.60        18.41 o
   4  -9   1        516.56        488.59        23.35 o
   5  -9   1       1357.39       1378.67        32.43 o
   6  -9   1       1353.25       1372.34        30.77 o
   7  -9   1        591.42        598.19        22.74 o
   8  -9   1          6.31         -0.72         8.01 o
   9  -9   1        131.93        147.21        17.19 o
  10  -9   1        431.86        439.78        28.34 o
  11  -9   1        481.22        477.54        61.03 o
  -5  -8   1        227.53        251.98        30.99 o
  -4  -8   1        672.27        643.26        37.48 o
  -3  -8   1        526.63        516.77        27.44 o
  -2  -8   1        357.30        336.85        23.98 o
  -1  -8   1         29.65         27.42         7.99 o
   0  -8   1         48.26         45.01        12.18 o
   1  -8   1         26.68         18.67         6.58 o
   2  -8   1       1573.66       1518.86        29.68 o
   3  -8   1       2562.53       2518.70        38.76 o
   4  -8   1       1101.14       1061.52        26.22 o
   5  -8   1       1078.68       1047.97        24.93 o
   6  -8   1        921.06        904.06        33.54 o
   7  -8   1        101.88         92.97         9.68 o
   8  -8   1          1.45          0.81         7.35 o
   9  -8   1         71.32         75.78        16.26 o
  10  -8   1        536.54        496.16        28.52 o
  11  -8   1        363.94        375.46        34.05 o
  -6  -7   1        176.64        193.81        38.91 o
  -5  -7   1        391.15        361.86        24.38 o
  -4  -7   1        865.73        861.02        65.41 o
  -3  -7   1        490.68        512.42        24.68 o
  -2  -7   1        519.18        534.49        24.32 o
  -1  -7   1        216.58        178.38        13.96 o
   0  -7   1          0.42          6.30         5.85 o
   1  -7   1         85.71         90.80         8.81 o
   2  -7   1       3901.30       3944.46        44.12 o
   3  -7   1       1990.12       2040.49        32.64 o
   4  -7   1       1354.85       1337.98        21.83 o
   5  -7   1       1490.81       1462.14        25.65 o
   6  -7   1        437.42        445.22        15.31 o
   7  -7   1         43.64         33.09         7.73 o
   8  -7   1          4.15         18.46         7.10 o
   9  -7   1          3.26         13.96         7.81 o
  10  -7   1        507.07        527.83        25.84 o
  11  -7   1        741.55        774.92        32.66 o
  -7  -6   1        136.88         86.10        29.34 o
  -6  -6   1        471.77        485.63        41.24 o
  -5  -6   1        879.65        855.70        45.32 o
  -4  -6   1        457.79        456.99        22.91 o
  -3  -6   1       1022.66        944.02        30.14 o
  -2  -6   1       1825.56       1788.55        33.41 o
  -1  -6   1          5.93         11.40         4.70 o
   0  -6   1        331.10        324.77        12.12 o
   1  -6   1        796.96        766.78        17.59 o
   2  -6   1       1596.80       1475.61        38.01 o
   3  -6   1       1479.90       1547.73        20.82 o
   4  -6   1       2710.42       2591.94        32.73 o
   5  -6   1        267.46        252.16        12.75 o
   6  -6   1         68.48         75.96         7.76 o
   7  -6   1          0.06          8.91         7.62 o
   8  -6   1         53.46         55.12         8.65 o
   9  -6   1         21.88         28.49         8.55 o
  10  -6   1        615.82        632.65        27.67 o
  11  -6   1        503.55        489.68        26.45 o
  12  -6   1        875.32        935.21        81.02 o
  -7  -5   1        620.89        637.81        47.33 o
  -6  -5   1        465.13        430.99        24.53 o
  -5  -5   1        370.73        386.93        23.12 o
  -4  -5   1       1077.45       1080.41        23.10 o
  -3  -5   1        508.32        530.84        16.00 o
  -2  -5   1         76.17         68.17         5.40 o
  -1  -5   1         66.24         94.33         5.70 o
   0  -5   1         72.73        101.19         5.41 o
   1  -5   1       1687.10       1596.55        23.85 o
   2  -5   1       3381.16       3355.69        29.76 o
   3  -5   1       1248.60       1111.34        17.78 o
   4  -5   1       1429.69       1351.38        22.60 o
   5  -5   1       1198.86       1218.65        23.70 o
   6  -5   1        154.45        166.99        10.43 o
   7  -5   1        129.05        145.35         9.59 o
   8  -5   1        164.74        148.45        15.17 o
   9  -5   1        522.49        500.76        20.94 o
  10  -5   1        728.45        708.51        26.03 o
  11  -5   1        404.49        398.74        26.65 o
  12  -5   1        534.50        550.19        62.42 o
  -8  -4   1         79.98        106.60        16.78 o
  -7  -4   1        734.69        722.74        33.26 o
  -6  -4   1        871.90        867.23        29.23 o
  -5  -4   1       1731.51       1694.73        33.39 o
  -4  -4   1        605.83        637.70        14.67 o
  -3  -4   1         77.91         89.98         5.77 o
  -2  -4   1        267.18        262.49         8.58 o
  -1  -4   1         13.76          9.41         2.75 o
   0  -4   1         72.49         65.04         6.29 o
   1  -4   1       3328.55       3396.10        30.44 o
   2  -4   1       2332.17       2224.89        20.99 o
   3  -4   1       2996.86       2936.26        30.49 o
   4  -4   1        881.14        817.17        15.74 o
   5  -4   1       1100.13       1091.98        17.91 o
   6  -4   1        169.61        183.76         8.87 o
   7  -4   1        190.52        202.33        10.80 o
   8  -4   1        450.18        439.49        18.08 o
   9  -4   1        998.95       1058.30        29.38 o
  10  -4   1        564.92        573.80        26.38 o
  11  -4   1        606.69        577.82        31.87 o
  -9  -3   1         36.08         55.08        14.36 o
  -8  -3   1        362.08        364.59        36.67 o
  -7  -3   1        572.12        585.66        32.62 o
  -6  -3   1        595.60        566.23        22.55 o
  -5  -3   1       2070.35       2020.18        28.00 o
  -4  -3   1       1488.99       1506.70        20.48 o
  -3  -3   1        561.47        562.83        12.51 o
  -2  -3   1        141.37        179.07         6.48 o
  -1  -3   1        679.73        733.05        11.67 o
   0  -3   1         80.93         76.36         3.85 o
   1  -3   1       1421.25       1440.55        17.46 o
   2  -3   1       1833.92       1802.40        17.81 o
   3  -3   1       4404.50       4347.64        43.91 o
   4  -3   1       3018.87       3003.47        25.79 o
   5  -3   1       1589.14       1599.98        18.33 o
   6  -3   1        262.08        277.03        11.18 o
   7  -3   1       1045.15       1025.19        29.13 o
   8  -3   1        178.59        202.07        12.67 o
   9  -3   1       1145.27       1183.39        31.88 o
  10  -3   1       1333.53       1291.72        44.01 o
  11  -3   1        353.02        356.01        30.32 o
  -9  -2   1          1.08          1.02        10.85 o
  -8  -2   1        841.05        826.56        47.39 o
  -7  -2   1        311.94        353.73        20.71 o
  -6  -2   1       1042.81        968.27        22.26 o
  -5  -2   1       2874.60       2771.17        34.16 o
  -4  -2   1       1995.83       1984.40        23.20 o
  -3  -2   1       1109.91       1066.42        15.46 o
  -2  -2   1         49.10         60.10         4.32 o
  -1  -2   1        285.77        288.67         6.32 o
   0  -2   1       5341.12       5586.16        58.46 o
   1  -2   1       1327.16       1588.10        16.45 o
   2  -2   1       1380.15       1327.73        13.08 o
   3  -2   1       5297.45       5333.45        28.87 o
   4  -2   1       1724.93       1742.21        22.51 o
   5  -2   1        808.37        855.35        15.40 o
   6  -2   1         78.06         72.53         6.95 o
   7  -2   1          0.31          6.81         5.48 o
   8  -2   1        494.21        530.79        19.98 o
   9  -2   1       1204.49       1158.55        34.27 o
  10  -2   1        516.80        469.27        27.62 o
  11  -2   1        177.01        198.99        23.71 o
 -10  -1   1          7.00          6.64        13.92 o
  -9  -1   1         27.64         33.09        11.88 o
  -8  -1   1        404.62        359.82        26.07 o
  -7  -1   1        676.50        692.35        21.09 o
  -6  -1   1        745.28        725.25        19.79 o
  -5  -1   1       2403.63       2286.99        25.02 o
  -4  -1   1        173.18        152.99         6.11 o
  -3  -1   1        636.11        606.03        10.45 o
  -2  -1   1        340.09        340.99         6.79 o
  -1  -1   1        476.11        547.17         8.19 o
   2  -1   1       4098.78       4268.73        25.43 o
   3  -1   1        601.44        524.27         7.53 o
   4  -1   1        879.73        849.59        16.50 o
   5  -1   1       1414.79       1435.66        24.02 o
   6  -1   1        993.97        955.22        21.86 o
   7  -1   1        321.76        283.82        13.69 o
   8  -1   1        684.75        672.66        24.96 o
   9  -1   1        448.78        461.27        22.48 o
  10  -1   1        352.62        327.95        28.20 o
 -10   0   1         20.37         17.37        11.64 o
  -9   0   1         71.37         75.83        14.52 o
  -8   0   1        582.50        623.83        24.07 o
  -7   0   1       1346.18       1358.94        28.30 o
  -6   0   1       2327.15       2403.33        34.14 o
  -5   0   1        625.47        598.57        15.83 o
  -4   0   1        218.96        194.53         8.29 o
  -3   0   1        145.39        145.11         7.66 o
  -2   0   1         79.19         92.09         3.89 o
   2   0   1        566.68        573.95         7.93 o
   3   0   1        431.18        363.44         8.38 o
   4   0   1        474.59        474.76         8.43 o
   5   0   1          8.09          8.64         4.03 o
   6   0   1         26.23         19.23         5.04 o
   7   0   1         25.43         15.33         6.77 o
   8   0   1        379.48        383.91        19.51 o
   9   0   1       1312.65       1292.94        43.05 o
  10   0   1       1118.46       1049.04        50.30 o
 -11   1   1         30.88         41.25        23.98 o
 -10   1   1          9.07          3.89         9.85 o
  -9   1   1        289.67        263.09        23.55 o
  -8   1   1        610.01        629.93        21.95 o
  -7   1   1        244.10        281.09        13.01 o
  -6   1   1       3102.39       3072.56        37.56 o
  -5   1   1       1514.81       1511.28        23.72 o
  -4   1   1       3062.05       3215.42        30.19 o
  -3   1   1         28.33         34.34         3.45 o
  -2   1   1         33.03         33.37         2.46 o
   1   1   1        807.79        847.19         8.19 o
   2   1   1      11678.09      12133.00        81.92 o
   3   1   1        744.40        630.91        11.28 o
   4   1   1         17.81         16.20         3.58 o
   5   1   1          9.71          9.55         3.65 o
   6   1   1        118.11        112.43         8.75 o
   7   1   1         51.41         63.12         9.35 o
   8   1   1        524.90        555.16        23.95 o
   9   1   1        660.00        669.57        38.39 o
  10   1   1        883.59        977.06        49.26 o
 -11   2   1         42.77         66.95        22.09 o
 -10   2   1         35.19         43.36        11.84 o
  -9   2   1        484.52        484.61        25.71 o
  -8   2   1       1465.65       1480.93        31.10 o
  -7   2   1       1049.20       1030.11        23.91 o
  -6   2   1        850.28        862.33        19.93 o
  -5   2   1       3223.23       3331.27        35.38 o
  -4   2   1        140.79        110.72         6.36 o
  -3   2   1        731.67        750.70        11.22 o
  -2   2   1        245.59        265.43         7.57 o
  -1   2   1       1009.52       1027.91        10.58 o
   0   2   1        970.36        968.53        12.65 o
   1   2   1        233.29        207.55         6.73 o
   2   2   1       4579.55       4530.63        27.43 o
   3   2   1       2589.36       2565.35        22.00 o
   4   2   1       1501.71       1477.94        29.16 o
   5   2   1        163.26        153.45         9.03 o
   6   2   1         70.69         86.76         9.39 o
   7   2   1        446.55        448.04        22.28 o
   8   2   1        645.82        649.14        30.51 o
   9   2   1        366.27        370.23        30.07 o
 -11   3   1         12.06          8.02        11.02 o
 -10   3   1          0.19         -0.27         7.19 o
  -9   3   1        373.88        368.76        19.59 o
  -8   3   1        491.31        505.68        18.41 o
  -7   3   1       1275.24       1272.33        26.57 o
  -6   3   1       1539.47       1538.78        24.35 o
  -5   3   1       1066.55       1067.11        17.95 o
  -4   3   1         22.09         17.66         4.12 o
  -3   3   1        460.47        471.70        12.94 o
  -2   3   1         75.18        104.84         4.87 o
  -1   3   1       9566.50       9849.75        42.52 o
   0   3   1       1869.28       1790.63        19.66 o
   1   3   1       1189.71       1094.10        13.89 o
   2   3   1       1165.29       1051.15        13.33 o
   3   3   1       1701.91       1702.88        29.41 o
   4   3   1        628.85        641.78        13.41 o
   5   3   1         44.37         48.97         6.84 o
   6   3   1        266.48        290.43        15.43 o
   7   3   1        377.76        385.00        20.27 o
   8   3   1        113.04        114.35        18.86 o
   9   3   1        225.91        234.71        30.96 o
 -11   4   1        231.85        256.69        31.56 o
 -10   4   1        105.60         88.40        11.62 o
  -9   4   1        399.85        371.02        19.76 o
  -8   4   1        308.20        323.01        15.30 o
  -7   4   1        699.30        691.66        20.29 o
  -6   4   1        495.18        476.14        15.00 o
  -5   4   1        417.27        344.30        12.69 o
  -4   4   1        969.86        951.91        23.70 o
  -3   4   1         40.06         55.19         5.13 o
  -2   4   1       1123.13       1169.96        15.24 o
  -1   4   1       2894.22       2821.40        31.60 o
   0   4   1       2042.28       2043.22        23.38 o
   1   4   1       5119.72       5210.17        31.30 o
   2   4   1       2414.24       2455.90        33.40 o
   3   4   1        236.19        231.65        10.33 o
   4   4   1          1.13          6.12         4.92 o
   5   4   1          3.45          0.54         5.58 o
   6   4   1        170.32        176.11        13.12 o
   7   4   1        349.58        382.00        24.09 o
   8   4   1        219.98        236.51        24.58 o
 -11   5   1          0.11         -4.56         8.57 o
 -10   5   1        728.33        711.94        28.77 o
  -9   5   1        688.79        660.15        29.04 o
  -8   5   1        309.78        348.18        19.57 o
  -7   5   1       1763.59       1775.51        32.79 o
  -6   5   1       2156.11       2115.94        33.71 o
  -5   5   1        927.31        861.82        21.03 o
  -4   5   1        483.53        538.41        13.52 o
  -3   5   1        324.67        324.53         9.95 o
  -2   5   1        408.67        385.84        10.36 o
  -1   5   1       3677.72       3657.78        28.94 o
   0   5   1       2686.91       2732.25        24.91 o
   1   5   1       2741.49       2823.70        29.65 o
   2   5   1       1434.48       1476.82        24.10 o
   3   5   1        509.25        487.86        16.49 o
   4   5   1          0.72          6.26         5.44 o
   5   5   1          0.89         -0.13         6.79 o
   6   5   1         10.87         34.11         9.45 o
   7   5   1        358.39        399.99        26.26 o
 -12   6   1         82.39         52.06        22.34 o
 -11   6   1         27.25         16.84        10.33 o
 -10   6   1        397.96        378.46        21.36 o
  -9   6   1        723.34        726.16        27.39 o
  -8   6   1       2562.03       2479.47        46.15 o
  -7   6   1       1441.71       1390.07        30.32 o
  -6   6   1        668.44        633.07        21.94 o
  -5   6   1        434.61        421.87        14.64 o
  -4   6   1          0.57          4.47         3.64 o
  -3   6   1         62.65         61.80         5.51 o
  -2   6   1       1156.61       1134.02        18.48 o
  -1   6   1       1273.97       1257.00        19.02 o
   0   6   1       1428.03       1415.68        23.42 o
   1   6   1       1341.62       1324.30        28.23 o
   2   6   1       1526.05       1472.38        31.18 o
   3   6   1        511.87        497.25        20.41 o
   4   6   1         31.21         42.34         7.47 o
   5   6   1          0.56          7.42        10.08 o
   6   6   1        129.75        135.27        19.77 o
 -12   7   1         39.35         91.62        31.82 o
 -11   7   1         63.28         72.74        14.23 o
 -10   7   1        535.84        526.49        28.91 o
  -9   7   1       1264.72       1269.22        36.10 o
  -8   7   1       2107.50       2118.51        48.09 o
  -7   7   1        411.20        399.86        16.31 o
  -6   7   1        137.16        139.65         9.82 o
  -5   7   1        164.01        159.05        11.01 o
  -4   7   1         18.86         21.45         4.68 o
  -3   7   1          0.62          4.56         3.59 o
  -2   7   1       1203.67       1197.17        23.41 o
  -1   7   1       1256.69       1248.13        23.97 o
   0   7   1       1657.20       1645.47        32.17 o
   1   7   1        494.44        492.09        22.72 o
   2   7   1        841.56        848.16        30.39 o
   3   7   1        130.33        124.27        13.93 o
   4   7   1         50.53         33.03         9.56 o
   5   7   1          0.44         -0.58         9.90 o
   6   7   1        204.43        176.35        35.68 o
 -11   8   1        322.83        301.30        23.90 o
 -10   8   1        555.44        514.31        23.25 o
  -9   8   1        807.07        776.19        26.75 o
  -8   8   1        937.29        940.21        29.95 o
  -7   8   1        657.86        698.46        23.97 o
  -6   8   1        141.70        153.77        10.82 o
  -5   8   1          2.61          6.53         5.45 o
  -4   8   1         50.91         56.22         7.66 o
  -3   8   1        127.93        111.77        12.34 o
  -2   8   1        524.43        495.08        19.78 o
  -1   8   1       1017.10       1020.83        33.36 o
   0   8   1        757.32        752.17        29.62 o
   1   8   1       1573.97       1567.53        43.14 o
   2   8   1        360.35        341.81        21.10 o
   3   8   1          1.49          0.88         9.21 o
   4   8   1          4.02          3.04        11.24 o
   5   8   1         35.70         62.15        27.24 o
 -11   9   1        448.01        403.40        33.29 o
 -10   9   1        170.54        163.73        15.90 o
  -9   9   1        535.11        490.31        27.77 o
  -8   9   1       1353.12       1342.27        43.03 o
  -7   9   1       1141.13       1134.67        37.58 o
  -6   9   1       1036.05        995.17        28.84 o
  -5   9   1        140.78        128.28        12.15 o
  -4   9   1        272.11        285.46        17.01 o
  -3   9   1        884.95        867.03        28.20 o
  -2   9   1        905.45        888.76        33.32 o
  -1   9   1        777.32        762.53        31.53 o
   0   9   1        409.23        415.46        23.98 o
   1   9   1        239.67        241.80        21.60 o
   2   9   1        362.16        344.67        27.44 o
   3   9   1         73.68         82.21        13.08 o
   4   9   1          7.99         13.17        17.10 o
 -10  10   1        382.03        360.31        26.10 o
  -9  10   1        635.08        631.48        32.53 o
  -8  10   1        724.73        670.78        29.82 o
  -7  10   1        615.75        602.25        30.44 o
  -6  10   1        536.86        539.34        28.09 o
  -5  10   1        110.82        104.70        13.35 o
  -4  10   1         56.44         69.08        10.30 o
  -3  10   1        914.56        929.78        36.37 o
  -2  10   1        838.99        860.49        35.54 o
  -1  10   1        470.79        488.14        27.54 o
   0  10   1        698.81        633.08        31.40 o
   1  10   1        332.69        323.28        27.90 o
   2  10   1        222.83        255.26        22.10 o
 -10  11   1        396.10        474.05        61.25 o
  -9  11   1        792.96        818.20        34.96 o
  -8  11   1        657.22        617.51        33.23 o
  -7  11   1        292.88        291.90        27.90 o
  -6  11   1          2.31          3.20        11.16 o
  -5  11   1        103.43         77.36        13.30 o
  -4  11   1        151.66        175.10        18.31 o
  -3  11   1        456.93        480.17        28.28 o
  -2  11   1        246.98        228.34        40.83 o
  -1  11   1        488.80        498.07        29.77 o
   0  11   1        242.89        264.23        22.56 o
   1  11   1        186.93        136.57        36.64 o
  -8  12   1        445.58        436.12        28.50 o
  -7  12   1        168.13        196.97        20.87 o
  -6  12   1         59.65         37.03        17.98 o
  -5  12   1         26.31         18.36        10.82 o
  -4  12   1        179.76        207.02        21.33 o
  -3  12   1        311.13        357.16        26.18 o
  -2  12   1        556.26        552.76        32.67 o
  -1  12   1        609.05        732.71        73.14 o
   1 -12   2        211.37        201.98        32.79 o
   2 -12   2        114.92         97.41        24.63 o
   3 -12   2         12.74         38.09        11.78 o
   4 -12   2        249.96        277.10        32.09 o
   5 -12   2        256.18        303.80        24.45 o
   6 -12   2        140.70        157.64        17.84 o
   7 -12   2        319.85        343.37        26.19 o
   8 -12   2        152.50        203.07        29.67 o
  -1 -11   2        313.83        333.55        29.51 o
   0 -11   2        645.82        663.49        38.14 o
   1 -11   2        173.41        173.75        18.67 o
   2 -11   2         69.77         64.51        13.24 o
   3 -11   2        158.18        142.74        16.82 o
   4 -11   2        355.93        362.87        23.57 o
   5 -11   2        870.28        906.93        33.91 o
   6 -11   2        593.75        648.04        29.30 o
   7 -11   2        243.26        256.61        19.33 o
   8 -11   2        188.83        200.29        16.59 o
   9 -11   2         73.27         80.09        20.39 o
  -3 -10   2        226.65        253.05        31.73 o
  -2 -10   2        606.02        569.64        36.98 o
  -1 -10   2        250.22        214.45        26.19 o
   0 -10   2        233.78        218.51        19.25 o
   1 -10   2        203.08        210.50        18.76 o
   2 -10   2          6.91          3.30         9.01 o
   3 -10   2         19.56         13.81         7.75 o
   4 -10   2          8.90          7.65         7.76 o
   5 -10   2        639.02        592.30        25.97 o
   6 -10   2       1415.32       1391.91        35.52 o
   7 -10   2        933.75        912.91        29.86 o
   8 -10   2        675.66        725.09        28.01 o
   9 -10   2         61.32         65.80        13.15 o
  10 -10   2         17.37         29.13        13.08 o
  -4  -9   2        100.54         80.15        28.96 o
  -3  -9   2        565.56        564.84        30.49 o
  -2  -9   2        583.94        544.60        28.51 o
  -1  -9   2        488.63        542.79        27.44 o
   0  -9   2        196.98        175.48        16.36 o
   1  -9   2        170.22        156.84        20.57 o
   2  -9   2         94.36         65.41        11.35 o
   3  -9   2          2.24          9.33         6.63 o
   4  -9   2         96.94         93.03         9.19 o
   5  -9   2        830.58        805.11        25.17 o
   6  -9   2        614.29        640.26        21.53 o
   7  -9   2       1690.13       1671.56        37.57 o
   8  -9   2        557.52        508.45        35.28 o
   9  -9   2         53.10         56.15        11.22 o
  10  -9   2         41.68         16.06        20.60 o
  11  -9   2        186.33        200.54        40.58 o
  -5  -8   2         33.57         75.29        28.06 o
  -4  -8   2         48.54         74.88        15.44 o
  -3  -8   2        602.16        587.40        33.63 o
  -2  -8   2        336.12        355.52        27.29 o
  -1  -8   2        215.89        215.10        22.74 o
   0  -8   2        523.49        506.11        24.25 o
   1  -8   2        337.49        322.15        16.59 o
   2  -8   2         16.18         10.91         5.35 o
   3  -8   2        573.76        530.42        18.64 o
   4  -8   2       1047.66       1005.36        25.63 o
   5  -8   2        603.58        617.64        19.47 o
   6  -8   2       1060.22       1041.99        29.95 o
   7  -8   2       1140.16       1170.08        39.61 o
   8  -8   2         51.02         64.17        13.79 o
   9  -8   2         13.61         32.94        11.34 o
  10  -8   2          1.13         26.75        10.77 o
  11  -8   2         45.04         45.80        11.08 o
  -6  -7   2         18.78         18.92        20.80 o
  -5  -7   2         41.25         34.54        13.54 o
  -4  -7   2        612.52        605.32        33.65 o
  -3  -7   2        604.41        566.52        25.79 o
  -2  -7   2        538.48        528.84        24.38 o
  -1  -7   2        928.97        944.52        31.84 o
   0  -7   2        329.82        332.98        13.49 o
   1  -7   2          9.93         14.61         5.18 o
   2  -7   2        203.73        197.27        11.03 o
   3  -7   2        218.10        191.13        10.95 o
   4  -7   2       1969.67       1954.12        31.00 o
   5  -7   2       2908.33       2989.84        36.63 o
   6  -7   2       1030.53       1024.21        31.75 o
   7  -7   2        197.62        221.62        14.20 o
   8  -7   2        363.25        364.96        21.70 o
   9  -7   2        300.55        295.93        26.89 o
  10  -7   2         25.81         43.73        11.55 o
  11  -7   2         90.65         97.07        15.88 o
  -7  -6   2         10.22         31.08        24.44 o
  -6  -6   2         59.34         37.25        12.75 o
  -5  -6   2        197.79        217.51        19.36 o
  -4  -6   2        889.89        921.88        27.99 o
  -3  -6   2       1599.00       1614.80        39.51 o
  -2  -6   2       2044.22       1987.50        42.60 o
  -1  -6   2        204.58        213.99        12.77 o
   0  -6   2        110.84        128.77         7.71 o
   1  -6   2         23.61         15.37         4.80 o
   2  -6   2        556.63        564.42        16.19 o
   3  -6   2        330.37        315.17         9.43 o
   4  -6   2        883.62        844.22        17.72 o
   5  -6   2       1717.61       1726.43        30.11 o
   6  -6   2       1491.51       1565.16        27.20 o
   7  -6   2       1234.48       1249.11        28.72 o
   8  -6   2        943.14        916.22        24.39 o
   9  -6   2        261.39        268.66        17.79 o
  10  -6   2          3.67         10.23         8.68 o
  11  -6   2        260.55        272.16        22.95 o
  -8  -5   2        194.51        177.70        37.38 o
  -7  -5   2         43.32         62.66        14.89 o
  -6  -5   2         98.61         91.62        16.93 o
  -5  -5   2        755.37        734.40        28.59 o
  -4  -5   2        999.22       1041.34        22.44 o
  -3  -5   2       1326.87       1332.34        25.48 o
  -2  -5   2       1482.57       1504.65        22.37 o
  -1  -5   2        441.58        455.87        10.95 o
   0  -5   2       2716.47       2801.52        30.19 o
   1  -5   2         82.21         96.01         6.81 o
   2  -5   2       1450.71       1425.68        20.23 o
   3  -5   2        584.80        538.61        12.67 o
   4  -5   2       1438.19       1403.11        21.76 o
   5  -5   2       1138.45       1180.39        21.36 o
   6  -5   2       2215.54       2270.94        30.99 o
   7  -5   2        345.36        322.75        12.47 o
   8  -5   2        651.13        664.77        22.49 o
   9  -5   2          4.09         -0.68         6.72 o
  10  -5   2         13.00         14.33         7.68 o
  11  -5   2         37.82         24.40        10.65 o
  -8  -4   2          1.23          8.69        11.13 o
  -7  -4   2          0.09         12.11         8.31 o
  -6  -4   2        326.10        310.40        17.70 o
  -5  -4   2        716.52        717.34        19.43 o
  -4  -4   2        771.13        800.85        16.26 o
  -3  -4   2        626.57        623.34        19.14 o
  -2  -4   2        595.03        574.69        11.47 o
  -1  -4   2       2227.22       2251.70        28.33 o
   0  -4   2       1411.59       1382.51        27.09 o
   1  -4   2          2.59          5.37         4.05 o
   2  -4   2        136.96        147.38         7.59 o
   3  -4   2        914.43        916.19        19.23 o
   4  -4   2       3776.23       3722.80        50.75 o
   5  -4   2       2543.51       2605.23        27.95 o
   6  -4   2       1340.53       1353.47        21.83 o
   7  -4   2        710.38        730.04        17.91 o
   8  -4   2         79.96         90.59         9.39 o
   9  -4   2        175.13        172.47        14.43 o
  10  -4   2        127.14        101.20        13.91 o
  11  -4   2        186.70        238.44        34.85 o
  -9  -3   2         22.98         12.62        13.36 o
  -8  -3   2          9.12         33.45        13.96 o
  -7  -3   2        171.04        202.99        21.04 o
  -6  -3   2         30.02         50.55         7.39 o
  -5  -3   2        643.14        687.83        16.52 o
  -4  -3   2       1756.06       1815.43        23.83 o
  -3  -3   2       6713.39       6701.41        57.94 o
  -2  -3   2       2101.92       2117.50        26.98 o
  -1  -3   2        310.25        319.13         7.68 o
   0  -3   2        195.33        248.41         8.01 o
   1  -3   2       2284.42       2450.38        25.75 o
   2  -3   2        241.72        238.82         7.42 o
   3  -3   2       3395.22       3349.94        30.34 o
   4  -3   2       2609.25       2488.74        24.08 o
   5  -3   2       2251.39       2215.96        23.15 o
   6  -3   2        144.60        159.24         6.90 o
   7  -3   2       1278.06       1258.93        27.61 o
   8  -3   2        310.00        303.07        15.27 o
   9  -3   2         35.37         36.86         8.55 o
  10  -3   2        206.59        235.78        17.59 o
  11  -3   2        531.56        512.24        30.45 o
 -10  -2   2        121.29         86.39        29.24 o
  -9  -2   2          1.30         -4.61        10.95 o
  -8  -2   2        158.28        162.50        18.68 o
  -7  -2   2        151.54        165.05        18.12 o
  -6  -2   2         11.77          8.07         4.37 o
  -5  -2   2       1277.52       1280.06        23.08 o
  -4  -2   2       3605.87       3664.89        35.54 o
  -3  -2   2       6054.03       6036.90        41.34 o
  -2  -2   2       4174.50       4075.50        33.62 o
  -1  -2   2       3415.46       3500.79        35.25 o
   0  -2   2       2148.22       2273.79        18.11 o
   1  -2   2       6289.64       6821.97        37.68 o
   2  -2   2       1625.53       1702.84        15.41 o
   3  -2   2       3079.00       3083.44        26.05 o
   4  -2   2       3125.59       3068.16        23.68 o
   5  -2   2       3925.24       3906.89        40.85 o
   6  -2   2       1150.43       1142.96        24.17 o
   7  -2   2         46.70         49.32         6.95 o
   8  -2   2         55.62         44.41         8.86 o
   9  -2   2        126.83        151.16        17.06 o
  10  -2   2         57.87         51.97        15.52 o
  11  -2   2        193.93        209.20        41.81 o
 -10  -1   2        301.21        320.69        28.80 o
  -9  -1   2        144.88        144.52        18.39 o
  -8  -1   2         21.20         25.42        10.53 o
  -7  -1   2        111.88        119.76        12.49 o
  -6  -1   2       4590.22       4478.94        47.49 o
  -5  -1   2       2470.92       2487.09        32.01 o
  -4  -1   2       1142.79       1150.75        16.41 o
  -3  -1   2       2347.51       2295.27        19.70 o
  -2  -1   2       4484.04       4688.41        42.73 o
  -1  -1   2       2464.55       2622.06        19.72 o
   0  -1   2         75.05         88.36         3.08 o
   1  -1   2       1565.19       1759.07        12.39 o
   2  -1   2       2802.25       2822.55        16.90 o
   3  -1   2       1210.81       1149.11        12.20 o
   4  -1   2       2803.93       2820.16        22.28 o
   5  -1   2       3215.97       3251.17        42.37 o
   6  -1   2        681.47        734.25        19.60 o
   7  -1   2        180.45        183.06        11.15 o
   8  -1   2          0.39          2.46         7.17 o
   9  -1   2         70.61         88.35        11.14 o
  10  -1   2        122.19        159.87        17.34 o
 -10   0   2        386.85        441.69        32.37 o
  -9   0   2         85.24         94.65        16.49 o
  -8   0   2        231.00        270.82        18.80 o
  -7   0   2        208.78        227.96        11.97 o
  -6   0   2       1844.80       1889.87        31.14 o
  -5   0   2       3909.86       3845.98        46.28 o
  -4   0   2       1779.33       1650.90        21.84 o
  -3   0   2       2561.44       2608.81        19.11 o
  -2   0   2       1489.86       1615.33        12.35 o
  -1   0   2       4785.95       5231.43        34.50 o
   1   0   2        458.59        476.19         7.10 o
   2   0   2       5927.60       6152.54        28.63 o
   3   0   2       2375.44       2338.62        25.69 o
   4   0   2       3293.90       3228.96        33.95 o
   5   0   2        491.53        497.40        11.47 o
   6   0   2          9.80         12.46         5.29 o
   7   0   2        682.08        737.55        24.98 o
   8   0   2         47.60         56.66         9.04 o
   9   0   2        183.69        186.81        15.73 o
  10   0   2        303.48        355.83        48.75 o
 -11   1   2        369.00        346.85        36.20 o
 -10   1   2        292.95        323.47        27.67 o
  -9   1   2        181.34        172.57        16.64 o
  -8   1   2        330.99        366.37        20.29 o
  -7   1   2        959.32        972.00        22.98 o
  -6   1   2       2508.83       2558.71        36.32 o
  -5   1   2       2374.80       2350.74        36.77 o
  -4   1   2       2221.51       2147.91        26.70 o
  -3   1   2       2485.23       2563.98        29.60 o
  -2   1   2        332.81        342.48         7.31 o
  -1   1   2         21.16         27.61         2.50 o
   0   1   2       1284.52       1400.00        14.03 o
   1   1   2       1772.51       1895.51        13.37 o
   2   1   2       3642.63       3490.52        30.92 o
   3   1   2       4672.89       4668.91        27.56 o
   4   1   2       2870.55       2893.82        30.63 o
   5   1   2        171.57        165.94         8.70 o
   6   1   2        481.91        510.17        20.09 o
   7   1   2        169.62        152.61        12.86 o
   8   1   2        220.68        246.71        16.76 o
   9   1   2        421.67        514.85        34.01 o
  10   1   2        388.74        397.43        55.98 o
 -11   2   2        176.28        184.76        22.40 o
 -10   2   2        227.79        233.37        23.79 o
  -9   2   2         85.36         68.06        11.17 o
  -8   2   2        210.04        227.69        14.58 o
  -7   2   2       1529.86       1509.93        31.01 o
  -6   2   2       4307.33       4267.98        43.10 o
  -5   2   2       1937.51       1936.16        30.70 o
  -4   2   2       6541.05       6816.96        52.14 o
  -3   2   2        499.37        467.88        11.01 o
  -2   2   2        954.22        988.26        13.30 o
  -1   2   2        101.88        115.04         6.22 o
   0   2   2        950.51       1017.99        14.65 o
   1   2   2       2554.94       2558.24        21.37 o
   2   2   2       1112.45       1026.39        14.94 o
   3   2   2       1472.67       1366.84        26.81 o
   4   2   2       5239.45       5277.48        35.22 o
   5   2   2       1494.82       1459.24        25.74 o
   6   2   2         81.77         81.62        13.16 o
   7   2   2        112.54        116.21        11.86 o
   8   2   2        132.11        140.19        13.92 o
   9   2   2        341.82        407.71        31.76 o
 -11   3   2        194.85        211.79        20.19 o
 -10   3   2          6.33         12.69         7.86 o
  -9   3   2         22.19         11.25         6.99 o
  -8   3   2        111.45        111.25         9.22 o
  -7   3   2       1917.27       1986.13        32.56 o
  -6   3   2       2771.49       2826.67        32.69 o
  -5   3   2       2635.77       2659.30        28.45 o
  -4   3   2       2426.41       2444.06        45.40 o
  -3   3   2       4616.54       4711.27        47.81 o
  -2   3   2       2032.10       2095.88        23.88 o
  -1   3   2       5579.99       5748.83        50.31 o
   0   3   2        522.07        451.34        11.77 o
   1   3   2        261.24        188.58         8.78 o
   2   3   2       1924.65       1931.71        23.37 o
   3   3   2       2346.93       2331.86        27.65 o
   4   3   2       1487.43       1503.02        27.70 o
   5   3   2        582.88        561.73        19.63 o
   6   3   2        488.10        463.47        19.26 o
   7   3   2         21.26         19.96         7.76 o
   8   3   2        299.42        311.69        33.66 o
   9   3   2        364.88        288.04        33.44 o
 -11   4   2         51.20         79.08        13.55 o
 -10   4   2          1.00          5.78         7.17 o
  -9   4   2        111.06        126.35        12.47 o
  -8   4   2         35.33         34.23         9.94 o
  -7   4   2        199.14        248.14        12.91 o
  -6   4   2       1845.18       1885.70        25.87 o
  -5   4   2       5982.64       5890.03        52.83 o
  -4   4   2       2012.40       1979.19        25.83 o
  -3   4   2       1973.89       1963.36        26.72 o
  -2   4   2         46.07         60.11         8.39 o
  -1   4   2        809.58        800.38        12.24 o
   0   4   2        660.20        635.58        15.83 o
   1   4   2       4553.70       4570.22        40.53 o
   2   4   2       1630.52       1543.62        25.18 o
   3   4   2        435.64        472.24        14.98 o
   4   4   2        333.81        326.99        13.51 o
   5   4   2        195.17        176.10        12.16 o
   6   4   2        104.07         96.18        10.30 o
   7   4   2         21.28         15.85         8.96 o
   8   4   2         90.06        117.35        17.65 o
 -11   5   2         44.12         38.28        10.63 o
 -10   5   2          8.42         14.99         7.96 o
  -9   5   2        184.95        218.55        16.49 o
  -8   5   2        106.41        102.53         9.67 o
  -7   5   2        700.73        703.68        23.11 o
  -6   5   2       2348.84       2421.78        36.16 o
  -5   5   2       2164.02       2166.22        30.20 o
  -4   5   2        509.95        482.46        15.26 o
  -3   5   2        500.66        447.36        12.98 o
  -2   5   2        716.78        791.88        14.54 o
  -1   5   2        463.50        451.11        10.11 o
   0   5   2       1114.47       1067.87        25.95 o
   1   5   2       1561.24       1566.61        28.65 o
   2   5   2       1081.13       1133.00        25.52 o
   3   5   2       1177.19       1181.63        25.61 o
   4   5   2        473.96        471.98        18.53 o
   5   5   2        305.31        314.64        18.20 o
   6   5   2          0.01         -0.74         8.18 o
   7   5   2          0.39         23.30        10.69 o
 -12   6   2        126.05        158.90        36.28 o
 -11   6   2        276.75        266.73        25.78 o
 -10   6   2         28.70         21.44         9.75 o
  -9   6   2        146.59        145.12        13.49 o
  -8   6   2        649.16        701.53        25.19 o
  -7   6   2       2682.73       2706.14        45.88 o
  -6   6   2       1086.19       1036.59        23.96 o
  -5   6   2        708.26        666.82        19.66 o
  -4   6   2        745.63        737.01        18.37 o
  -3   6   2        541.85        551.59        13.98 o
  -2   6   2        734.20        754.59        15.29 o
  -1   6   2       1236.53       1244.07        18.13 o
   0   6   2        600.07        572.89        18.43 o
   1   6   2       2048.03       2057.20        35.65 o
   2   6   2       1337.63       1316.02        30.11 o
   3   6   2       1148.94       1144.74        31.05 o
   4   6   2        348.87        338.68        16.94 o
   5   6   2         80.07         81.56        11.29 o
   6   6   2          7.65         15.18        12.65 o
   7   6   2          6.08         15.92        19.82 o
 -12   7   2        332.54        308.44        49.93 o
 -11   7   2         75.20         87.82        14.77 o
 -10   7   2         55.59         57.24         9.66 o
  -9   7   2        502.49        468.26        22.69 o
  -8   7   2       1495.51       1479.49        36.31 o
  -7   7   2        611.45        639.46        20.38 o
  -6   7   2        532.53        541.12        19.67 o
  -5   7   2        110.76        100.41         9.19 o
  -4   7   2        629.17        613.15        18.10 o
  -3   7   2        472.20        440.64        13.31 o
  -2   7   2         27.00         25.22         4.78 o
  -1   7   2         87.88        100.65         8.00 o
   0   7   2       1132.44       1109.16        27.38 o
   1   7   2       2514.94       2392.18        41.72 o
   2   7   2       2159.94       2132.37        47.66 o
   3   7   2        543.68        553.54        27.25 o
   4   7   2        150.92        213.06        18.32 o
   5   7   2          6.30          0.23         9.12 o
   6   7   2          0.32          0.06        16.82 o
 -12   8   2        298.76        277.64        45.55 o
 -11   8   2          2.09          9.68         8.14 o
 -10   8   2        113.72        110.54        13.23 o
  -9   8   2        109.94        117.47        12.37 o
  -8   8   2        499.64        467.88        25.44 o
  -7   8   2        577.30        601.35        20.88 o
  -6   8   2       1177.28       1180.37        30.17 o
  -5   8   2         63.13         57.94         7.80 o
  -4   8   2         93.96         77.95         9.79 o
  -3   8   2        201.62        195.55        13.36 o
  -2   8   2         16.86         17.85         6.29 o
  -1   8   2        315.34        299.85        19.06 o
   0   8   2       1629.91       1635.50        42.94 o
   1   8   2        678.77        662.40        28.79 o
   2   8   2        952.85        954.45        36.33 o
   3   8   2        124.34        130.47        15.51 o
   4   8   2         92.94        113.01        17.75 o
   5   8   2         33.58         53.81        25.01 o
 -11   9   2          4.03         16.78         9.95 o
 -10   9   2          0.94          2.74        10.71 o
  -9   9   2        119.17         91.30        16.33 o
  -8   9   2        321.25        338.84        22.74 o
  -7   9   2        521.61        531.89        23.58 o
  -6   9   2        428.39        408.05        23.06 o
  -5   9   2        809.73        795.63        31.47 o
  -4   9   2        112.63         89.56        12.34 o
  -3   9   2        136.36        121.09        13.79 o
  -2   9   2        534.55        508.66        25.49 o
  -1   9   2        403.36        404.17        27.48 o
   0   9   2        374.71        343.74        21.93 o
   1   9   2        982.39        961.02        36.73 o
   2   9   2        418.36        463.68        28.66 o
   3   9   2        223.14        253.00        21.50 o
 -10  10   2         44.02         51.32        12.37 o
  -9  10   2        513.93        514.59        29.52 o
  -8  10   2        394.32        399.58        29.31 o
  -7  10   2        800.65        754.88        33.58 o
  -6  10   2        827.15        811.53        34.34 o
  -5  10   2         84.76         70.06        12.97 o
  -4  10   2         47.46         16.30        16.05 o
  -3  10   2        271.94        257.53        20.14 o
  -2  10   2        570.89        535.98        28.23 o
  -1  10   2        340.91        382.92        24.91 o
   0  10   2         99.31        136.14        15.80 o
   1  10   2        635.29        660.42        39.60 o
   2  10   2        461.56        446.47        31.69 o
 -10  11   2         91.42        149.49        39.62 o
  -9  11   2        490.30        457.81        26.77 o
  -8  11   2        642.07        655.40        34.27 o
  -7  11   2        681.87        675.90        33.91 o
  -6  11   2        377.75        378.12        25.53 o
  -5  11   2        106.42        105.59        14.89 o
  -4  11   2         64.24         37.61        10.43 o
  -3  11   2         74.70         77.72        13.12 o
  -2  11   2        121.78        121.81        16.10 o
  -1  11   2        194.64        188.32        19.19 o
   0  11   2        622.80        641.07        40.61 o
  -8  12   2        493.92        526.85        30.99 o
  -7  12   2        611.23        604.93        33.64 o
  -6  12   2        113.69        109.93        16.57 o
  -5  12   2        109.66        101.41        15.79 o
  -4  12   2          0.01         10.65        10.31 o
  -3  12   2          0.09          3.44        18.10 o
  -2  12   2         81.34         97.34        20.68 o
  -1  12   2        347.72        292.54        45.87 o
   1 -12   3        276.06        244.60        44.87 o
   2 -12   3        628.78        580.97        33.51 o
   3 -12   3        354.35        348.93        26.04 o
   4 -12   3        151.13        138.73        17.94 o
   5 -12   3         54.57         28.52        15.97 o
   6 -12   3        135.02        139.04        18.34 o
   7 -12   3        273.71        266.37        21.05 o
   8 -12   3        400.05        384.57        38.15 o
  -1 -11   3        456.06        379.51        30.47 o
   0 -11   3        349.05        352.30        25.86 o
   1 -11   3        353.33        324.30        29.02 o
   2 -11   3        289.56        293.48        23.13 o
   3 -11   3        283.17        271.57        21.88 o
   4 -11   3         46.08         28.89        12.51 o
   5 -11   3          1.17          0.79         8.68 o
   6 -11   3        100.84         87.45        12.62 o
   7 -11   3        468.68        492.54        30.33 o
   8 -11   3        196.80        205.84        15.09 o
   9 -11   3        328.27        344.87        23.64 o
  -3 -10   3         21.74         48.47        23.34 o
  -2 -10   3        176.06        167.61        17.77 o
  -1 -10   3        938.10        897.89        37.91 o
   0 -10   3       1136.95       1137.80        41.76 o
   1 -10   3       1018.84        980.59        38.19 o
   2 -10   3        752.54        727.22        32.64 o
   3 -10   3          5.86         10.87         9.48 o
   4 -10   3          1.62         -3.88         7.22 o
   5 -10   3         61.53         56.20         8.92 o
   6 -10   3        365.78        381.79        20.24 o
   7 -10   3        681.17        743.89        25.34 o
   8 -10   3        258.43        247.88        17.36 o
   9 -10   3        573.62        583.52        37.24 o
  10 -10   3        474.71        461.35        30.89 o
  -3  -9   3        220.31        187.86        22.22 o
  -2  -9   3        382.33        405.65        24.80 o
  -1  -9   3        769.54        747.55        32.21 o
   0  -9   3       1224.29       1196.97        39.77 o
   1  -9   3       1405.27       1389.16        42.06 o
   2  -9   3        719.87        686.05        25.71 o
   3  -9   3         54.78         48.37         7.53 o
   4  -9   3          5.45         14.07         6.65 o
   5  -9   3         61.50         56.27         8.38 o
   6  -9   3        190.02        197.66        12.87 o
   7  -9   3        880.13        874.36        27.69 o
   8  -9   3       1406.45       1563.13        42.53 o
   9  -9   3        631.02        660.61        38.76 o
  10  -9   3        135.52        198.15        24.32 o
  11  -9   3         32.13         44.89        22.05 o
  -5  -8   3        100.03         91.93        28.37 o
  -4  -8   3         15.28         39.36        16.30 o
  -3  -8   3        196.92        201.56        17.53 o
  -2  -8   3        584.36        576.10        27.32 o
  -1  -8   3       1174.82       1151.57        37.08 o
   0  -8   3       1634.65       1606.00        42.54 o
   1  -8   3       1568.81       1554.51        37.68 o
   2  -8   3         88.19         80.81         8.26 o
   3  -8   3        194.99        180.31        11.55 o
   4  -8   3         14.29         14.86         6.20 o
   5  -8   3        367.78        370.13        15.77 o
   6  -8   3        346.43        352.72        18.74 o
   7  -8   3        869.72        840.57        32.18 o
   8  -8   3        316.73        363.67        22.59 o
   9  -8   3        637.75        675.11        33.27 o
  10  -8   3        381.99        392.81        26.84 o
  11  -8   3          5.68         28.33        12.86 o
  -6  -7   3          6.67         48.53        25.71 o
  -5  -7   3         27.26         27.88        14.29 o
  -4  -7   3          0.64         18.00         8.73 o
  -3  -7   3        384.11        402.64        22.06 o
  -2  -7   3        766.00        763.07        51.89 o
  -1  -7   3        838.56        819.82        21.68 o
   0  -7   3       1645.45       1619.82        34.40 o
   1  -7   3        676.75        652.24        21.83 o
   2  -7   3        413.97        433.68        15.75 o
   3  -7   3        202.97        203.21        11.43 o
   4  -7   3        545.43        536.70        16.96 o
   5  -7   3        618.21        620.73        19.93 o
   6  -7   3       1394.85       1423.78        33.37 o
   7  -7   3        474.43        434.59        20.44 o
   8  -7   3        242.50        245.97        15.72 o
   9  -7   3        673.12        675.77        25.51 o
  10  -7   3        291.92        295.25        20.13 o
  11  -7   3         18.16          0.01         8.52 o
  -7  -6   3        254.40        268.22        45.10 o
  -6  -6   3         42.24         38.64        16.15 o
  -5  -6   3          4.93         17.32        10.81 o
  -4  -6   3        788.70        775.36        25.49 o
  -3  -6   3        513.18        517.54        19.76 o
  -2  -6   3        604.48        614.33        18.17 o
  -1  -6   3       1406.68       1373.66        25.94 o
   0  -6   3        756.78        754.55        18.93 o
   1  -6   3        546.48        535.58        16.03 o
   2  -6   3        574.56        545.48        16.34 o
   3  -6   3         39.60         30.69         3.57 o
   4  -6   3        814.43        828.39        22.84 o
   5  -6   3        747.44        750.32        18.31 o
   6  -6   3       2819.01       2870.28        36.98 o
   7  -6   3       1826.44       1862.27        41.77 o
   8  -6   3        771.26        770.04        25.11 o
   9  -6   3        318.94        318.50        19.22 o
  10  -6   3         31.58         34.60         8.97 o
  11  -6   3         15.75         21.48         8.93 o
  -8  -5   3        820.30        846.88        77.74 o
  -7  -5   3        182.25        159.69        23.98 o
  -6  -5   3        133.81        157.23        19.46 o
  -5  -5   3        156.43        155.30        12.23 o
  -4  -5   3       1506.60       1502.31        25.10 o
  -3  -5   3       1261.47       1287.74        22.62 o
  -2  -5   3        340.70        328.84        10.31 o
  -1  -5   3        547.50        538.71        10.62 o
   0  -5   3       2147.78       2058.37        28.40 o
   1  -5   3        977.83        978.15        19.57 o
   2  -5   3        169.79        166.62         8.05 o
   3  -5   3          5.90         13.09         4.40 o
   4  -5   3         46.69         54.36         5.44 o
   5  -5   3       1742.60       1782.67        26.53 o
   6  -5   3       3082.87       3090.84        37.66 o
   7  -5   3       2904.87       2853.08        36.66 o
   8  -5   3       1232.48       1236.54        28.38 o
   9  -5   3        411.21        414.29        19.60 o
  10  -5   3         33.23         35.28         9.33 o
  11  -5   3         34.38         17.30        10.41 o
  -8  -4   3        518.68        528.32        43.93 o
  -7  -4   3        161.35        161.78        16.66 o
  -6  -4   3        193.64        205.88        17.12 o
  -5  -4   3        115.73        123.26         9.10 o
  -4  -4   3        246.07        249.27         8.53 o
  -3  -4   3        855.10        806.83        15.11 o
  -2  -4   3       2006.04       2011.83        30.68 o
  -1  -4   3       1632.62       1603.94        21.61 o
   0  -4   3       4303.55       4364.43        37.27 o
   1  -4   3         11.20         25.59         4.33 o
   2  -4   3       1021.61       1024.88        14.10 o
   3  -4   3        217.28        215.98         8.17 o
   4  -4   3       2996.26       2999.39        28.83 o
   5  -4   3       2554.91       2604.95        28.51 o
   6  -4   3        840.71        876.09        16.84 o
   7  -4   3        371.35        376.54        15.03 o
   8  -4   3       1794.60       1746.18        35.67 o
   9  -4   3        189.35        183.02        13.34 o
  10  -4   3         59.82         49.94         9.52 o
  11  -4   3          6.86         -1.45        11.09 o
  -9  -3   3        388.10        379.85        30.37 o
  -8  -3   3        140.26        182.62        25.65 o
  -7  -3   3         48.58         40.52        11.19 o
  -6  -3   3          6.84          6.74         6.06 o
  -5  -3   3        271.28        251.93        12.49 o
  -4  -3   3        120.99        131.41         7.14 o
  -3  -3   3       2548.95       2465.58        30.75 o
  -2  -3   3       1494.34       1453.39        19.34 o
  -1  -3   3       1164.19       1082.15        13.16 o
   0  -3   3       1365.60       1317.91        13.86 o
   1  -3   3        392.26        334.09         8.13 o
   2  -3   3         22.92         38.90         3.80 o
   3  -3   3       1078.32       1072.20        18.22 o
   4  -3   3       1198.81       1175.84        17.17 o
   5  -3   3       1187.27       1138.29        17.14 o
   6  -3   3       2236.51       2259.17        23.88 o
   7  -3   3       1522.05       1534.86        31.94 o
   8  -3   3        686.79        701.21        22.85 o
   9  -3   3         74.54         90.16        13.26 o
  10  -3   3          7.22          8.90         7.29 o
  11  -3   3        179.38        195.83        19.75 o
 -10  -2   3        165.64        190.58        25.38 o
  -9  -2   3        287.79        298.04        31.29 o
  -8  -2   3        248.75        265.93        22.84 o
  -7  -2   3        467.12        467.47        23.67 o
  -6  -2   3        159.51        172.77        11.97 o
  -5  -2   3        386.09        413.15        12.95 o
  -4  -2   3       1376.53       1392.21        17.40 o
  -3  -2   3       3356.76       3306.35        27.81 o
  -2  -2   3       2450.23       2350.44        24.17 o
  -1  -2   3      11141.35      11219.88        70.31 o
   0  -2   3       3876.94       4460.51        23.73 o
   1  -2   3       9026.48       9843.17        44.54 o
   2  -2   3       1114.31       1235.36        14.09 o
   3  -2   3         77.41         69.54         4.48 o
   4  -2   3        309.95        278.34         7.79 o
   5  -2   3       1407.53       1386.85        16.66 o
   6  -2   3       1041.21       1020.20        21.20 o
   7  -2   3       3773.03       3672.69        47.38 o
   8  -2   3        612.03        616.29        24.33 o
   9  -2   3        376.21        372.94        20.84 o
  10  -2   3          1.12         12.17         9.17 o
  11  -2   3        266.18        254.18        30.12 o
 -10  -1   3        221.31        253.43        25.78 o
  -9  -1   3        326.35        331.49        26.76 o
  -8  -1   3        288.85        300.41        20.18 o
  -7  -1   3          4.90         13.80         8.26 o
  -6  -1   3          7.95          9.09         4.73 o
  -5  -1   3        458.16        481.06        13.92 o
  -4  -1   3       1016.64       1007.13        14.66 o
  -3  -1   3       2399.66       2388.51        29.38 o
  -2  -1   3       3130.86       2981.63        18.72 o
  -1  -1   3       9141.89       9477.25        56.61 o
   0  -1   3       1303.34       1346.13         9.91 o
   1  -1   3        536.57        639.11         9.40 o
   2  -1   3         21.57         22.19         2.66 o
   3  -1   3       4046.06       4352.69        29.14 o
   4  -1   3       2286.78       2321.74        21.55 o
   5  -1   3       1741.60       1783.11        22.51 o
   6  -1   3       1828.79       1826.84        30.84 o
   7  -1   3       1221.27       1175.42        31.32 o
   8  -1   3        223.39        228.15        15.79 o
   9  -1   3        142.30        137.38        13.83 o
  10  -1   3          3.42         11.93        10.07 o
 -10   0   3       1195.86       1174.33        51.91 o
  -9   0   3        795.74        848.73        53.98 o
  -8   0   3        161.58        174.14        15.30 o
  -7   0   3          0.15         -2.64         6.84 o
  -6   0   3        660.90        637.51        17.69 o
  -5   0   3        312.53        315.65        11.86 o
  -4   0   3       4286.48       4377.36        33.07 o
  -3   0   3        102.63         58.02         3.28 o
  -2   0   3         31.00         23.88         3.05 o
  -1   0   3       2062.21       2149.36        20.66 o
   0   0   3       2548.41       2706.77        18.69 o
   1   0   3       4752.06       5117.30        23.04 o
   2   0   3          6.23          7.58         2.78 o
   3   0   3       2101.88       2062.03        18.13 o
   4   0   3       4208.32       4340.10        28.57 o
   5   0   3       1488.20       1535.41        21.64 o
   6   0   3        706.56        720.90        23.22 o
   7   0   3        717.89        712.36        25.23 o
   8   0   3        407.75        440.43        21.58 o
   9   0   3          8.24          6.56         7.11 o
  10   0   3         11.49         35.40        14.34 o
 -11   1   3        579.16        637.18        39.18 o
 -10   1   3        508.55        545.40        35.16 o
  -9   1   3        200.43        210.15        22.09 o
  -8   1   3        160.46        152.73        14.61 o
  -7   1   3        266.20        263.35        14.39 o
  -6   1   3        141.24        151.55        12.48 o
  -5   1   3        560.33        512.35         9.73 o
  -4   1   3       2023.16       1875.00        17.65 o
  -3   1   3       1852.13       1861.56        44.10 o
  -2   1   3       5080.22       5413.59        27.65 o
  -1   1   3       1524.79       1600.81        14.39 o
   0   1   3        711.31        776.35         8.40 o
   1   1   3        557.40        596.28         7.50 o
   2   1   3       2092.53       2215.65        18.44 o
   3   1   3       1149.38       1066.05        22.44 o
   4   1   3       2338.28       2290.46        30.65 o
   5   1   3        733.42        752.89        19.36 o
   6   1   3        628.66        635.43        22.58 o
   7   1   3        270.77        272.19        16.67 o
   8   1   3          2.76         -2.13         7.03 o
   9   1   3         91.16         87.85        12.25 o
  10   1   3          0.09         14.15        20.37 o
 -11   2   3        404.89        431.42        41.62 o
 -10   2   3        320.77        323.61        27.77 o
  -9   2   3        143.20        123.37        14.25 o
  -8   2   3        187.79        185.72        13.25 o
  -7   2   3        194.41        199.80        10.70 o
  -6   2   3        872.88        831.83        23.54 o
  -5   2   3        299.51        278.39         9.95 o
  -4   2   3        125.07         78.65         5.36 o
  -3   2   3       3635.43       3457.73        30.73 o
  -2   2   3       6376.69       6540.00        35.16 o
  -1   2   3       1967.30       2115.14        19.32 o
   0   2   3         54.87         60.91         4.02 o
   1   2   3        460.89        501.00        11.04 o
   2   2   3          9.35          0.01         2.91 o
   3   2   3       1646.27       1622.95        19.03 o
   4   2   3       3436.09       3360.89        36.93 o
   5   2   3        542.49        570.95        16.88 o
   6   2   3        804.11        837.73        27.21 o
   7   2   3        173.29        188.64        14.48 o
   8   2   3          5.41         14.66         7.84 o
   9   2   3          0.34         -1.97         9.51 o
 -11   3   3        599.80        601.29        40.42 o
 -10   3   3        883.75        955.06        40.46 o
  -9   3   3        136.36        111.65        12.14 o
  -8   3   3        104.55        122.81        11.33 o
  -7   3   3        393.86        390.32        16.88 o
  -6   3   3        986.63       1012.78        18.61 o
  -5   3   3       2075.62       2138.21        26.71 o
  -4   3   3       4833.10       4868.26        69.76 o
  -3   3   3       1374.56       1266.44        18.44 o
  -2   3   3       2383.30       2324.74        23.91 o
  -1   3   3       2946.45       3189.37        50.19 o
   0   3   3        247.12        291.09        10.24 o
   1   3   3         19.68         16.25         4.34 o
   2   3   3        123.02         99.23         6.43 o
   3   3   3       1793.01       1761.19        22.97 o
   4   3   3       1275.22       1230.30        24.16 o
   5   3   3        860.34        837.81        24.22 o
   6   3   3       1178.47       1224.50        31.63 o
   7   3   3        243.02        240.64        17.08 o
   8   3   3         40.37         61.25        16.97 o
 -11   4   3        991.11       1061.31        42.06 o
 -10   4   3         78.46         71.22        13.70 o
  -9   4   3        215.58        230.24        15.61 o
  -8   4   3        325.32        314.13        16.75 o
  -7   4   3        377.39        361.30        16.83 o
  -6   4   3        321.71        312.47        11.87 o
  -5   4   3       3370.79       3312.54        38.58 o
  -4   4   3       4568.77       4591.55        42.11 o
  -3   4   3       3328.41       3444.40        43.41 o
  -2   4   3       1552.42       1535.36        31.12 o
  -1   4   3        383.33        377.07        12.56 o
   0   4   3        797.48        841.50        16.82 o
   1   4   3        239.87        240.10        10.88 o
   2   4   3        135.92        142.07         8.35 o
   3   4   3        427.62        449.80        14.66 o
   4   4   3        200.36        234.67        11.96 o
   5   4   3       1087.01       1029.93        28.13 o
   6   4   3       1104.54       1085.26        31.03 o
   7   4   3        185.61        202.50        16.40 o
   8   4   3          8.99         35.34        13.11 o
 -12   5   3        626.69        658.85        69.23 o
 -11   5   3        648.25        628.40        32.83 o
 -10   5   3        171.41        184.90        19.50 o
  -9   5   3         78.22         72.56        11.24 o
  -8   5   3          2.61          4.69         7.10 o
  -7   5   3         22.99         30.92         7.47 o
  -6   5   3        550.14        514.23        17.44 o
  -5   5   3       1837.04       1818.42        28.03 o
  -4   5   3       2011.48       1964.35        28.12 o
  -3   5   3       4848.81       4731.76        86.22 o
  -2   5   3       2064.34       2145.35        31.23 o
  -1   5   3         55.51         50.30         6.23 o
   0   5   3         18.19         18.57         5.27 o
   1   5   3         50.91         48.77         8.29 o
   2   5   3         58.61         81.48         9.36 o
   3   5   3        778.24        825.56        25.26 o
   4   5   3        683.91        632.18        21.62 o
   5   5   3        239.51        246.47        16.69 o
   6   5   3        225.72        235.27        17.50 o
   7   5   3         13.43         23.05        13.01 o
 -12   6   3        267.25        274.99        47.57 o
 -11   6   3        586.19        574.98        31.28 o
 -10   6   3        358.48        312.43        22.43 o
  -9   6   3        190.30        184.44        14.72 o
  -8   6   3        188.81        167.59        14.00 o
  -7   6   3        868.86        862.02        22.27 o
  -6   6   3       1707.84       1640.77        29.57 o
  -5   6   3        461.31        461.49        15.51 o
  -4   6   3       1387.67       1353.89        27.62 o
  -3   6   3       2328.99       2312.45        38.65 o
  -2   6   3          1.82         -2.16         4.83 o
  -1   6   3        434.38        443.37        16.00 o
   0   6   3        106.00        126.16         9.54 o
   1   6   3         70.90         73.44         8.08 o
   2   6   3        743.46        760.21        21.70 o
   3   6   3       1163.20       1165.22        33.44 o
   4   6   3        715.32        731.00        24.67 o
   5   6   3        630.42        651.24        27.83 o
   6   6   3        164.95        148.38        24.07 o
 -11   7   3        470.05        483.21        29.25 o
 -10   7   3        127.91        116.10        13.25 o
  -9   7   3        151.80        142.26        12.35 o
  -8   7   3          8.97          5.46         6.28 o
  -7   7   3        951.14        916.34        24.42 o
  -6   7   3       1586.89       1496.71        29.89 o
  -5   7   3       2639.05       2540.55        41.43 o
  -4   7   3       1472.62       1536.05        31.62 o
  -3   7   3        852.47        802.64        22.86 o
  -2   7   3        516.51        459.49        17.40 o
  -1   7   3        804.15        788.31        23.27 o
   0   7   3        259.94        264.82        14.32 o
   1   7   3        957.13        907.47        31.90 o
   2   7   3        260.89        271.48        16.52 o
   3   7   3        527.26        507.32        26.36 o
   4   7   3        447.75        477.82        27.57 o
   5   7   3        266.07        257.11        43.14 o
 -11   8   3         45.48         43.92        11.14 o
 -10   8   3          2.40          5.46         7.93 o
  -9   8   3         38.17         61.10        17.61 o
  -8   8   3         17.59         30.47         7.95 o
  -7   8   3        599.97        621.35        21.29 o
  -6   8   3        692.89        671.18        21.60 o
  -5   8   3        584.42        623.52        25.05 o
  -4   8   3       2645.32       2533.84        58.48 o
  -3   8   3       1556.90       1504.45        39.78 o
  -2   8   3        758.57        764.55        28.93 o
  -1   8   3        127.73        101.99        12.10 o
   0   8   3         47.41         46.00        13.36 o
   1   8   3        787.23        693.24        29.26 o
   2   8   3        816.54        815.47        34.22 o
   3   8   3        486.70        508.56        33.40 o
   4   8   3        178.88        154.58        17.31 o
 -11   9   3        279.74        245.46        24.31 o
 -10   9   3        139.00        119.84        12.84 o
  -9   9   3          4.51          6.75         9.44 o
  -8   9   3        195.37        189.94        20.91 o
  -7   9   3        303.20        304.00        18.25 o
  -6   9   3        985.64        987.52        35.52 o
  -5   9   3       1076.34       1014.22        35.62 o
  -4   9   3       2092.13       2110.32        50.48 o
  -3   9   3        161.91        155.34        20.82 o
  -2   9   3         10.11         10.00         8.25 o
  -1   9   3          0.01         -4.15         7.67 o
   0   9   3        101.48        100.67        15.73 o
   1   9   3         35.09         33.54        11.76 o
   2   9   3        332.18        308.69        23.15 o
   3   9   3        198.26        185.35        19.67 o
 -11  10   3        217.03        213.20        28.57 o
 -10  10   3         42.54         47.06        10.36 o
  -9  10   3         11.64         31.06        14.73 o
  -8  10   3         96.98         73.30        13.07 o
  -7  10   3        337.54        383.89        21.99 o
  -6  10   3        503.48        512.53        27.62 o
  -5  10   3       1338.50       1289.46        42.74 o
  -4  10   3        663.75        695.85        31.75 o
  -3  10   3        164.81        145.69        16.08 o
  -2  10   3          1.48         -7.18         9.68 o
  -1  10   3         92.30        129.09        15.53 o
   0  10   3        139.52        145.55        16.45 o
   1  10   3        254.33        237.60        21.64 o
   2  10   3        283.29        262.37        26.18 o
 -10  11   3          1.04         14.09        20.40 o
  -9  11   3        170.93        161.90        18.67 o
  -8  11   3        337.77        282.16        23.52 o
  -7  11   3        609.42        595.53        28.27 o
  -6  11   3        229.53        179.00        18.67 o
  -5  11   3        273.85        311.07        23.45 o
  -4  11   3        387.00        372.14        27.51 o
  -3  11   3        221.04        217.83        20.32 o
  -2  11   3         71.86        101.59        15.24 o
  -1  11   3         25.73         24.33        10.30 o
   0  11   3        312.92        371.77        31.18 o
  -8  12   3        300.98        381.27        51.99 o
  -7  12   3        474.98        484.07        27.26 o
  -6  12   3        341.80        372.93        27.07 o
  -5  12   3        420.54        433.73        29.45 o
  -4  12   3        342.22        346.89        26.33 o
  -3  12   3         36.70         38.56        11.68 o
  -2  12   3         19.57         29.20        18.00 o
   1 -12   4         58.54         44.99        23.08 o
   2 -12   4        301.54        283.83        28.20 o
   3 -12   4        296.03        305.76        25.13 o
   4 -12   4        623.36        707.35        36.66 o
   5 -12   4        454.66        470.01        26.61 o
   6 -12   4         31.35         23.12        10.08 o
   7 -12   4        194.63        171.86        17.25 o
   8 -12   4        314.22        351.88        53.23 o
  -1 -11   4          7.07          4.11        15.82 o
   0 -11   4        169.24        174.51        19.25 o
   1 -11   4        104.51        104.29        14.30 o
   2 -11   4        424.79        412.20        29.79 o
   3 -11   4        432.47        459.15        28.35 o
   4 -11   4        828.88        824.74        32.57 o
   5 -11   4        258.38        252.31        18.84 o
   6 -11   4         13.46         16.34         7.73 o
   7 -11   4        179.05        150.22        13.68 o
   8 -11   4        369.94        391.40        20.25 o
   9 -11   4        175.42        169.43        19.71 o
  -2 -10   4          0.73         -1.84        15.18 o
  -1 -10   4        156.65        161.20        17.73 o
   0 -10   4        123.41         97.29        13.35 o
   1 -10   4        631.03        630.09        30.83 o
   2 -10   4        759.15        764.76        29.67 o
   3 -10   4        308.39        340.10        20.19 o
   4 -10   4         44.01         55.54         9.08 o
   5 -10   4         27.46         21.91         7.11 o
   6 -10   4          9.64         17.67         7.57 o
   7 -10   4        142.04        144.34        12.14 o
   8 -10   4        152.02        175.01        20.29 o
   9 -10   4        538.21        529.87        31.51 o
  10 -10   4        533.13        627.36        50.22 o
  -3  -9   4          0.28         -5.00        11.95 o
  -2  -9   4          9.61         17.67        12.91 o
  -1  -9   4        185.22        177.22        16.94 o
   0  -9   4        703.65        698.24        31.06 o
   1  -9   4       1699.51       1683.02        53.61 o
   2  -9   4        778.97        747.66        22.46 o
   3  -9   4         75.94         87.47         9.68 o
   4  -9   4        187.12        178.16        13.25 o
   5  -9   4        133.99        141.64        12.96 o
   6  -9   4         47.03         46.14         7.74 o
   7  -9   4         99.53        115.58        12.03 o
   8  -9   4        167.09        172.84        15.88 o
   9  -9   4       1378.16       1389.29        55.71 o
  10  -9   4        722.59        714.15        36.12 o
  11  -9   4        199.33        191.78        40.54 o
  -5  -8   4        146.20        161.32        35.84 o
  -4  -8   4         81.96        131.68        33.82 o
  -3  -8   4        102.30         84.69        12.46 o
  -2  -8   4        177.71        138.05        14.68 o
  -1  -8   4       1139.48       1098.28        36.49 o
   0  -8   4        509.77        517.69        17.70 o
   1  -8   4       1090.12       1091.74        26.92 o
   2  -8   4       1038.50        987.89        25.71 o
   3  -8   4        556.96        556.04        19.66 o
   4  -8   4        355.00        356.78        16.19 o
   5  -8   4        152.29        150.56        10.65 o
   6  -8   4          7.73         11.35         6.07 o
   7  -8   4         28.03         31.13         8.10 o
   8  -8   4        332.25        336.66        19.72 o
   9  -8   4       1064.58       1126.04        42.37 o
  10  -8   4        713.67        655.39        33.65 o
  11  -8   4        558.46        561.57        45.29 o
  -6  -7   4        187.20        154.98        34.86 o
  -5  -7   4        382.97        312.84        53.43 o
  -4  -7   4        151.53        171.41        17.95 o
  -3  -7   4         53.45         59.46        10.45 o
  -2  -7   4         68.55         78.59         9.31 o
  -1  -7   4        452.05        443.40        15.57 o
   0  -7   4       1389.74       1351.17        28.08 o
   1  -7   4       2404.41       2467.80        37.31 o
   2  -7   4        731.12        708.29        20.27 o
   3  -7   4       1373.48       1385.43        28.42 o
   4  -7   4        482.56        486.62        16.26 o
   5  -7   4          9.82          8.40         8.30 o
   6  -7   4         74.76         57.88         8.04 o
   7  -7   4        167.61        184.20        11.30 o
   8  -7   4        121.58        129.47        11.88 o
   9  -7   4        560.61        527.67        22.96 o
  10  -7   4        291.09        303.87        26.00 o
  11  -7   4        228.48        187.31        25.43 o
  -7  -6   4        195.00        182.39        37.17 o
  -6  -6   4        438.76        440.25        56.05 o
  -5  -6   4        211.42        179.02        23.25 o
  -4  -6   4         10.31          7.15         5.84 o
  -3  -6   4         19.35         13.89         5.38 o
  -2  -6   4         97.33        110.33         7.90 o
  -1  -6   4        117.62        109.10        10.11 o
   0  -6   4       2237.91       2197.74        32.95 o
   1  -6   4       1072.16       1071.03        22.98 o
   2  -6   4       1795.64       1839.77        29.99 o
   3  -6   4        902.37        899.23        15.83 o
   4  -6   4        237.08        210.65        11.28 o
   5  -6   4        150.48        176.57        10.16 o
   6  -6   4        339.22        336.94        19.01 o
   7  -6   4        510.17        514.84        17.04 o
   8  -6   4        814.36        831.72        26.46 o
   9  -6   4        268.54        259.54        14.91 o
  10  -6   4        156.80        150.27        14.86 o
  11  -6   4        156.69        165.78        19.14 o
  -8  -5   4        281.72        272.77        44.02 o
  -7  -5   4        499.61        458.73        32.29 o
  -6  -5   4        552.13        501.83        31.75 o
  -5  -5   4        493.13        495.85        21.13 o
  -4  -5   4         47.82         52.94         7.50 o
  -3  -5   4         98.80         99.85         6.31 o
  -2  -5   4        454.85        454.69        12.88 o
  -1  -5   4       1057.59       1045.02        16.69 o
   0  -5   4       2773.90       2710.34        33.54 o
   1  -5   4       2251.60       2231.36        30.18 o
   2  -5   4       2031.49       1972.15        26.36 o
   3  -5   4        911.97        929.56        16.06 o
   4  -5   4        160.32        132.44         7.66 o
   5  -5   4         44.62         54.21         5.88 o
   6  -5   4       1909.10       1903.63        32.77 o
   7  -5   4        103.55        110.38         8.29 o
   8  -5   4        556.17        575.83        19.77 o
   9  -5   4        658.12        597.48        23.23 o
  10  -5   4        187.48        165.77        15.27 o
  11  -5   4         52.05         41.53         9.87 o
  -8  -4   4        602.05        604.43        45.77 o
  -7  -4   4        267.47        260.65        24.40 o
  -6  -4   4        623.58        647.16        25.79 o
  -5  -4   4        112.90        115.26         8.53 o
  -4  -4   4          2.07         11.18         3.71 o
  -3  -4   4        138.61        142.32         6.89 o
  -2  -4   4        958.84        935.93        16.99 o
  -1  -4   4       2369.17       2303.06        22.75 o
   0  -4   4        506.15        441.39        22.31 o
   1  -4   4       5700.62       5790.65        43.98 o
   2  -4   4       7495.27       7780.91        55.96 o
   3  -4   4       1160.49       1213.84        18.73 o
   4  -4   4          7.40         14.10         3.73 o
   5  -4   4        474.49        447.58        12.48 o
   6  -4   4        277.90        298.06        10.32 o
   7  -4   4        787.95        761.85        19.60 o
   8  -4   4        795.38        828.10        23.27 o
   9  -4   4        705.76        705.09        27.93 o
  10  -4   4        172.46        155.50        14.84 o
  11  -4   4        131.79        132.68        15.15 o
  -9  -3   4        876.56        919.20        39.13 o
  -8  -3   4        682.51        715.30        32.52 o
  -7  -3   4        498.06        476.73        24.51 o
  -6  -3   4       1687.89       1563.93        36.94 o
  -5  -3   4         17.33         26.93         7.64 o
  -4  -3   4        122.85        135.35         7.24 o
  -3  -3   4        187.52        178.30         7.77 o
  -2  -3   4       1238.84       1186.65        16.83 o
  -1  -3   4       4541.63       4520.91        35.77 o
   0  -3   4       7259.98       7313.84        37.10 o
   1  -3   4        890.24        854.35        11.59 o
   2  -3   4       2242.37       2305.94        21.38 o
   3  -3   4         52.13         41.31         4.12 o
   4  -3   4        501.26        586.48        12.76 o
   5  -3   4        109.88         94.23         5.80 o
   6  -3   4        180.92        181.69         9.63 o
   7  -3   4        400.89        398.96        14.98 o
   8  -3   4        866.80        819.88        28.14 o
   9  -3   4        557.00        506.25        24.15 o
  10  -3   4        480.71        454.73        24.73 o
  11  -3   4         96.33         62.31        19.12 o
 -10  -2   4        349.23        314.57        33.59 o
  -9  -2   4        712.57        710.68        33.58 o
  -8  -2   4        743.76        755.99        56.60 o
  -7  -2   4        851.67        849.31        31.46 o
  -6  -2   4        304.87        294.59        17.34 o
  -5  -2   4        258.23        241.58        10.49 o
  -4  -2   4         20.03         20.99         3.05 o
  -3  -2   4         59.70         43.93         3.19 o
  -2  -2   4        599.05        532.64        11.71 o
  -1  -2   4       7110.02       7059.27        38.31 o
   0  -2   4       6152.45       6176.23        31.72 o
   1  -2   4        335.94        312.19         8.40 o
   2  -2   4        620.39        555.89        10.20 o
   3  -2   4        910.40        933.41        14.12 o
   4  -2   4        465.12        500.48        10.42 o
   5  -2   4        285.51        267.75         8.16 o
   6  -2   4        672.22        649.15        16.34 o
   7  -2   4       1225.81       1193.52        27.51 o
   8  -2   4       1753.31       1739.62        41.00 o
   9  -2   4        393.77        397.70        21.97 o
  10  -2   4        103.46         95.25        12.67 o
  11  -2   4          0.27        -14.67        14.67 o
 -10  -1   4        344.45        348.65        25.26 o
  -9  -1   4        934.96        929.70        37.43 o
  -8  -1   4       1011.74        964.38        45.55 o
  -7  -1   4       1748.71       1728.99        46.93 o
  -6  -1   4        198.60        194.79        15.52 o
  -5  -1   4          9.89         10.88         3.03 o
  -4  -1   4        662.24        653.59        11.03 o
  -3  -1   4       1360.04       1386.13        13.64 o
  -2  -1   4       2405.76       2357.08        22.90 o
  -1  -1   4       4630.66       4498.87        35.25 o
   0  -1   4         62.09        111.86         3.49 o
   1  -1   4       5517.75       5650.17        36.97 o
   2  -1   4       1005.63        967.08        11.68 o
   3  -1   4        244.00        292.64         6.92 o
   4  -1   4        137.15        121.98         6.99 o
   5  -1   4        217.93        221.26         7.90 o
   6  -1   4        745.33        674.21        19.21 o
   7  -1   4       2634.53       2530.51        46.45 o
   8  -1   4        962.96        934.33        32.10 o
   9  -1   4        798.10        724.64        30.38 o
  10  -1   4         33.88         12.43         8.06 o
 -10   0   4        583.28        616.19        36.98 o
  -9   0   4       1238.16       1214.99        41.93 o
  -8   0   4        515.60        564.53        26.66 o
  -7   0   4        509.81        562.98        25.14 o
  -6   0   4       1125.50       1123.03        25.05 o
  -5   0   4         25.13         27.74         3.21 o
  -4   0   4        831.16        850.86        12.38 o
  -3   0   4       1923.19       1936.37        28.25 o
  -2   0   4       1341.07       1307.02        16.90 o
  -1   0   4       4624.02       4828.37        47.81 o
   0   0   4       4923.58       5027.45        24.52 o
   1   0   4      11086.80      11395.62        36.24 o
   2   0   4       2167.18       2233.29        19.73 o
   3   0   4        295.96        299.33         7.42 o
   4   0   4        754.59        742.32        11.89 o
   5   0   4       1020.69       1065.78        18.78 o
   6   0   4       2184.37       2117.39        40.27 o
   7   0   4       1014.49        983.12        30.12 o
   8   0   4        325.75        307.39        18.70 o
   9   0   4        568.71        509.49        25.53 o
  10   0   4        102.23        106.11        16.52 o
 -11   1   4        257.95        297.67        47.15 o
 -10   1   4        983.93       1044.71        40.11 o
  -9   1   4        762.96        797.42        29.52 o
  -8   1   4       1217.49       1249.42        33.88 o
  -7   1   4       1466.17       1435.11        28.55 o
  -6   1   4        397.78        378.62        11.67 o
  -5   1   4         42.68         44.42         3.71 o
  -4   1   4        868.88        906.41        17.74 o
  -3   1   4          1.10          7.93         3.55 o
  -2   1   4      12975.70      13664.68        48.04 o
  -1   1   4       9250.08       9526.42        43.77 o
   0   1   4         34.72         23.55         2.98 o
   1   1   4       2771.24       2812.35        19.33 o
   2   1   4       1795.84       1861.57        19.80 o
   3   1   4         11.54         21.87         3.16 o
   4   1   4        729.29        655.09        16.21 o
   5   1   4        918.31        927.96        22.25 o
   6   1   4        946.04        960.64        28.38 o
   7   1   4        629.81        635.29        25.30 o
   8   1   4        689.55        697.00        28.31 o
   9   1   4        534.42        561.93        27.47 o
 -11   2   4         85.03         64.70        13.50 o
 -10   2   4        274.12        239.21        19.86 o
  -9   2   4       1047.49       1044.79        36.63 o
  -8   2   4       1680.35       1605.94        42.04 o
  -7   2   4        706.68        706.20        21.97 o
  -6   2   4        754.03        750.36        20.67 o
  -5   2   4         68.87         78.90         8.32 o
  -4   2   4        623.84        608.42        20.95 o
  -3   2   4       2520.03       2446.42        32.36 o
  -2   2   4      11005.94      11187.05        81.01 o
  -1   2   4       1818.25       1794.05        23.98 o
   0   2   4       2938.33       2993.43        19.18 o
   1   2   4        309.78        274.94         6.30 o
   2   2   4        119.80        169.10         6.71 o
   3   2   4         15.04          9.84         2.68 o
   4   2   4        221.63        242.70        11.02 o
   5   2   4        663.93        657.78        18.54 o
   6   2   4        943.05        922.25        29.11 o
   7   2   4        647.66        708.66        27.58 o
   8   2   4        696.25        743.07        30.35 o
   9   2   4        271.01        301.20        28.29 o
 -11   3   4        712.82        747.96        35.66 o
 -10   3   4        805.68        829.73        35.19 o
  -9   3   4        498.33        497.40        25.41 o
  -8   3   4        794.98        755.73        24.88 o
  -7   3   4        551.79        549.65        23.09 o
  -6   3   4          7.91         21.36         4.55 o
  -5   3   4        920.64        918.34        18.30 o
  -4   3   4        615.93        571.05        13.44 o
  -3   3   4       1497.02       1379.83        25.69 o
  -2   3   4       3456.00       3345.76        40.65 o
  -1   3   4       1016.29        915.87        19.82 o
   0   3   4       2737.22       2763.93        33.00 o
   1   3   4        153.24        141.87         5.68 o
   2   3   4         19.43         26.60         4.84 o
   3   3   4        712.92        690.26        15.30 o
   4   3   4        406.68        366.60        15.30 o
   5   3   4        222.68        256.50        13.99 o
   6   3   4       1976.24       1933.05        43.80 o
   7   3   4        949.82        911.10        32.60 o
   8   3   4        600.53        637.34        29.15 o
 -12   4   4        392.27        326.53        50.54 o
 -11   4   4       1367.56       1532.85        50.46 o
 -10   4   4       1026.73       1036.87        39.01 o
  -9   4   4        514.09        531.06        26.45 o
  -8   4   4        324.50        363.72        20.36 o
  -7   4   4         26.31         20.08         6.43 o
  -6   4   4         35.15         29.31         5.97 o
  -5   4   4        355.94        388.63        13.88 o
  -4   4   4       1159.82       1140.93        20.41 o
  -3   4   4       2911.22       2809.96        30.72 o
  -2   4   4       3338.59       3353.97        32.97 o
  -1   4   4       4217.23       4343.38        42.03 o
   0   4   4       1357.99       1319.59        24.00 o
   1   4   4        419.73        406.09        13.10 o
   2   4   4         76.13         68.18         7.19 o
   3   4   4        782.04        779.47        23.59 o
   4   4   4        433.67        445.63        17.68 o
   5   4   4       1127.06       1164.18        30.66 o
   6   4   4       1258.40       1309.99        34.77 o
   7   4   4        364.54        361.89        22.00 o
   8   4   4        248.54        251.15        24.85 o
 -12   5   4        517.67        524.30        45.45 o
 -11   5   4       1179.95       1238.80        57.61 o
 -10   5   4        662.81        617.38        30.59 o
  -9   5   4       1096.88       1110.73        37.83 o
  -8   5   4         88.35        118.68        11.18 o
  -7   5   4        125.03        119.57        10.84 o
  -6   5   4        132.60        123.05         8.53 o
  -5   5   4        315.59        321.44        12.45 o
  -4   5   4        436.69        464.43        15.27 o
  -3   5   4       3830.64       3870.76        47.74 o
  -2   5   4       3711.48       3626.48        55.87 o
  -1   5   4       1726.79       1709.51        34.89 o
   0   5   4        216.24        204.69        11.14 o
   1   5   4        621.36        627.67        19.26 o
   2   5   4        128.34        130.82        11.36 o
   3   5   4        874.11        916.09        31.53 o
   4   5   4        415.13        457.26        21.47 o
   5   5   4        914.41        914.17        31.61 o
   6   5   4        475.76        493.92        24.89 o
   7   5   4        653.65        688.69        40.48 o
 -12   6   4        481.80        600.76        67.17 o
 -11   6   4        344.14        366.36        25.72 o
 -10   6   4        502.66        505.24        27.74 o
  -9   6   4        878.77        915.34        30.83 o
  -8   6   4        184.71        194.11        12.90 o
  -7   6   4         17.90         18.19         5.33 o
  -6   6   4         26.25         38.95         6.21 o
  -5   6   4        671.78        665.45        18.68 o
  -4   6   4        986.53        957.40        23.80 o
  -3   6   4       1936.93       1977.38        33.74 o
  -2   6   4       1517.50       1536.95        29.86 o
  -1   6   4       1053.20       1089.44        25.54 o
   0   6   4       1059.30       1075.30        26.34 o
   1   6   4          5.29          3.75         5.79 o
   2   6   4        184.99        213.48        14.08 o
   3   6   4        359.20        364.20        18.90 o
   4   6   4        273.18        263.29        17.73 o
   5   6   4        903.37        864.93        32.63 o
   6   6   4        447.25        442.72        24.79 o
 -11   7   4        153.20        136.11        16.55 o
 -10   7   4        398.83        380.67        19.60 o
  -9   7   4        819.49        824.31        26.68 o
  -8   7   4        150.05        194.06        16.22 o
  -7   7   4          0.04         -1.46         5.50 o
  -6   7   4       1770.14       1659.95        31.98 o
  -5   7   4        580.17        588.66        18.81 o
  -4   7   4        990.58       1043.87        26.98 o
  -3   7   4        480.33        478.53        18.40 o
  -2   7   4        504.53        496.81        18.82 o
  -1   7   4       1206.13       1195.39        29.26 o
   0   7   4        356.35        356.04        16.75 o
   1   7   4        207.12        190.05        13.23 o
   2   7   4        331.04        328.84        18.08 o
   3   7   4        286.33        308.92        18.61 o
   4   7   4        857.64        873.46        36.94 o
   5   7   4        820.93        831.98        38.34 o
 -11   8   4        466.92        474.41        25.67 o
 -10   8   4        333.15        332.60        18.80 o
  -9   8   4        465.69        445.36        22.42 o
  -8   8   4        127.97        142.89        12.81 o
  -7   8   4         27.32         25.15         6.84 o
  -6   8   4        657.42        637.25        21.32 o
  -5   8   4       1649.57       1642.96        40.19 o
  -4   8   4       1878.16       1927.62        38.55 o
  -3   8   4       1380.77       1274.40        37.17 o
  -2   8   4        574.60        562.10        25.40 o
  -1   8   4        267.26        272.80        15.57 o
   0   8   4         19.81         20.65         8.25 o
   1   8   4         31.43         44.31        13.35 o
   2   8   4        179.93        223.08        19.23 o
   3   8   4        304.13        333.41        27.14 o
   4   8   4        276.50        269.35        22.77 o
 -11   9   4        198.85        178.42        26.20 o
 -10   9   4        484.13        443.02        23.42 o
  -9   9   4        184.66        169.92        15.10 o
  -8   9   4          2.31         12.09         9.81 o
  -7   9   4         74.31         82.72        11.92 o
  -6   9   4          3.22          7.14         7.74 o
  -5   9   4        853.68        871.62        29.11 o
  -4   9   4       2345.90       2347.74        53.56 o
  -3   9   4        984.41        918.33        34.05 o
  -2   9   4        613.65        608.42        28.26 o
  -1   9   4        321.51        344.55        22.19 o
   0   9   4        108.46        121.49        21.56 o
   1   9   4         25.11         29.80         9.70 o
   2   9   4         50.58         52.47        11.83 o
   3   9   4        168.19        150.41        17.81 o
 -11  10   4        273.26        220.19        30.23 o
 -10  10   4        472.12        471.26        26.61 o
  -9  10   4        148.02        122.23        18.41 o
  -8  10   4          1.21          9.40         8.73 o
  -7  10   4         95.76         98.57        13.85 o
  -6  10   4        361.35        350.85        20.80 o
  -5  10   4        553.06        568.43        29.05 o
  -4  10   4        781.05        777.61        33.79 o
  -3  10   4        321.14        309.85        22.14 o
  -2  10   4        767.25        739.70        33.49 o
  -1  10   4         86.23         75.27        13.12 o
   0  10   4          7.38          6.28        12.27 o
   1  10   4          2.07          6.82         9.28 o
   2  10   4          1.23         -4.08        19.98 o
 -10  11   4         91.15         61.83        24.69 o
  -9  11   4        126.24        123.65        20.61 o
  -8  11   4          3.26         12.40        10.90 o
  -7  11   4         70.69         49.39        10.24 o
  -6  11   4         27.79         21.96         8.67 o
  -5  11   4        451.25        427.52        32.32 o
  -4  11   4        685.25        709.96        34.47 o
  -3  11   4        719.96        768.52        51.41 o
  -2  11   4        319.38        372.92        26.23 o
  -1  11   4         24.60          8.04        10.00 o
   0  11   4          1.25         -0.20        13.54 o
  -8  12   4          3.09         16.01        20.56 o
  -7  12   4          0.23          3.59         9.57 o
  -6  12   4        196.45        199.10        18.34 o
  -5  12   4        700.32        687.20        31.35 o
  -4  12   4        339.41        395.54        27.67 o
  -3  12   4        407.70        438.35        42.16 o
  -2  12   4        347.70        369.37        52.23 o
   1 -12   5         49.36         14.82        17.85 o
   2 -12   5        167.56        169.78        38.81 o
   3 -12   5        210.25        241.04        22.10 o
   4 -12   5        622.33        639.24        34.95 o
   5 -12   5        870.67        950.36        37.43 o
   6 -12   5        296.21        324.41        22.59 o
   7 -12   5         12.46         -0.19        11.25 o
   8 -12   5         39.94         57.23        16.82 o
  -1 -11   5         70.80        110.86        38.87 o
   0 -11   5         16.42         11.97        16.10 o
   1 -11   5         48.51         52.58        13.39 o
   2 -11   5         72.06         61.45        12.08 o
   3 -11   5        402.59        422.08        23.97 o
   4 -11   5       1402.32       1364.39        41.73 o
   5 -11   5        747.74        736.85        31.26 o
   6 -11   5        307.35        327.90        19.70 o
   7 -11   5         52.06         62.68        13.78 o
   8 -11   5         15.06         24.93         9.17 o
   9 -11   5        167.81        107.11        32.67 o
  -2 -10   5        202.35        213.50        23.36 o
  -1 -10   5        151.76        149.11        19.63 o
   0 -10   5         54.37         44.44        10.50 o
   1 -10   5        198.73        185.55        17.67 o
   2 -10   5        857.94        805.80        30.17 o
   3 -10   5        398.97        424.33        23.34 o
   4 -10   5        426.04        423.52        20.26 o
   5 -10   5        362.08        350.04        18.69 o
   6 -10   5        382.16        368.50        21.48 o
   7 -10   5         69.22         62.75         9.83 o
   8 -10   5          2.72         15.82         9.03 o
   9 -10   5          6.67         24.97        10.02 o
  10 -10   5        214.19        260.85        47.97 o
  -3  -9   5        308.61        371.10        35.78 o
  -2  -9   5        249.56        289.16        24.99 o
  -1  -9   5         67.05         69.00        12.12 o
   0  -9   5          6.61         -1.59         8.67 o
   1  -9   5        472.39        416.29        20.81 o
   2  -9   5        276.28        286.02        19.04 o
   3  -9   5        786.21        846.80        26.16 o
   4  -9   5        739.58        721.66        24.51 o
   5  -9   5        147.60        143.01        12.17 o
   6  -9   5        142.85        139.23        11.07 o
   7  -9   5         14.23         14.74         6.50 o
   8  -9   5         34.61         26.70         9.06 o
   9  -9   5        238.49        212.65        23.25 o
  10  -9   5        552.45        574.44        32.75 o
  -5  -8   5        441.84        370.37        50.24 o
  -4  -8   5        318.33        354.50        34.13 o
  -3  -8   5        193.12        212.88        20.75 o
  -2  -8   5         43.72         37.99         9.44 o
  -1  -8   5          0.57         -3.05         6.57 o
   0  -8   5         63.88         69.68         8.19 o
   1  -8   5        195.37        193.14        13.04 o
   2  -8   5        494.99        496.23        18.83 o
   3  -8   5       1400.33       1317.57        30.47 o
   4  -8   5       1763.29       1734.99        39.14 o
   5  -8   5        865.22        897.03        24.21 o
   6  -8   5         75.88         80.02         8.91 o
   7  -8   5          0.22         14.94         7.24 o
   8  -8   5        146.36        153.37        18.73 o
   9  -8   5        911.32        915.79        34.90 o
  10  -8   5        665.68        649.07        30.37 o
  11  -8   5        542.00        404.62        54.52 o
  -6  -7   5        430.61        379.83        50.07 o
  -5  -7   5        641.80        591.15        44.18 o
  -4  -7   5        533.05        549.47        39.51 o
  -3  -7   5        376.68        374.87        25.56 o
  -2  -7   5          1.31         10.91         5.38 o
  -1  -7   5          6.75          8.21         5.92 o
   0  -7   5        172.82        173.73        11.13 o
   1  -7   5       1613.23       1609.24        31.06 o
   2  -7   5        880.51        880.43        23.19 o
   3  -7   5        938.65        964.77        24.86 o
   4  -7   5       1425.65       1452.45        28.10 o
   5  -7   5       1374.77       1385.83        30.36 o
   6  -7   5         75.80         71.41        10.32 o
   7  -7   5        151.89        139.39        11.48 o
   8  -7   5        398.52        391.10        19.13 o
   9  -7   5        744.37        745.39        25.38 o
  10  -7   5        410.09        409.63        21.45 o
  11  -7   5        830.01        854.40        64.25 o
  -7  -6   5        112.88        108.96        28.14 o
  -6  -6   5        627.21        635.19        71.45 o
  -5  -6   5        798.21        788.68        37.23 o
  -4  -6   5        583.49        576.84        29.75 o
  -3  -6   5        755.23        730.56        21.89 o
  -2  -6   5        291.13        282.86        13.30 o
  -1  -6   5          3.07          2.32         6.99 o
   0  -6   5        890.40        901.06        21.85 o
   1  -6   5       3411.54       3439.56        41.73 o
   2  -6   5       1063.50       1057.32        23.46 o
   3  -6   5       2131.40       2135.24        31.72 o
   4  -6   5       1387.22       1442.04        22.80 o
   5  -6   5        362.65        379.27        13.87 o
   6  -6   5         55.74         56.67         6.85 o
   7  -6   5         38.28         39.45         6.71 o
   8  -6   5        200.53        204.10        13.24 o
   9  -6   5        277.59        296.23        15.99 o
  10  -6   5        222.93        216.99        17.60 o
  11  -6   5        549.67        537.98        31.44 o
  -8  -5   5         73.42         98.40        29.02 o
  -7  -5   5        224.42        219.17        66.74 o
  -6  -5   5        938.47        885.27        39.83 o
  -5  -5   5        499.86        468.53        20.89 o
  -4  -5   5       1428.69       1400.11        26.92 o
  -3  -5   5         52.62         54.95         5.88 o
  -2  -5   5        249.48        275.92        11.29 o
  -1  -5   5        186.85        190.28        10.15 o
   0  -5   5        872.01        859.89        19.73 o
   1  -5   5         11.14         11.17         4.67 o
   2  -5   5       2282.59       2111.16        42.69 o
   3  -5   5       2320.34       2303.53        25.74 o
   4  -5   5       1589.95       1636.41        26.39 o
   5  -5   5        307.46        317.11        11.38 o
   6  -5   5        113.33        121.24         8.18 o
   7  -5   5         27.87         28.08         6.69 o
   8  -5   5        844.01        812.60        23.11 o
   9  -5   5        746.55        749.19        37.56 o
  10  -5   5        683.14        674.07        29.71 o
  11  -5   5        250.85        261.71        22.47 o
  -8  -4   5         86.19         91.06        20.88 o
  -7  -4   5        108.95        145.69        22.48 o
  -6  -4   5        943.32        977.24        27.58 o
  -5  -4   5       2150.07       2117.51        42.20 o
  -4  -4   5        552.43        546.29        13.66 o
  -3  -4   5          0.26          0.65         2.97 o
  -2  -4   5        223.98        239.64         9.07 o
  -1  -4   5       1490.11       1480.87        20.08 o
   0  -4   5       4897.29       4850.84        52.39 o
   1  -4   5        995.33        962.06        17.14 o
   2  -4   5       2903.94       2814.63        29.40 o
   3  -4   5       1447.54       1410.64        19.81 o
   4  -4   5       1104.78       1083.03        18.66 o
   5  -4   5         22.97         27.96         4.64 o
   6  -4   5         15.88         14.25         4.24 o
   7  -4   5         46.48         50.05         6.93 o
   8  -4   5        832.55        839.25        23.58 o
   9  -4   5        461.47        408.50        21.95 o
  10  -4   5        789.35        740.40        31.22 o
  11  -4   5        657.80        636.65        38.91 o
  -9  -3   5        341.46        387.24        40.77 o
  -8  -3   5        362.42        383.18        27.94 o
  -7  -3   5        820.31        831.04        28.59 o
  -6  -3   5        282.42        298.27        14.95 o
  -5  -3   5        120.90        121.13         9.18 o
  -4  -3   5        275.91        291.69        10.90 o
  -3  -3   5        622.88        629.73        14.89 o
  -2  -3   5         60.09         71.84         5.13 o
  -1  -3   5       1385.69       1370.27        18.18 o
   0  -3   5       2085.36       2066.33        21.52 o
   1  -3   5      12162.30      12844.91        98.03 o
   2  -3   5       3560.61       3646.83        28.22 o
   3  -3   5       1978.28       2021.19        23.80 o
   4  -3   5       1826.53       1809.78        22.76 o
   5  -3   5         45.53         53.82         5.43 o
   6  -3   5         13.29         10.87         5.02 o
   7  -3   5        292.24        289.94        12.38 o
   8  -3   5        283.79        304.68        16.21 o
   9  -3   5        531.32        502.35        29.68 o
  10  -3   5        666.90        621.42        28.95 o
  11  -3   5        698.96        628.85        39.32 o
 -10  -2   5          1.00          1.55        25.99 o
  -9  -2   5        602.20        593.86        53.26 o
  -8  -2   5        403.64        435.60        24.87 o
  -7  -2   5       1261.06       1216.87        53.60 o
  -6  -2   5       1503.41       1485.47        33.81 o
  -5  -2   5          1.52          1.22         3.79 o
  -4  -2   5        548.03        565.68        13.58 o
  -3  -2   5         88.13         95.11         5.97 o
  -2  -2   5         19.48         25.89         3.31 o
  -1  -2   5       2179.25       2132.31        21.58 o
   0  -2   5       3770.66       3812.56        27.10 o
   1  -2   5       5112.07       5277.36        46.37 o
   2  -2   5       2778.33       2789.49        24.18 o
   3  -2   5       1823.72       1709.08        18.59 o
   4  -2   5       1524.87       1674.65        22.59 o
   5  -2   5          1.35         -0.71         3.49 o
   6  -2   5        134.61        131.00         8.20 o
   7  -2   5         77.96         81.39         9.02 o
   8  -2   5        696.88        646.90        25.99 o
   9  -2   5        920.25        973.00        33.73 o
  10  -2   5        336.59        339.91        21.98 o
  11  -2   5        244.88        277.95        46.65 o
 -10  -1   5        228.13        214.78        23.06 o
  -9  -1   5        219.28        210.21        18.16 o
  -8  -1   5        167.55        169.55        16.02 o
  -7  -1   5        783.97        724.23        25.09 o
  -6  -1   5        621.75        633.48        24.04 o
  -5  -1   5        795.99        757.58        19.26 o
  -4  -1   5        457.82        458.79        10.81 o
  -3  -1   5          1.52          4.69         2.91 o
  -2  -1   5        509.84        525.63        11.18 o
  -1  -1   5        683.36        648.38         8.15 o
   0  -1   5       1038.13       1001.23         9.90 o
   1  -1   5       7756.85       7877.75        58.09 o
   2  -1   5       5691.93       5610.97        32.47 o
   3  -1   5       1021.85        993.12        17.61 o
   4  -1   5         43.19         44.67         4.51 o
   5  -1   5         11.39         10.40         3.23 o
   6  -1   5         28.68         22.47         5.82 o
   7  -1   5        903.42        898.24        28.60 o
   8  -1   5        942.88        975.73        32.17 o
   9  -1   5        176.13        157.59        14.78 o
  10  -1   5        222.48        217.97        18.01 o
 -11   0   5          2.94         12.06        16.26 o
 -10   0   5        256.77        273.09        34.38 o
  -9   0   5        358.60        389.79        23.78 o
  -8   0   5        468.50        479.79        33.67 o
  -7   0   5       1001.51       1049.54        32.57 o
  -6   0   5        436.93        452.86        22.31 o
  -5   0   5        693.19        693.58        12.13 o
  -4   0   5         90.27        130.72         9.29 o
  -3   0   5          5.43          2.06         3.35 o
  -2   0   5        388.97        396.78         9.58 o
  -1   0   5       1597.42       1594.45        16.59 o
   0   0   5       4068.34       4029.81        23.46 o
   1   0   5       3891.32       3889.22        23.99 o
   2   0   5       1254.33       1195.81        15.33 o
   3   0   5       4856.83       5183.36        35.24 o
   4   0   5         48.08         50.49         3.69 o
   5   0   5        413.60        400.90        12.78 o
   6   0   5        418.76        441.27        19.42 o
   7   0   5        483.18        483.83        21.98 o
   8   0   5        223.48        235.13        19.53 o
   9   0   5        303.30        301.37        20.40 o
  10   0   5        207.38        180.56        22.21 o
 -11   1   5          7.95         52.42        16.19 o
 -10   1   5         40.23         44.10        10.56 o
  -9   1   5        362.80        343.09        22.25 o
  -8   1   5       1216.55       1236.13        37.43 o
  -7   1   5       1844.11       1953.92        44.95 o
  -6   1   5        666.94        655.73        18.87 o
  -5   1   5        339.09        347.10        12.49 o
  -4   1   5        310.38        319.75        11.38 o
  -3   1   5        148.25        183.03         6.63 o
  -2   1   5       4689.10       4848.38        24.55 o
  -1   1   5       1557.25       1459.71        25.10 o
   0   1   5       1093.59       1048.92        12.46 o
   1   1   5       2062.36       2051.95        18.22 o
   2   1   5       3407.12       3394.60        35.68 o
   3   1   5       2081.44       2138.20        21.60 o
   4   1   5         69.46         65.08         5.70 o
   5   1   5          0.54          3.40         5.05 o
   6   1   5       1042.78       1015.37        29.91 o
   7   1   5        553.58        579.10        24.56 o
   8   1   5        483.46        519.28        25.07 o
   9   1   5        309.20        345.61        22.13 o
 -11   2   5          1.47          6.04         8.52 o
 -10   2   5        154.88        177.15        17.72 o
  -9   2   5        170.38        164.98        15.45 o
  -8   2   5       1367.63       1378.54        38.95 o
  -7   2   5       3204.08       3080.38        57.47 o
  -6   2   5       2274.22       2270.47        32.86 o
  -5   2   5        611.75        603.58        19.77 o
  -4   2   5          1.23          2.33         3.14 o
  -3   2   5        766.57        802.56        20.41 o
  -2   2   5       4693.54       4847.67        38.20 o
  -1   2   5        689.66        626.27        12.13 o
   0   2   5        821.69        688.92        10.88 o
   1   2   5       2167.11       2145.06        18.79 o
   2   2   5        461.51        441.02         9.12 o
   3   2   5        422.59        398.65        12.77 o
   4   2   5        632.29        615.94        17.04 o
   5   2   5        148.56        128.56        10.93 o
   6   2   5        241.45        236.82        25.52 o
   7   2   5        495.08        479.07        23.51 o
   8   2   5        963.22        934.42        34.43 o
   9   2   5        501.21        518.90        48.75 o
 -11   3   5         35.14         47.76        11.83 o
 -10   3   5        453.57        490.21        27.31 o
  -9   3   5        519.16        534.66        26.43 o
  -8   3   5        790.08        777.12        29.18 o
  -7   3   5       1623.09       1648.30        39.02 o
  -6   3   5       2725.02       2681.75        63.77 o
  -5   3   5          3.08          0.79         3.45 o
  -4   3   5         62.83         51.03         5.47 o
  -3   3   5          1.57          3.56         3.67 o
  -2   3   5        249.43        178.84         8.76 o
  -1   3   5        587.89        521.67        11.91 o
   0   3   5       3196.62       3218.12        44.04 o
   1   3   5       1856.91       1714.48        32.44 o
   2   3   5        650.77        601.08        15.33 o
   3   3   5         78.97         94.06         7.50 o
   4   3   5         46.93         49.82         6.53 o
   5   3   5        143.23        148.24        11.28 o
   6   3   5        173.94        162.68        14.26 o
   7   3   5        705.38        729.05        29.77 o
   8   3   5        427.30        441.90        24.94 o
 -12   4   5          1.04          8.95        12.23 o
 -11   4   5        226.94        226.08        20.35 o
 -10   4   5        718.28        699.50        32.32 o
  -9   4   5        997.44        963.31        35.00 o
  -8   4   5       1569.28       1518.15        40.67 o
  -7   4   5        556.93        566.60        23.40 o
  -6   4   5         91.80        102.79         7.15 o
  -5   4   5         53.04         59.13         5.85 o
  -4   4   5        922.86        923.37        18.96 o
  -3   4   5        612.50        634.66        16.90 o
  -2   4   5       1300.18       1316.76        28.38 o
  -1   4   5        169.81        141.10         7.50 o
   0   4   5       2261.46       2309.02        27.23 o
   1   4   5        554.50        535.66        13.27 o
   2   4   5       1054.26       1085.02        22.48 o
   3   4   5         39.61         55.94         8.90 o
   4   4   5         30.16         20.68         7.17 o
   5   4   5        235.52        248.19        16.62 o
   6   4   5        306.72        289.71        19.20 o
   7   4   5        304.17        347.02        26.32 o
 -12   5   5         56.48         68.40        19.12 o
 -11   5   5        238.66        211.66        19.21 o
 -10   5   5        686.89        704.66        32.41 o
  -9   5   5        931.60        889.85        33.84 o
  -8   5   5        535.02        568.20        25.57 o
  -7   5   5        644.03        623.55        20.05 o
  -6   5   5        560.10        571.83        17.26 o
  -5   5   5       2317.69       2311.58        32.72 o
  -4   5   5         69.99         80.19         7.17 o
  -3   5   5       1384.22       1377.84        31.98 o
  -2   5   5       2049.36       2017.34        28.83 o
  -1   5   5       3387.56       3355.73        36.62 o
   0   5   5       2084.02       2098.68        38.90 o
   1   5   5        774.68        816.52        20.78 o
   2   5   5          7.90         11.86         6.39 o
   3   5   5          9.25          7.86         6.66 o
   4   5   5         12.98         16.10         6.37 o
   5   5   5        116.55        116.46        15.16 o
   6   5   5        211.33        233.11        18.11 o
   7   5   5        224.00        219.13        23.85 o
 -12   6   5        140.59        131.80        32.65 o
 -11   6   5        886.11        931.41        39.83 o
 -10   6   5        245.31        225.88        19.63 o
  -9   6   5        907.50        905.17        29.89 o
  -8   6   5       1195.90       1150.33        29.18 o
  -7   6   5       1476.41       1413.68        33.13 o
  -6   6   5        455.98        440.18        16.01 o
  -5   6   5         38.61         31.70         5.70 o
  -4   6   5        171.47        168.31        11.12 o
  -3   6   5        409.60        431.49        15.01 o
  -2   6   5       1168.10       1246.69        24.62 o
  -1   6   5       2132.35       2135.91        37.80 o
   0   6   5        899.86        881.31        24.44 o
   1   6   5       1349.03       1280.87        28.00 o
   2   6   5         32.54         26.26         7.02 o
   3   6   5          5.44         10.82         7.16 o
   4   6   5         11.17         22.19         7.50 o
   5   6   5        312.52        312.40        20.63 o
   6   6   5        312.40        312.75        23.94 o
 -11   7   5         56.55         77.24        12.93 o
 -10   7   5        628.48        657.83        27.87 o
  -9   7   5       1670.04       1649.39        37.71 o
  -8   7   5       1378.50       1424.19        33.57 o
  -7   7   5       1430.46       1375.21        30.29 o
  -6   7   5        577.31        542.88        18.85 o
  -5   7   5        121.02        107.61        15.80 o
  -4   7   5        184.94        201.02        14.98 o
  -3   7   5        382.27        414.62        15.90 o
  -2   7   5        284.95        301.66        15.40 o
  -1   7   5        550.56        561.14        20.77 o
   0   7   5        938.38        960.94        27.47 o
   1   7   5        348.73        346.94        16.18 o
   2   7   5        201.72        206.03        17.18 o
   3   7   5         22.43         25.80         8.21 o
   4   7   5         86.12         94.02        13.51 o
   5   7   5        467.86        484.03        30.33 o
 -11   8   5        120.74        102.10        15.32 o
 -10   8   5       1055.61       1047.84        32.58 o
  -9   8   5        691.89        719.27        26.20 o
  -8   8   5        520.55        508.44        23.08 o
  -7   8   5        552.56        608.26        21.56 o
  -6   8   5         11.31         15.85         7.38 o
  -5   8   5        112.07        121.11        10.32 o
  -4   8   5        446.79        465.76        18.05 o
  -3   8   5        502.15        531.17        18.96 o
  -2   8   5        408.81        425.23        22.42 o
  -1   8   5        238.40        278.99        19.99 o
   0   8   5        915.23        882.73        28.50 o
   1   8   5        832.45        786.04        38.87 o
   2   8   5          9.17         13.88         8.48 o
   3   8   5         13.96         34.51        11.43 o
   4   8   5        278.57        338.29        25.48 o
 -11   9   5        622.03        622.96        46.74 o
 -10   9   5        840.24        858.02        32.56 o
  -9   9   5        663.72        722.54        29.18 o
  -8   9   5        321.03        325.40        19.81 o
  -7   9   5        119.38        135.43        11.99 o
  -6   9   5         14.01         23.69         7.43 o
  -5   9   5          3.76         12.77         7.47 o
  -4   9   5        415.93        389.53        19.99 o
  -3   9   5        565.39        565.75        27.23 o
  -2   9   5        650.18        647.76        29.47 o
  -1   9   5        958.43        983.86        36.39 o
   0   9   5        767.27        768.49        32.80 o
   1   9   5         58.03         59.10        11.55 o
   2   9   5          0.69         32.58        11.44 o
   3   9   5         36.63         19.02        17.14 o
 -10  10   5        793.71        747.69        32.61 o
  -9  10   5        723.01        761.32        49.53 o
  -8  10   5        531.79        521.44        29.77 o
  -7  10   5         46.49         47.74        10.27 o
  -6  10   5          0.38          2.80         8.03 o
  -5  10   5         48.77         35.12        12.08 o
  -4  10   5         82.06         61.53         9.89 o
  -3  10   5        639.00        619.66        30.64 o
  -2  10   5       1202.06       1282.25        43.71 o
  -1  10   5        642.34        636.45        31.86 o
   0  10   5        371.18        393.09        26.44 o
   1  10   5        142.99        173.71        19.65 o
  -9  11   5        430.98        404.79        35.72 o
  -8  11   5        255.53        239.52        25.46 o
  -7  11   5        109.38        123.73        14.17 o
  -6  11   5         13.32         18.15         8.69 o
  -5  11   5        179.17        175.24        24.13 o
  -4  11   5        426.56        435.57        27.67 o
  -3  11   5        343.79        322.66        24.08 o
  -2  11   5        529.58        535.90        30.50 o
  -1  11   5        473.91        491.06        40.04 o
   0  11   5        234.24        214.97        41.40 o
  -7  12   5         95.92        113.55        15.48 o
  -6  12   5          9.07         12.68         9.35 o
  -5  12   5        373.58        401.54        27.95 o
  -4  12   5        353.61        353.22        27.84 o
  -3  12   5        445.61        402.60        39.50 o
  -2  12   5        430.62        459.06        58.22 o
   2 -12   6         89.31         77.52        27.98 o
   3 -12   6          8.57         26.64        14.85 o
   4 -12   6         84.70         94.12        13.73 o
   5 -12   6        348.85        378.43        24.39 o
   6 -12   6        475.87        528.77        28.78 o
   7 -12   6        325.76        280.15        45.99 o
   0 -11   6        173.72        178.72        22.73 o
   1 -11   6          0.33         11.62         8.22 o
   2 -11   6        106.82        104.50        15.33 o
   3 -11   6        193.17        196.37        17.22 o
   4 -11   6        377.44        373.30        23.29 o
   5 -11   6        451.95        428.49        24.00 o
   6 -11   6        775.78        730.22        31.44 o
   7 -11   6        447.40        444.43        22.99 o
   8 -11   6        150.72        171.44        15.76 o
  -2 -10   6        409.52        417.52        31.65 o
  -1 -10   6        396.01        370.90        29.76 o
   0 -10   6        140.84        149.61        16.81 o
   1 -10   6          5.27          7.30         8.01 o
   2 -10   6         44.27         51.69        10.32 o
   3 -10   6        332.00        353.31        18.74 o
   4 -10   6        551.23        540.09        22.95 o
   5 -10   6        371.84        389.11        19.95 o
   6 -10   6        723.83        740.10        27.46 o
   7 -10   6        423.46        443.50        20.43 o
   8 -10   6        331.06        331.32        19.96 o
   9 -10   6         77.83         82.46        14.07 o
  -3  -9   6        401.06        368.38        36.54 o
  -2  -9   6        417.23        380.38        28.94 o
  -1  -9   6        723.72        695.45        37.32 o
   0  -9   6        198.12        173.48        16.67 o
   1  -9   6          5.46         15.97         6.77 o
   2  -9   6          9.87         22.29         7.29 o
   3  -9   6        254.01        243.05        17.17 o
   4  -9   6        828.23        856.05        26.93 o
   5  -9   6        703.86        690.17        24.69 o
   6  -9   6        255.29        269.68        15.11 o
   7  -9   6        292.72        316.69        17.08 o
   8  -9   6        318.82        308.98        27.67 o
   9  -9   6        148.44        184.60        24.70 o
  10  -9   6         48.08         45.22        13.62 o
  -4  -8   6        178.42        158.09        63.12 o
  -3  -8   6        319.50        309.96        25.22 o
  -2  -8   6        470.87        479.32        25.85 o
  -1  -8   6        336.76        334.93        16.33 o
   0  -8   6        295.88        290.24        15.12 o
   1  -8   6         31.49         35.77         7.02 o
   2  -8   6          2.35          3.44         5.34 o
   3  -8   6       1285.32       1268.69        31.53 o
   4  -8   6        739.67        755.33        26.46 o
   5  -8   6        582.22        552.33        19.57 o
   6  -8   6        561.55        583.08        22.25 o
   7  -8   6         36.39         35.83         8.11 o
   8  -8   6         65.60         41.81        13.62 o
   9  -8   6         11.53         28.99         9.83 o
  10  -8   6         38.13         59.00        13.10 o
  -5  -7   6        377.69        368.43        52.88 o
  -4  -7   6        428.34        445.75        49.14 o
  -3  -7   6         91.65        100.31        12.41 o
  -2  -7   6        451.03        477.01        18.51 o
  -1  -7   6       1421.85       1391.07        30.42 o
   0  -7   6        333.76        364.54        21.13 o
   1  -7   6          4.78          0.82         5.25 o
   2  -7   6        585.23        581.20        19.48 o
   3  -7   6        837.12        839.91        25.63 o
   4  -7   6       1169.86       1182.87        25.79 o
   5  -7   6       1813.15       1790.17        45.23 o
   6  -7   6        566.79        603.02        21.47 o
   7  -7   6          0.81          7.21         9.07 o
   8  -7   6          9.15         13.47         8.20 o
   9  -7   6        100.09         99.99        12.56 o
  10  -7   6         88.96         76.59        13.27 o
  11  -7   6        117.77        116.30        30.69 o
  -6  -6   6        337.14        327.32        49.94 o
  -5  -6   6        872.53        818.40        32.66 o
  -4  -6   6        623.94        610.02        26.61 o
  -3  -6   6       1242.43       1188.37        31.05 o
  -2  -6   6       1138.62       1114.42        26.02 o
  -1  -6   6        635.20        659.19        19.75 o
   0  -6   6        129.49        126.11         9.16 o
   1  -6   6         17.16         23.94         5.97 o
   2  -6   6        216.06        214.69        11.55 o
   3  -6   6       1154.86       1159.64        21.81 o
   4  -6   6       1195.91       1241.28        25.04 o
   5  -6   6        636.12        677.26        18.59 o
   6  -6   6        394.88        413.19        15.21 o
   7  -6   6       1443.25       1433.75        33.20 o
   8  -6   6         16.91         23.02         6.81 o
   9  -6   6         51.76         41.58         8.43 o
  10  -6   6        213.62        197.39        17.25 o
  11  -6   6        353.46        382.13        30.77 o
  -7  -5   6         10.83         13.05        19.92 o
  -6  -5   6         31.73         33.09         7.49 o
  -5  -5   6       1167.63       1159.40        32.87 o
  -4  -5   6       2849.17       2831.36        43.04 o
  -3  -5   6       2453.04       2327.27        38.95 o
  -2  -5   6        465.82        486.05        15.19 o
  -1  -5   6        387.59        407.01        14.56 o
   0  -5   6         25.94         30.31         5.30 o
   1  -5   6        288.61        305.20        12.39 o
   2  -5   6         20.42         15.74         4.05 o
   3  -5   6       1128.83       1152.76        18.94 o
   4  -5   6       1140.18       1157.27        26.74 o
   5  -5   6        806.32        810.26        18.41 o
   6  -5   6        682.24        714.43        18.19 o
   7  -5   6        295.13        279.13        14.06 o
   8  -5   6          0.05         -1.02         6.22 o
   9  -5   6         52.71         48.95         8.78 o
  10  -5   6        283.19        233.19        18.53 o
  11  -5   6        243.10        218.24        30.82 o
  -8  -4   6          5.14        -27.88        27.88 o
  -7  -4   6        142.19        163.18        21.02 o
  -6  -4   6        947.41        963.46        35.02 o
  -5  -4   6        800.85        802.65        25.61 o
  -4  -4   6       2324.79       2292.00        38.66 o
  -3  -4   6        273.15        271.16        10.56 o
  -2  -4   6        844.64        862.41        17.17 o
  -1  -4   6        127.50        117.87         6.48 o
   0  -4   6         20.37         20.65         4.08 o
   1  -4   6        503.16        578.44        11.33 o
   2  -4   6          0.85          5.86         3.07 o
   3  -4   6        690.11        635.71        13.99 o
   4  -4   6       2357.17       2433.75        28.54 o
   5  -4   6       1523.16       1535.42        23.95 o
   6  -4   6       1555.58       1527.72        28.40 o
   7  -4   6          0.58          5.94         5.78 o
   8  -4   6        173.74        182.90        12.39 o
   9  -4   6        268.57        248.46        17.80 o
  10  -4   6        434.36        410.94        23.83 o
  11  -4   6        279.61        291.26        49.10 o
  -8  -3   6          1.53         26.68        13.36 o
  -7  -3   6        280.95        303.33        19.86 o
  -6  -3   6       1198.88       1205.33        32.28 o
  -5  -3   6       1268.74       1270.91        30.45 o
  -4  -3   6       1040.26       1045.67        20.12 o
  -3  -3   6       1066.23       1035.12        18.73 o
  -2  -3   6       2477.42       2492.55        26.85 o
  -1  -3   6          0.09          1.80         2.98 o
   0  -3   6       1042.37       1063.43        14.98 o
   1  -3   6        100.99         74.25         5.66 o
   2  -3   6       1888.72       1802.39        19.58 o
   3  -3   6        649.50        621.58        13.44 o
   4  -3   6       1336.38       1316.28        19.00 o
   5  -3   6        697.35        664.01        14.27 o
   6  -3   6        584.84        607.47        16.29 o
   7  -3   6         17.64         15.71         5.60 o
   8  -3   6         11.22          2.08         6.23 o
   9  -3   6         23.87         21.00         8.74 o
  10  -3   6        792.70        774.77        34.01 o
 -10  -2   6         47.96         38.86        17.70 o
  -9  -2   6         25.36         36.68        11.76 o
  -8  -2   6        247.24        268.63        19.55 o
  -7  -2   6        354.37        359.20        20.90 o
  -6  -2   6        212.67        240.85        16.11 o
  -5  -2   6       1606.01       1595.07        28.25 o
  -4  -2   6        938.43        934.70        17.30 o
  -3  -2   6       2647.19       2696.53        30.96 o
  -2  -2   6       2520.46       2623.41        31.10 o
  -1  -2   6        333.93        334.63         7.73 o
   0  -2   6         31.41         32.77         3.45 o
   1  -2   6       3439.90       3571.92        24.07 o
   2  -2   6       5002.00       5063.83        37.11 o
   3  -2   6       4970.35       4962.11        35.52 o
   4  -2   6        456.84        419.66        10.32 o
   5  -2   6        110.77        122.15         7.47 o
   6  -2   6        944.80        908.87        21.90 o
   7  -2   6        112.27        104.95         9.96 o
   8  -2   6         18.86         22.58         7.38 o
   9  -2   6        247.69        280.00        19.13 o
  10  -2   6        323.07        282.06        21.51 o
 -10  -1   6        123.49        164.34        41.19 o
  -9  -1   6         45.48         64.94        12.06 o
  -8  -1   6          5.25          9.28         7.42 o
  -7  -1   6        769.17        739.38        28.39 o
  -6  -1   6       1762.17       1809.37        40.18 o
  -5  -1   6       2265.97       2347.38        34.77 o
  -4  -1   6       2335.04       2384.38        32.57 o
  -3  -1   6        820.87        836.62        16.30 o
  -2  -1   6        818.14        813.53        19.19 o
  -1  -1   6        168.20        188.55         7.04 o
   0  -1   6        129.67        119.27         3.88 o
   1  -1   6       2790.57       2760.95        29.01 o
   2  -1   6       1953.82       1868.99        22.72 o
   3  -1   6       2942.79       2798.68        23.34 o
   4  -1   6       1161.27       1171.44        19.12 o
   5  -1   6        840.85        854.94        15.97 o
   6  -1   6        566.48        558.22        17.29 o
   7  -1   6         30.36         38.39         8.31 o
   8  -1   6          3.26         17.44         7.21 o
   9  -1   6        160.18        189.83        16.42 o
  10  -1   6        304.17        311.36        34.40 o
 -10   0   6         15.43          9.91         8.81 o
  -9   0   6        105.48        124.23        14.45 o
  -8   0   6         82.16         78.84        11.13 o
  -7   0   6       1220.47       1133.34        33.95 o
  -6   0   6        484.04        546.66        21.82 o
  -5   0   6       1683.36       1702.75        28.48 o
  -4   0   6       3855.57       3875.63        39.62 o
  -3   0   6       2673.82       2755.51        38.28 o
  -2   0   6         92.39         97.02         5.59 o
  -1   0   6        451.69        445.94         8.88 o
   0   0   6        637.61        606.70        11.87 o
   1   0   6       1423.29       1396.34        19.39 o
   2   0   6        920.90        877.32        13.07 o
   3   0   6       3196.87       3174.84        27.28 o
   4   0   6       1442.71       1455.10        18.12 o
   5   0   6        637.22        633.64        15.39 o
   6   0   6         87.90         85.78         9.56 o
   7   0   6         17.70         16.48         7.71 o
   8   0   6         13.98         29.37         8.48 o
   9   0   6        110.49        110.85        13.21 o
 -10   1   6         36.39         37.19         9.63 o
  -9   1   6          4.32         12.48         8.28 o
  -8   1   6        392.35        397.60        21.92 o
  -7   1   6        826.53        859.36        44.67 o
  -6   1   6        826.18        894.86        27.85 o
  -5   1   6       1274.90       1288.55        24.52 o
  -4   1   6        819.81        814.89        14.57 o
  -3   1   6       1855.66       1899.95        23.70 o
  -2   1   6          0.21          1.51         2.09 o
  -1   1   6       1379.18       1455.09        23.08 o
   0   1   6       2006.29       1968.53        33.80 o
   1   1   6       1629.74       1577.40        20.39 o
   2   1   6       3121.16       3093.37        30.95 o
   3   1   6       3719.29       3885.48        32.32 o
   4   1   6        372.77        403.02        11.60 o
   5   1   6        524.38        554.48        18.53 o
   6   1   6        219.56        215.59        14.83 o
   7   1   6        206.88        246.18        17.03 o
   8   1   6         69.79         58.12        13.11 o
   9   1   6         98.05        128.86        18.05 o
 -11   2   6          6.37         16.05         9.65 o
 -10   2   6          2.33          5.74         7.62 o
  -9   2   6         25.39         37.08        10.65 o
  -8   2   6        942.00        974.51        33.03 o
  -7   2   6        984.00       1067.21        31.72 o
  -6   2   6       2188.55       2295.89        34.89 o
  -5   2   6       2434.92       2485.22        46.20 o
  -4   2   6        631.22        595.34        13.30 o
  -3   2   6         15.98         34.82         3.99 o
  -2   2   6         67.92         79.48         5.89 o
  -1   2   6        191.07        221.62         6.73 o
   0   2   6       3376.50       3538.55        25.08 o
   1   2   6       2597.20       2576.18        19.54 o
   2   2   6       4509.43       4601.66        41.75 o
   3   2   6       1853.98       1867.82        27.53 o
   4   2   6       1557.78       1503.62        27.03 o
   5   2   6       1498.34       1494.35        36.88 o
   6   2   6         14.82         22.77         8.35 o
   7   2   6        204.78        252.92        17.94 o
   8   2   6        368.57        346.55        21.87 o
   9   2   6        147.69         65.72        22.90 o
 -11   3   6         32.49         37.69        10.87 o
 -10   3   6         15.25         -3.37         7.74 o
  -9   3   6         29.18         23.61         8.13 o
  -8   3   6        834.99        881.51        31.21 o
  -7   3   6       2030.28       1942.25        42.36 o
  -6   3   6       2294.65       2380.78        31.30 o
  -5   3   6       2143.98       2153.97        28.38 o
  -4   3   6        427.47        424.69        13.46 o
  -3   3   6        155.98        149.98         7.65 o
  -2   3   6        188.44        237.66        10.53 o
  -1   3   6        631.13        612.53        11.37 o
   0   3   6       1525.24       1496.71        16.37 o
   1   3   6       1329.21       1343.99        15.67 o
   2   3   6       2733.90       2644.03        32.63 o
   3   3   6       2513.08       2420.24        40.42 o
   4   3   6       1021.39       1002.84        23.57 o
   5   3   6        349.30        346.35        16.82 o
   6   3   6          8.03         25.48         8.03 o
   7   3   6          4.57         -0.30         7.33 o
   8   3   6        320.34        299.13        32.96 o
 -12   4   6        432.27        442.74        55.97 o
 -11   4   6         12.16          6.25         8.45 o
 -10   4   6          1.67          4.81         8.25 o
  -9   4   6        532.90        503.38        25.92 o
  -8   4   6       1177.96       1233.53        38.17 o
  -7   4   6        710.26        695.55        26.12 o
  -6   4   6        327.44        349.92        12.29 o
  -5   4   6        734.85        774.01        18.42 o
  -4   4   6       3738.52       3768.67        38.77 o
  -3   4   6         54.08         55.69         6.37 o
  -2   4   6         57.06         48.84         5.32 o
  -1   4   6        273.12        256.42         7.58 o
   0   4   6       1329.41       1356.72        20.27 o
   1   4   6       5084.25       4989.96        50.21 o
   2   4   6       2613.13       2535.23        41.60 o
   3   4   6        653.84        674.67        21.22 o
   4   4   6        241.46        255.04        14.32 o
   5   4   6          1.21         18.49         8.81 o
   6   4   6          0.62         -1.97         7.96 o
   7   4   6        102.90        117.81        19.03 o
 -12   5   6        325.50        331.08        48.22 o
 -11   5   6         31.81         54.11        11.55 o
 -10   5   6         66.72         78.52        13.32 o
  -9   5   6        601.89        569.32        27.55 o
  -8   5   6       1225.74       1153.67        31.03 o
  -7   5   6       1239.68       1225.75        27.67 o
  -6   5   6       1047.73       1075.46        23.68 o
  -5   5   6        112.21        144.19         9.28 o
  -4   5   6        517.37        525.93        17.65 o
  -3   5   6        100.11        129.09         8.53 o
  -2   5   6          0.51          3.64         4.46 o
  -1   5   6       1136.80       1094.12        21.58 o
   0   5   6       2676.12       2747.50        37.06 o
   1   5   6        611.66        624.10        18.83 o
   2   5   6       1445.71       1489.13        34.29 o
   3   5   6        580.54        609.52        23.54 o
   4   5   6        389.52        398.43        20.62 o
   5   5   6         29.31         39.19         9.15 o
   6   5   6          0.55         18.88         8.52 o
   7   5   6        252.77        234.25        43.89 o
 -12   6   6          0.70         22.66        20.45 o
 -11   6   6          0.14          6.13         8.79 o
 -10   6   6          9.98         17.32         9.19 o
  -9   6   6         59.08         59.65        11.08 o
  -8   6   6       1278.59       1252.20        32.09 o
  -7   6   6       2558.53       2481.85        40.55 o
  -6   6   6       1227.24       1221.28        26.75 o
  -5   6   6       2115.89       2094.37        33.92 o
  -4   6   6          0.86          4.63         5.18 o
  -3   6   6        257.31        245.38        11.88 o
  -2   6   6        514.13        472.05        15.81 o
  -1   6   6       2076.03       2093.74        32.14 o
   0   6   6       1779.96       1775.52        32.52 o
   1   6   6        593.93        630.69        20.29 o
   2   6   6        270.70        259.92        16.06 o
   3   6   6        427.69        434.27        21.45 o
   4   6   6        295.76        293.39        18.47 o
   5   6   6         84.95        106.61        12.96 o
   6   6   6         36.83         49.20        13.19 o
 -11   7   6        191.76        181.56        18.48 o
 -10   7   6         55.78         40.39        10.87 o
  -9   7   6        802.11        741.56        25.62 o
  -8   7   6       1131.46       1110.87        30.01 o
  -7   7   6       1040.70       1009.81        26.36 o
  -6   7   6        732.21        734.90        22.13 o
  -5   7   6       1409.54       1445.71        30.37 o
  -4   7   6          0.54          4.59         5.49 o
  -3   7   6        228.84        222.88        12.31 o
  -2   7   6        122.16        141.91        10.20 o
  -1   7   6        422.48        400.43        20.28 o
   0   7   6        533.45        526.54        19.40 o
   1   7   6       1571.05       1505.84        37.66 o
   2   7   6        816.95        829.60        29.52 o
   3   7   6        835.59        862.37        31.54 o
   4   7   6         37.36         48.31        10.84 o
   5   7   6         15.16         41.40        23.37 o
 -11   8   6         25.27         12.15         9.57 o
 -10   8   6        418.92        418.03        23.60 o
  -9   8   6        758.10        733.92        31.91 o
  -8   8   6        644.86        675.45        26.56 o
  -7   8   6        994.09        990.40        27.60 o
  -6   8   6       1135.45       1149.80        29.38 o
  -5   8   6        310.79        306.62        15.50 o
  -4   8   6          4.52          8.06         6.03 o
  -3   8   6        140.01        159.05        12.30 o
  -2   8   6        105.73        126.27        11.51 o
  -1   8   6        214.74        191.62        14.10 o
   0   8   6        599.38        602.94        22.44 o
   1   8   6        677.29        671.76        27.18 o
   2   8   6        403.67        431.82        27.57 o
   3   8   6        185.65        194.59        19.19 o
   4   8   6         20.09         19.03        11.59 o
 -11   9   6          8.03         12.22        18.79 o
 -10   9   6        227.27        208.97        18.16 o
  -9   9   6        121.20        115.57        12.90 o
  -8   9   6        579.42        590.84        25.79 o
  -7   9   6        494.53        549.68        23.23 o
  -6   9   6        348.96        321.64        18.71 o
  -5   9   6        612.44        600.30        24.88 o
  -4   9   6         67.38         67.27        10.50 o
  -3   9   6         13.50         -0.07         7.68 o
  -2   9   6        632.34        558.01        29.34 o
  -1   9   6        912.02        992.74        36.89 o
   0   9   6        702.58        755.73        34.29 o
   1   9   6        143.76        138.33        16.39 o
   2   9   6         82.37         85.64        15.79 o
   3   9   6         61.17        130.41        33.47 o
 -10  10   6        399.81        400.85        35.40 o
  -9  10   6        444.17        462.27        37.06 o
  -8  10   6        506.73        564.73        30.91 o
  -7  10   6        251.37        266.45        19.00 o
  -6  10   6        354.03        362.94        21.22 o
  -5  10   6        141.91        138.34        13.79 o
  -4  10   6          0.40          8.49         9.30 o
  -3  10   6         23.55         36.45        11.35 o
  -2  10   6        349.92        342.44        27.22 o
  -1  10   6        921.94        917.78        38.16 o
   0  10   6        771.31        803.39        37.74 o
   1  10   6         92.71        102.33        33.19 o
  -9  11   6        733.25        772.72        53.42 o
  -8  11   6        809.54        851.82        38.73 o
  -7  11   6        255.78        278.20        28.02 o
  -6  11   6        182.98        161.68        15.66 o
  -5  11   6         35.59         30.29         9.92 o
  -4  11   6         17.44         -0.30         9.48 o
  -3  11   6         85.72         88.75        20.55 o
  -2  11   6         59.65         61.70        12.27 o
  -1  11   6        308.93        329.72        49.17 o
  -7  12   6        397.81        376.50        30.82 o
  -6  12   6        178.94        153.75        21.78 o
  -5  12   6          2.80          7.42        11.51 o
  -4  12   6          9.38         18.00        14.95 o
  -3  12   6         24.10         -1.54        16.83 o
   3 -12   7          8.36          3.69        18.68 o
   4 -12   7         51.23         52.65        17.08 o
   5 -12   7          2.40         23.81        12.10 o
   6 -12   7        210.59        163.45        36.51 o
   7 -12   7        276.55        310.16        49.69 o
   0 -11   7        332.90        376.17        46.89 o
   1 -11   7        221.63        223.14        28.36 o
   2 -11   7          5.42         11.64         9.06 o
   3 -11   7         81.32         64.29        11.80 o
   4 -11   7          7.16          0.47         7.74 o
   5 -11   7        102.93        131.83        13.07 o
   6 -11   7        227.00        246.44        21.97 o
   7 -11   7        436.31        466.71        30.34 o
   8 -11   7        712.65        707.99        46.89 o
  -2 -10   7        356.28        361.76        36.66 o
  -1 -10   7        178.12        187.33        22.05 o
   0 -10   7        474.87        451.72        27.94 o
   1 -10   7        241.05        265.42        18.54 o
   2 -10   7         98.63        105.68        12.43 o
   3 -10   7         16.91         33.42         7.96 o
   4 -10   7         12.60         20.69         7.86 o
   5 -10   7        378.83        362.18        19.70 o
   6 -10   7        838.40        803.60        29.04 o
   7 -10   7        600.25        665.86        25.07 o
   8 -10   7        942.66       1046.45        38.38 o
   9 -10   7        364.09        422.57        40.98 o
  -4  -9   7         56.51         53.67        22.15 o
  -3  -9   7        365.24        395.11        37.58 o
  -2  -9   7        759.82        735.39        64.56 o
  -1  -9   7        687.70        753.41        34.28 o
   0  -9   7        514.86        549.28        24.50 o
   1  -9   7        146.99        157.51        12.59 o
   2  -9   7        131.58        148.41        12.32 o
   3  -9   7          2.16          2.31         6.01 o
   4  -9   7        225.84        233.63        14.88 o
   5  -9   7        551.86        519.30        21.84 o
   6  -9   7        524.16        514.97        20.76 o
   7  -9   7        429.61        416.41        19.41 o
   8  -9   7       1471.32       1381.28        47.66 o
   9  -9   7        557.10        570.21        28.97 o
  10  -9   7        231.88        190.47        39.18 o
  -4  -8   7        112.23        101.25        19.81 o
  -3  -8   7        178.43        179.07        19.64 o
  -2  -8   7        441.07        487.44        25.96 o
  -1  -8   7       1277.09       1258.94        35.09 o
   0  -8   7        865.75        836.79        25.47 o
   1  -8   7        864.50        876.61        25.85 o
   2  -8   7        104.01        110.92        10.30 o
   3  -8   7         75.02         82.37         9.55 o
   4  -8   7        307.40        316.74        18.84 o
   5  -8   7        809.88        853.70        24.39 o
   6  -8   7        860.79        893.07        25.33 o
   7  -8   7       1022.80       1133.43        31.79 o
   8  -8   7        210.26        210.54        19.47 o
   9  -8   7        304.36        284.84        20.60 o
  10  -8   7        243.14        230.06        24.81 o
  -5  -7   7        286.47        287.01        34.74 o
  -4  -7   7        121.96        107.39        49.48 o
  -3  -7   7        245.30        254.87        18.67 o
  -2  -7   7        406.09        401.35        30.75 o
  -1  -7   7       1180.27       1123.01        27.85 o
   0  -7   7        780.85        770.83        22.85 o
   1  -7   7        107.13        114.60        10.07 o
   2  -7   7        164.19        151.25        11.08 o
   3  -7   7        215.13        178.61        11.77 o
   4  -7   7        254.00        252.73        12.07 o
   5  -7   7       1299.95       1287.29        28.08 o
   6  -7   7        579.01        583.37        21.44 o
   7  -7   7        561.97        584.69        24.86 o
   8  -7   7        808.36        779.31        30.61 o
   9  -7   7        242.14        231.26        18.08 o
  10  -7   7         37.19         36.17        14.50 o
  -6  -6   7         22.50         11.25        16.64 o
  -5  -6   7          8.95         25.37         8.87 o
  -4  -6   7        404.78        398.66        19.88 o
  -3  -6   7        674.90        660.63        24.22 o
  -2  -6   7       1936.26       1888.29        44.92 o
  -1  -6   7       1256.30       1244.86        27.49 o
   0  -6   7        554.21        539.35        17.85 o
   1  -6   7        320.52        303.97        13.75 o
   2  -6   7        190.16        200.99        11.61 o
   3  -6   7        872.96        904.81        24.47 o
   4  -6   7        813.39        848.42        21.16 o
   5  -6   7        887.61        928.60        25.74 o
   6  -6   7        586.52        582.49        18.39 o
   7  -6   7        771.79        799.47        24.17 o
   8  -6   7       1196.36       1149.24        29.88 o
   9  -6   7        119.70        101.42        10.39 o
  10  -6   7         14.46         20.74        16.84 o
  -7  -5   7         69.81         77.14        17.71 o
  -6  -5   7         88.79         82.65        12.43 o
  -5  -5   7        119.12        121.99        14.81 o
  -4  -5   7        546.16        563.41        18.47 o
  -3  -5   7       1767.94       1756.00        37.04 o
  -2  -5   7       1999.05       1981.27        30.68 o
  -1  -5   7        801.68        812.59        20.55 o
   0  -5   7        200.13        188.35        10.48 o
   1  -5   7       1085.07       1041.83        22.70 o
   2  -5   7        252.51        264.16        10.89 o
   3  -5   7         37.30         46.31         5.85 o
   4  -5   7        841.44        853.69        18.38 o
   5  -5   7       1609.90       1601.87        26.29 o
   6  -5   7       1704.66       1747.91        29.30 o
   7  -5   7       2137.44       2056.05        36.66 o
   8  -5   7        385.14        379.25        17.36 o
   9  -5   7        186.61        186.44        18.74 o
  10  -5   7         15.58          8.10        10.73 o
  -8  -4   7         98.42        161.52        37.80 o
  -7  -4   7         89.04         93.08        33.28 o
  -6  -4   7         40.12         17.89         9.40 o
  -5  -4   7        991.25        980.97        26.78 o
  -4  -4   7        562.86        552.23        15.74 o
  -3  -4   7       1417.24       1408.49        26.98 o
  -2  -4   7       2432.67       2487.55        32.09 o
  -1  -4   7       2207.07       2164.21        26.56 o
   0  -4   7        139.91        131.77         7.39 o
   1  -4   7         35.34         36.30         4.32 o
   2  -4   7        255.28        278.22         9.05 o
   3  -4   7         85.94         79.79         5.88 o
   4  -4   7       1587.74       1591.49        27.66 o
   5  -4   7       2220.98       2310.35        30.54 o
   6  -4   7       1982.13       1962.51        30.23 o
   7  -4   7        784.98        785.32        22.72 o
   8  -4   7         62.62         64.32         8.65 o
   9  -4   7         35.68         46.94         9.91 o
  10  -4   7          7.64         17.86        10.41 o
  -8  -3   7        185.59        250.75        41.37 o
  -7  -3   7         94.58         99.82        14.77 o
  -6  -3   7        314.32        344.74        17.87 o
  -5  -3   7        156.97        151.78        11.25 o
  -4  -3   7        769.68        760.88        19.56 o
  -3  -3   7        592.18        570.27        12.99 o
  -2  -3   7       2775.79       2668.67        32.88 o
  -1  -3   7       1160.47       1131.50        17.92 o
   0  -3   7       1363.78       1401.68        18.06 o
   1  -3   7        967.94       1051.91        14.45 o
   2  -3   7         52.73         48.57         4.21 o
   3  -3   7       1964.47       2046.35        26.91 o
   4  -3   7       1533.00       1541.17        21.16 o
   5  -3   7       1031.93       1024.85        20.37 o
   6  -3   7       1561.35       1599.06        26.91 o
   7  -3   7        241.82        246.41        13.01 o
   8  -3   7         95.34         79.60         9.48 o
   9  -3   7          7.91         11.51         8.73 o
  10  -3   7         24.07          4.56        10.45 o
 -10  -2   7        272.60        318.78        47.19 o
  -9  -2   7        196.31        194.31        21.66 o
  -8  -2   7         15.61          4.27         9.38 o
  -7  -2   7          0.21         13.48         8.60 o
  -6  -2   7         96.95        104.28        10.73 o
  -5  -2   7       1500.42       1488.19        27.71 o
  -4  -2   7       2191.52       2168.97        33.86 o
  -3  -2   7        508.86        499.95        13.06 o
  -2  -2   7       2333.24       2292.75        34.40 o
  -1  -2   7       1086.02       1044.61        13.57 o
   0  -2   7       1810.54       1802.58        21.65 o
   1  -2   7          3.23          7.06         2.62 o
   2  -2   7       2621.72       2654.64        35.16 o
   3  -2   7       1363.83       1361.17        18.33 o
   4  -2   7        953.48        978.31        16.11 o
   5  -2   7        788.93        753.53        17.32 o
   6  -2   7        533.45        552.14        17.67 o
   7  -2   7        151.08        157.27        10.66 o
   8  -2   7        317.28        321.01        19.52 o
   9  -2   7          1.01          0.44        11.00 o
  10  -2   7         83.15         85.52        20.33 o
 -10  -1   7        151.69        186.62        36.74 o
  -9  -1   7        266.61        284.07        25.63 o
  -8  -1   7         81.12         79.39        11.68 o
  -7  -1   7         25.25         22.12         7.04 o
  -6  -1   7        879.69        837.59        27.50 o
  -5  -1   7       2149.90       2130.98        34.11 o
  -4  -1   7        598.84        596.24        16.84 o
  -3  -1   7       5308.27       5470.11        56.40 o
  -2  -1   7       2471.30       2365.89        39.53 o
  -1  -1   7         22.60         36.01         3.96 o
   0  -1   7        902.14        869.31        14.80 o
   1  -1   7         12.51         17.83         3.20 o
   2  -1   7        600.46        585.90        11.45 o
   3  -1   7       2084.92       2106.60        21.46 o
   4  -1   7        909.91        903.80        17.52 o
   5  -1   7       1645.41       1680.21        25.49 o
   6  -1   7       1362.33       1257.67        29.21 o
   7  -1   7        133.63        156.39        13.67 o
   8  -1   7        181.47        169.03        14.82 o
   9  -1   7         22.14         20.76         9.69 o
 -10   0   7        826.98        856.81        44.31 o
  -9   0   7        346.72        338.86        46.67 o
  -8   0   7         28.85         27.53         8.68 o
  -7   0   7        130.97        146.28        13.59 o
  -6   0   7       1169.35       1150.64        34.57 o
  -5   0   7       1862.46       1921.55        31.28 o
  -4   0   7       2233.80       2242.51        30.96 o
  -3   0   7       5253.40       5332.78        41.33 o
  -2   0   7       1161.81       1142.47        14.70 o
  -1   0   7        152.05        132.22         5.34 o
   0   0   7         22.87         31.36         3.31 o
   1   0   7         37.53         54.37         4.01 o
   2   0   7         11.55          7.23         2.32 o
   3   0   7        665.62        599.96        11.25 o
   4   0   7       1233.08       1277.28        32.75 o
   5   0   7       1971.86       2063.59        31.37 o
   6   0   7        519.44        531.13        21.94 o
   7   0   7        397.38        383.23        20.19 o
   8   0   7         61.70         71.85        12.55 o
   9   0   7         70.13         60.05        12.08 o
 -11   1   7        489.59        551.40        64.62 o
 -10   1   7        152.50        140.48        19.44 o
  -9   1   7        159.76        166.70        16.13 o
  -8   1   7          0.93          6.50         7.34 o
  -7   1   7         80.05         77.26         9.78 o
  -6   1   7        167.01        209.66        11.36 o
  -5   1   7       1461.09       1484.24        27.25 o
  -4   1   7       1643.11       1684.59        26.57 o
  -3   1   7       3262.50       3394.68        30.78 o
  -2   1   7       1151.20       1114.26        15.24 o
  -1   1   7       1489.81       1435.74        31.98 o
   0   1   7        110.48        104.93         9.77 o
   1   1   7        266.99        255.95         7.51 o
   2   1   7        627.36        602.54        12.38 o
   3   1   7        670.10        662.22        14.16 o
   4   1   7        326.47        349.65        12.80 o
   5   1   7       1659.54       1558.30        32.61 o
   6   1   7        539.58        517.38        25.12 o
   7   1   7        111.95        134.58        13.35 o
   8   1   7        125.49        132.62        18.36 o
   9   1   7         67.22         71.51        20.45 o
 -11   2   7        131.47        156.44        30.18 o
 -10   2   7          2.48         19.13         8.91 o
  -9   2   7        113.99         93.33        12.75 o
  -8   2   7          9.10         11.99         7.22 o
  -7   2   7         19.65         10.49         6.88 o
  -6   2   7        571.22        605.90        19.09 o
  -5   2   7       1354.59       1343.88        21.75 o
  -4   2   7       1911.44       1947.49        23.89 o
  -3   2   7       1860.87       1841.69        19.53 o
  -2   2   7        643.64        632.96        14.16 o
  -1   2   7        253.73        205.66         7.14 o
   0   2   7         68.87         76.48         4.72 o
   1   2   7       1168.00       1140.63        16.95 o
   2   2   7        610.90        646.33        15.69 o
   3   2   7        461.75        495.75        13.34 o
   4   2   7        674.73        704.96        20.98 o
   5   2   7       1137.62       1153.14        28.58 o
   6   2   7        222.32        187.36        22.62 o
   7   2   7          5.42         21.67        10.16 o
   8   2   7         46.02         67.98        17.12 o
 -11   3   7         65.29         73.74        14.94 o
 -10   3   7        213.70        206.47        18.17 o
  -9   3   7         32.73         24.80         8.31 o
  -8   3   7        109.89        105.32        12.01 o
  -7   3   7          0.74          7.09         6.63 o
  -6   3   7        785.77        800.33        18.62 o
  -5   3   7        894.37        897.89        20.67 o
  -4   3   7       4449.56       4376.28        39.12 o
  -3   3   7       2229.15       2120.30        30.74 o
  -2   3   7        575.68        559.64        13.46 o
  -1   3   7          2.82          2.38         3.06 o
   0   3   7         65.92         76.40         4.63 o
   1   3   7         12.25         11.92         2.84 o
   2   3   7       3738.76       3772.96        54.90 o
   3   3   7       1104.11       1092.37        28.22 o
   4   3   7        886.19        887.68        25.01 o
   5   3   7        463.63        456.94        21.30 o
   6   3   7        116.86        122.88        19.74 o
   7   3   7         25.00         16.62         9.61 o
   8   3   7          0.20        -10.91        17.60 o
 -11   4   7        667.64        629.59        37.68 o
 -10   4   7        427.93        438.29        26.43 o
  -9   4   7         28.60         32.38         9.08 o
  -8   4   7        309.19        331.45        19.99 o
  -7   4   7        331.46        324.21        18.34 o
  -6   4   7        790.39        838.14        20.96 o
  -5   4   7       1333.49       1332.80        26.17 o
  -4   4   7       1131.98       1140.34        22.16 o
  -3   4   7       1717.26       1720.67        29.62 o
  -2   4   7        670.15        657.31        14.31 o
  -1   4   7        190.05        178.09         7.14 o
   0   4   7         14.49         15.84         3.58 o
   1   4   7        429.36        439.71        15.08 o
   2   4   7       1794.17       1680.53        38.74 o
   3   4   7        635.39        600.13        20.86 o
   4   4   7        838.53        832.00        25.83 o
   5   4   7        427.76        419.22        21.92 o
   6   4   7         37.27         29.92         9.53 o
   7   4   7        121.48        125.83        16.34 o
 -11   5   7        357.84        358.93        25.55 o
 -10   5   7        920.62       1014.68        39.07 o
  -9   5   7          0.61         -2.87         6.86 o
  -8   5   7        109.03        127.78        17.08 o
  -7   5   7        536.49        536.00        20.37 o
  -6   5   7        520.19        570.58        16.75 o
  -5   5   7        968.52        970.47        22.50 o
  -4   5   7        612.69        634.98        20.04 o
  -3   5   7        737.07        720.90        18.74 o
  -2   5   7       1849.22       1820.56        28.87 o
  -1   5   7        140.50        146.83         8.18 o
   0   5   7        286.58        280.24        11.98 o
   1   5   7       1944.21       1875.74        32.71 o
   2   5   7        322.46        343.03        20.08 o
   3   5   7        646.06        633.54        22.61 o
   4   5   7        623.82        641.21        23.92 o
   5   5   7        109.13        117.81        12.89 o
   6   5   7         25.28         40.91        11.87 o
 -11   6   7        211.82        197.10        19.58 o
 -10   6   7        265.58        309.11        30.24 o
  -9   6   7          2.68         -5.12         7.67 o
  -8   6   7        115.41        107.20        10.29 o
  -7   6   7       1052.75       1062.63        27.04 o
  -6   6   7        745.74        758.49        25.66 o
  -5   6   7        213.09        245.00        13.84 o
  -4   6   7        895.22        927.76        23.07 o
  -3   6   7         86.14         84.37         9.43 o
  -2   6   7        157.44        147.78         9.78 o
  -1   6   7         10.86          2.19         5.83 o
   0   6   7          7.89         11.95         5.77 o
   1   6   7        336.17        369.52        23.08 o
   2   6   7        890.32        908.59        29.62 o
   3   6   7        716.45        718.74        25.60 o
   4   6   7        676.95        672.16        25.94 o
   5   6   7        277.21        278.54        20.02 o
 -11   7   7        480.52        504.37        30.02 o
 -10   7   7         29.19         13.07         7.99 o
  -9   7   7         14.73         17.30         7.94 o
  -8   7   7        299.08        307.22        26.03 o
  -7   7   7        235.83        265.62        14.25 o
  -6   7   7        968.45        903.33        27.31 o
  -5   7   7       3089.71       3039.85        53.39 o
  -4   7   7        308.30        319.64        14.93 o
  -3   7   7          3.93         12.21         6.44 o
  -2   7   7          2.24         11.41         5.91 o
  -1   7   7         13.24         35.03         7.34 o
   0   7   7        122.34        122.94        10.66 o
   1   7   7        500.96        528.94        23.37 o
   2   7   7        786.35        840.02        30.46 o
   3   7   7        659.38        697.45        26.88 o
   4   7   7        604.22        658.19        33.15 o
 -11   8   7         72.35         96.03        21.95 o
 -10   8   7          5.85          9.76         8.53 o
  -9   8   7         86.46        107.96        13.15 o
  -8   8   7        239.29        228.39        16.07 o
  -7   8   7        336.16        341.98        21.52 o
  -6   8   7        969.78        928.54        26.87 o
  -5   8   7       1266.41       1272.89        34.81 o
  -4   8   7        233.58        250.47        14.34 o
  -3   8   7        901.19        937.65        27.35 o
  -2   8   7         32.63         49.08         9.01 o
  -1   8   7        193.80        160.09        13.69 o
   0   8   7        130.96        155.28        14.07 o
   1   8   7        323.31        335.43        20.19 o
   2   8   7        749.87        790.18        35.81 o
   3   8   7       1008.85       1023.73        37.82 o
 -11   9   7        143.30        143.14        33.08 o
 -10   9   7        184.96        205.47        23.92 o
  -9   9   7         74.10         79.41        10.64 o
  -8   9   7        366.49        329.50        22.19 o
  -7   9   7        389.77        384.73        19.01 o
  -6   9   7       1099.43       1150.79        31.35 o
  -5   9   7       1123.15       1129.57        33.87 o
  -4   9   7        522.61        525.72        23.17 o
  -3   9   7        155.61        175.80        16.23 o
  -2   9   7          1.00          8.08        11.02 o
  -1   9   7        117.24        125.63        15.60 o
   0   9   7        396.75        410.82        26.12 o
   1   9   7        207.30        204.67        19.50 o
   2   9   7        157.83        152.44        24.92 o
 -10  10   7          0.02         13.54        22.27 o
  -9  10   7          2.51         15.84        10.69 o
  -8  10   7        197.35        192.63        18.65 o
  -7  10   7        667.98        648.80        28.32 o
  -6  10   7       1071.39       1082.88        50.74 o
  -5  10   7        612.82        598.10        26.66 o
  -4  10   7        197.28        211.79        19.18 o
  -3  10   7         74.03        102.34        14.60 o
  -2  10   7         36.52         33.11        11.95 o
  -1  10   7        166.25        166.21        25.64 o
   0  10   7        232.61        254.43        22.19 o
   1  10   7        307.07        239.04        42.70 o
  -9  11   7        275.56        283.63        44.34 o
  -8  11   7        439.39        493.64        34.88 o
  -7  11   7        519.54        558.92        27.60 o
  -6  11   7        810.64        836.14        32.96 o
  -5  11   7        169.45        181.87        18.67 o
  -4  11   7         69.20         86.52        14.75 o
  -3  11   7         31.28         35.97        10.86 o
  -2  11   7          0.58         29.10        10.85 o
  -1  11   7        138.88        163.41        37.48 o
  -7  12   7        272.75        247.31        40.25 o
  -6  12   7        435.51        363.72        53.85 o
  -5  12   7        239.94        164.27        38.34 o
  -4  12   7        220.35        258.76        45.76 o
   4 -12   8        129.75         76.95        16.36 o
   5 -12   8        102.38        101.58        23.13 o
   6 -12   8          3.27         28.80        22.86 o
   0 -11   8        487.33        480.79        61.64 o
   1 -11   8        446.13        462.70        29.94 o
   2 -11   8        395.38        401.58        27.13 o
   3 -11   8        293.14        297.79        21.12 o
   4 -11   8        234.10        255.64        17.55 o
   5 -11   8         98.44         88.07        11.51 o
   6 -11   8          5.49         11.95         8.00 o
   7 -11   8         23.59         24.20         8.59 o
   8 -11   8        468.53        402.28        50.40 o
  -2 -10   8         27.42          6.55        16.97 o
  -1 -10   8        187.94        221.24        24.06 o
   0 -10   8        295.23        314.70        27.82 o
   1 -10   8        663.19        671.07        38.20 o
   2 -10   8        581.72        609.44        24.83 o
   3 -10   8        591.65        610.51        25.14 o
   4 -10   8         25.10         35.93         8.65 o
   5 -10   8         74.30         81.68        10.81 o
   6 -10   8         83.11         82.55        10.42 o
   7 -10   8        136.11        129.28        12.08 o
   8 -10   8        229.95        268.93        20.51 o
   9 -10   8        220.14        198.96        29.35 o
  -3  -9   8         67.36         48.05        46.81 o
  -2  -9   8         51.23         67.62        12.61 o
  -1  -9   8         87.24         87.45        15.53 o
   0  -9   8        767.11        809.65        30.35 o
   1  -9   8        452.12        462.68        20.80 o
   2  -9   8        645.22        622.53        23.73 o
   3  -9   8        430.37        465.19        20.99 o
   4  -9   8        127.96        103.96        11.09 o
   5  -9   8        141.99        135.39        12.50 o
   6  -9   8        224.70        228.88        15.52 o
   7  -9   8        570.65        546.45        21.96 o
   8  -9   8        758.12        762.97        32.55 o
   9  -9   8        162.40        191.40        20.18 o
  -4  -8   8          2.65         15.96        24.59 o
  -3  -8   8        105.10         86.94        16.28 o
  -2  -8   8        303.50        295.05        21.04 o
  -1  -8   8        704.12        720.10        27.69 o
   0  -8   8       1026.47       1006.81        31.84 o
   1  -8   8        126.56        139.76        11.40 o
   2  -8   8        369.44        329.48        16.62 o
   3  -8   8        376.08        340.64        17.00 o
   4  -8   8         71.46         64.98         9.02 o
   5  -8   8         35.85         25.97         8.93 o
   6  -8   8        110.26        136.66        11.32 o
   7  -8   8        438.87        382.20        23.35 o
   8  -8   8       1014.11       1010.05        35.98 o
   9  -8   8        219.94        249.19        22.31 o
  -5  -7   8        257.53        275.80        44.71 o
  -4  -7   8          2.42         17.42        10.45 o
  -3  -7   8        108.01        171.71        19.09 o
  -2  -7   8         98.23         97.66        10.85 o
  -1  -7   8        387.90        399.05        19.81 o
   0  -7   8        626.02        617.24        21.05 o
   1  -7   8       1753.68       1754.85        34.61 o
   2  -7   8        629.12        699.42        22.24 o
   3  -7   8        520.30        512.62        19.37 o
   4  -7   8          4.12         11.56         5.98 o
   5  -7   8        203.59        209.32        16.20 o
   6  -7   8        225.85        256.72        17.12 o
   7  -7   8        737.21        798.26        37.61 o
   8  -7   8        267.91        301.70        20.05 o
   9  -7   8        445.02        425.34        27.74 o
  10  -7   8        206.46        213.26        29.50 o
  -6  -6   8        475.30        473.55        27.68 o
  -5  -6   8          1.33          4.35         7.97 o
  -4  -6   8          3.73         -0.63         6.63 o
  -3  -6   8        172.88        158.50        13.35 o
  -2  -6   8        166.83        168.27        15.49 o
  -1  -6   8        551.73        522.94        23.26 o
   0  -6   8         55.60         53.61         7.37 o
   1  -6   8        541.29        562.32        18.73 o
   2  -6   8       1119.87       1131.58        26.37 o
   3  -6   8         95.62         93.18         7.75 o
   4  -6   8          2.68          9.36         6.02 o
   5  -6   8         35.58         32.13         7.07 o
   6  -6   8         59.99         55.82         8.23 o
   7  -6   8       1345.98       1328.31        33.67 o
   8  -6   8        953.43        955.62        27.62 o
   9  -6   8        602.76        581.97        25.17 o
  10  -6   8        121.70        117.57        15.89 o
  -7  -5   8        328.73        348.73        34.78 o
  -6  -5   8        443.78        458.71        26.39 o
  -5  -5   8        411.74        371.72        26.55 o
  -4  -5   8         21.49         15.96         6.73 o
  -3  -5   8        103.47         92.91         9.84 o
  -2  -5   8       1472.55       1468.10        34.49 o
  -1  -5   8       1797.76       1793.75        43.91 o
   0  -5   8       1480.69       1518.54        28.10 o
   1  -5   8        212.67        185.42        10.45 o
   2  -5   8         28.03         32.28         4.91 o
   3  -5   8          0.80          4.52         4.07 o
   4  -5   8          3.92          7.96         4.48 o
   5  -5   8        192.85        195.85        10.11 o
   6  -5   8        483.91        481.73        16.16 o
   7  -5   8        777.22        746.68        23.65 o
   8  -5   8       1030.51       1048.70        31.39 o
   9  -5   8        537.41        514.11        23.99 o
  10  -5   8        376.77        377.80        26.66 o
  -8  -4   8        298.01        303.72        78.04 o
  -7  -4   8        354.52        387.97        28.83 o
  -6  -4   8          2.36          8.40         8.54 o
  -5  -4   8        165.75        158.03        13.34 o
  -4  -4   8         45.45         47.09         8.06 o
  -3  -4   8          7.79          9.78         5.01 o
  -2  -4   8       2072.64       2048.35        32.56 o
  -1  -4   8       1990.81       2018.85        26.63 o
   0  -4   8       1529.77       1541.72        25.77 o
   1  -4   8        972.41        960.16        24.77 o
   2  -4   8         96.94         72.82         5.48 o
   3  -4   8        555.67        569.89        13.43 o
   4  -4   8        734.38        747.05        17.32 o
   5  -4   8        514.37        522.07        14.14 o
   6  -4   8        542.37        553.67        16.85 o
   7  -4   8       1566.68       1556.91        32.31 o
   8  -4   8        878.34        862.25        28.43 o
   9  -4   8        271.89        250.64        21.41 o
  10  -4   8        144.59        121.11        17.41 o
  -8  -3   8        708.32        708.75        49.02 o
  -7  -3   8        774.98        803.96        37.95 o
  -6  -3   8        149.22        134.35        19.76 o
  -5  -3   8         40.94         47.41         9.13 o
  -4  -3   8          6.55          5.85         4.52 o
  -3  -3   8       1313.53       1272.74        22.36 o
  -2  -3   8        787.84        770.32        15.27 o
  -1  -3   8        829.31        797.41        15.61 o
   0  -3   8       4325.66       4339.25        36.46 o
   1  -3   8       1935.96       1954.58        20.44 o
   2  -3   8        120.80        115.92         6.00 o
   3  -3   8         26.48         29.40         4.52 o
   4  -3   8        237.92        224.67         8.79 o
   5  -3   8        120.49        119.08         8.33 o
   6  -3   8       1236.32       1241.12        24.44 o
   7  -3   8        758.88        773.36        22.75 o
   8  -3   8        298.05        288.34        18.74 o
   9  -3   8        323.49        314.78        27.44 o
  10  -3   8        275.83        312.89        35.41 o
  -9  -2   8        161.88        166.28        20.14 o
  -8  -2   8        886.68        950.05        66.07 o
  -7  -2   8        585.75        641.16        34.89 o
  -6  -2   8        287.11        300.01        21.61 o
  -5  -2   8         27.85         25.71         7.03 o
  -4  -2   8        162.74        170.81         9.35 o
  -3  -2   8        497.89        459.53        12.56 o
  -2  -2   8       1310.69       1226.16        28.63 o
  -1  -2   8       2040.91       1939.48        25.94 o
   0  -2   8       2267.66       2206.54        22.67 o
   1  -2   8       1191.99       1193.02        15.77 o
   2  -2   8        386.54        388.08        11.68 o
   3  -2   8        245.73        238.01         8.21 o
   4  -2   8        391.35        395.37        12.24 o
   5  -2   8        268.29        270.53        11.07 o
   6  -2   8        495.41        506.70        17.29 o
   7  -2   8        397.79        403.40        20.78 o
   8  -2   8        562.08        559.88        29.26 o
   9  -2   8        377.06        375.45        26.28 o
 -10  -1   8        417.07        501.62        76.50 o
  -9  -1   8        740.79        730.19        45.65 o
  -8  -1   8        870.57        872.14        40.11 o
  -7  -1   8        158.39        130.06        16.03 o
  -6  -1   8         43.37         43.51         7.91 o
  -5  -1   8        188.37        183.66        14.20 o
  -4  -1   8        245.84        245.67        15.67 o
  -3  -1   8       1035.87       1002.98        21.98 o
  -2  -1   8       2814.21       2714.17        26.17 o
  -1  -1   8       1074.79       1099.19        18.71 o
   0  -1   8       1398.55       1342.65        20.44 o
   1  -1   8       1086.58       1074.61        15.55 o
   2  -1   8        572.26        565.22        14.09 o
   3  -1   8        110.69        103.30         5.57 o
   4  -1   8        758.90        779.21        16.81 o
   5  -1   8       1316.48       1299.54        23.30 o
   6  -1   8        489.03        503.32        24.10 o
   7  -1   8        445.58        454.82        25.67 o
   8  -1   8        350.88        345.59        24.34 o
   9  -1   8        242.74        269.88        23.06 o
 -10   0   8        599.45        569.49        38.47 o
  -9   0   8       1653.63       1648.78        58.01 o
  -8   0   8        734.08        683.24        35.12 o
  -7   0   8         12.09         27.42         9.68 o
  -6   0   8        147.47        155.54        12.22 o
  -5   0   8        486.35        504.85        16.64 o
  -4   0   8        480.39        483.40        14.75 o
  -3   0   8       3391.01       3337.35        34.39 o
  -2   0   8        546.83        501.80        10.76 o
  -1   0   8        655.40        607.96        14.28 o
   0   0   8       4942.50       5134.96        32.81 o
   1   0   8       1267.34       1305.65        16.75 o
   2   0   8        670.58        659.91        12.09 o
   3   0   8         10.41         12.69         3.55 o
   4   0   8        354.75        382.43        12.12 o
   5   0   8       2352.20       2308.40        34.17 o
   6   0   8       1847.54       1787.25        47.24 o
   7   0   8        879.62        854.94        35.22 o
   8   0   8        428.82        442.50        27.51 o
   9   0   8          4.35          7.91        11.70 o
 -11   1   8        646.44        633.25        69.35 o
 -10   1   8        773.28        842.15        43.60 o
  -9   1   8        310.31        347.99        27.17 o
  -8   1   8        642.85        609.31        33.03 o
  -7   1   8        737.83        719.69        26.79 o
  -6   1   8        309.98        280.33        15.51 o
  -5   1   8        286.23        282.26        15.86 o
  -4   1   8       1279.66       1288.90        23.55 o
  -3   1   8       2779.25       2816.14        38.55 o
  -2   1   8       2621.12       2687.98        35.37 o
  -1   1   8       5518.70       5528.51        65.73 o
   0   1   8       2052.69       2007.35        35.77 o
   1   1   8        329.11        330.99         9.09 o
   2   1   8         49.43         41.97         4.98 o
   3   1   8         59.78         73.25         5.41 o
   4   1   8        145.84        153.39         8.43 o
   5   1   8        901.50        927.13        28.76 o
   6   1   8        916.61        879.03        34.58 o
   7   1   8        805.83        772.65        37.92 o
   8   1   8        251.03        242.04        21.69 o
 -11   2   8        787.99        816.16        78.87 o
 -10   2   8        184.20        163.94        24.85 o
  -9   2   8        337.76        326.52        25.85 o
  -8   2   8        190.83        231.92        17.21 o
  -7   2   8         79.42         79.33         9.83 o
  -6   2   8         10.53         19.29         5.59 o
  -5   2   8         14.26         15.28         5.25 o
  -4   2   8       1079.96       1195.24        18.94 o
  -3   2   8       5649.51       5710.46        75.74 o
  -2   2   8       2480.45       2473.99        29.74 o
  -1   2   8       4340.45       4437.31        55.19 o
   0   2   8       1269.78       1241.49        17.47 o
   1   2   8        607.95        605.77        11.18 o
   2   2   8         94.86        111.57         6.39 o
   3   2   8        132.19        148.05         9.97 o
   4   2   8        436.33        462.91        17.68 o
   5   2   8        667.55        637.11        25.12 o
   6   2   8        302.46        310.81        27.21 o
   7   2   8        710.09        739.34        35.29 o
   8   2   8         41.21         85.85        27.67 o
 -11   3   8        322.37        325.84        29.15 o
 -10   3   8        794.62        839.69        42.66 o
  -9   3   8        509.12        498.79        25.84 o
  -8   3   8        205.41        193.98        20.94 o
  -7   3   8         52.16         60.16         9.43 o
  -6   3   8          3.44          5.37         4.70 o
  -5   3   8       1444.49       1438.86        23.83 o
  -4   3   8       4340.98       4413.59        40.93 o
  -3   3   8       3074.20       3099.30        36.24 o
  -2   3   8       1145.74       1118.70        18.02 o
  -1   3   8        678.13        660.25        14.07 o
   0   3   8        181.25        190.77         7.59 o
   1   3   8         61.37         57.75         5.06 o
   2   3   8        229.25        207.66        11.53 o
   3   3   8        119.94        139.44        10.27 o
   4   3   8        502.38        520.35        20.01 o
   5   3   8        562.50        555.32        28.17 o
   6   3   8        587.82        577.94        30.33 o
   7   3   8        673.31        684.07        34.94 o
 -11   4   8         46.91         54.91        15.36 o
 -10   4   8        675.20        595.92        36.44 o
  -9   4   8        543.02        547.29        34.70 o
  -8   4   8        323.60        317.23        19.85 o
  -7   4   8          5.43         -3.91         7.05 o
  -6   4   8        588.20        557.22        16.74 o
  -5   4   8        497.23        481.96        16.71 o
  -4   4   8       4785.60       4715.67        77.82 o
  -3   4   8       2084.35       2135.16        30.45 o
  -2   4   8       2397.61       2361.12        26.03 o
  -1   4   8       1111.29       1102.84        17.04 o
   0   4   8        600.62        602.61        17.50 o
   1   4   8         28.54         23.07         5.60 o
   2   4   8        465.70        471.65        19.58 o
   3   4   8         17.65         15.40         7.08 o
   4   4   8        781.02        814.52        26.01 o
   5   4   8        798.96        814.58        35.20 o
   6   4   8        434.48        457.86        28.40 o
 -11   5   8        768.81        777.24        43.37 o
 -10   5   8        628.16        615.45        30.83 o
  -9   5   8        351.50        344.91        22.19 o
  -8   5   8         13.12         -0.01         7.45 o
  -7   5   8        204.00        233.35        16.69 o
  -6   5   8       1290.68       1295.45        25.94 o
  -5   5   8        733.49        730.04        20.03 o
  -4   5   8        593.10        591.59        19.94 o
  -3   5   8       1404.68       1402.61        28.92 o
  -2   5   8       2938.17       2939.62        58.65 o
  -1   5   8       1760.27       1642.48        25.95 o
   0   5   8        517.97        515.36        16.25 o
   1   5   8          2.48          0.19         6.37 o
   2   5   8        215.26        228.25        14.96 o
   3   5   8        262.88        262.49        15.56 o
   4   5   8       1282.26       1310.42        38.87 o
   5   5   8        297.56        307.08        28.00 o
   6   5   8        150.57        154.64        20.70 o
 -11   6   8        735.67        702.49        41.53 o
 -10   6   8        782.17        762.69        34.43 o
  -9   6   8         94.28         90.50        19.59 o
  -8   6   8         88.25         73.81        10.87 o
  -7   6   8         26.74         30.64         6.69 o
  -6   6   8        221.31        220.06        12.96 o
  -5   6   8       1416.25       1464.71        32.86 o
  -4   6   8       1333.24       1322.74        28.00 o
  -3   6   8       1770.90       1710.70        31.08 o
  -2   6   8        583.30        577.40        18.21 o
  -1   6   8        702.10        675.39        21.45 o
   0   6   8        620.65        594.36        20.21 o
   1   6   8        137.95        155.36        13.10 o
   2   6   8        196.86        224.02        15.97 o
   3   6   8        510.01        495.77        22.05 o
   4   6   8        273.46        237.20        18.08 o
   5   6   8        228.56        224.62        25.30 o
 -11   7   8        371.00        383.38        37.90 o
 -10   7   8        271.96        280.16        26.15 o
  -9   7   8          0.43          4.80         7.77 o
  -8   7   8         63.45         84.95        11.06 o
  -7   7   8          2.26          6.44         6.39 o
  -6   7   8        115.11        103.10        10.68 o
  -5   7   8       1044.33       1009.16        30.64 o
  -4   7   8       1548.21       1564.94        35.05 o
  -3   7   8        647.03        631.52        20.60 o
  -2   7   8        733.37        720.93        45.40 o
  -1   7   8        321.58        308.98        14.53 o
   0   7   8         16.36         22.23         7.55 o
   1   7   8        159.08        192.70        15.60 o
   2   7   8         24.53         32.63         9.15 o
   3   7   8        535.34        538.45        27.25 o
   4   7   8        629.16        623.49        33.76 o
 -11   8   8        561.63        574.27        70.53 o
 -10   8   8         94.63         97.53        15.45 o
  -9   8   8         58.85         55.94        16.69 o
  -8   8   8         60.77         56.91         9.71 o
  -7   8   8        177.55        188.16        14.84 o
  -6   8   8        179.99        188.16        13.09 o
  -5   8   8        684.23        672.33        22.99 o
  -4   8   8        944.12        917.85        26.37 o
  -3   8   8       1304.62       1340.87        35.44 o
  -2   8   8        482.25        541.69        23.16 o
  -1   8   8         30.33         26.19         7.71 o
   0   8   8         46.21         51.49         9.75 o
   1   8   8        186.47        183.92        16.12 o
   2   8   8        244.62        291.31        26.15 o
   3   8   8        530.55        522.29        43.98 o
 -10   9   8        236.97        209.06        17.85 o
  -9   9   8         64.47         64.90        11.43 o
  -8   9   8         56.61         46.56        15.73 o
  -7   9   8        157.94        160.99        13.37 o
  -6   9   8        656.77        649.50        24.37 o
  -5   9   8        588.34        586.58        29.50 o
  -4   9   8        557.88        594.48        28.71 o
  -3   9   8        857.42        867.23        34.54 o
  -2   9   8        154.10        168.39        15.45 o
  -1   9   8         48.10         45.90        11.50 o
   0   9   8          1.05          9.16         9.20 o
   1   9   8        112.45        121.87        19.48 o
   2   9   8        274.84        293.50        47.38 o
  -9  10   8          7.95         41.14        14.52 o
  -8  10   8         27.48         34.89        12.54 o
  -7  10   8         43.75         34.50         8.64 o
  -6  10   8       1307.14       1362.72        40.18 o
  -5  10   8        622.09        613.19        30.96 o
  -4  10   8        218.49        217.55        19.02 o
  -3  10   8        185.72        211.77        19.44 o
  -2  10   8        109.97        111.34        16.22 o
  -1  10   8         35.29         62.08        13.01 o
   0  10   8         61.50         80.63        31.82 o
  -8  11   8         43.05         33.71        12.00 o
  -7  11   8        290.18        313.77        21.54 o
  -6  11   8        223.66        181.63        18.59 o
  -5  11   8        110.64         96.31        15.32 o
  -4  11   8        167.01        141.76        17.16 o
  -3  11   8        174.06        175.95        18.73 o
   1 -11   9        154.51        190.92        38.54 o
   2 -11   9        329.86        312.74        28.38 o
   3 -11   9        728.06        781.23        42.96 o
   4 -11   9        404.31        445.60        23.16 o
   5 -11   9        232.05        241.49        18.06 o
   6 -11   9        135.82        132.94        17.43 o
   7 -11   9         55.27         93.54        40.09 o
  -1 -10   9          1.82         18.22        11.05 o
   0 -10   9        116.95        102.99        17.24 o
   1 -10   9        185.99        199.96        17.10 o
   2 -10   9       1395.11       1412.18        42.00 o
   3 -10   9        815.20        755.28        28.18 o
   4 -10   9        341.70        333.16        19.36 o
   5 -10   9        268.27        284.02        18.34 o
   6 -10   9         68.57         77.00        10.74 o
   7 -10   9         70.04         48.27        14.11 o
   8 -10   9         36.03         88.29        28.26 o
  -3  -9   9        265.46        307.21        34.88 o
  -2  -9   9        142.42        132.58        19.17 o
  -1  -9   9         13.50         28.82         9.94 o
   0  -9   9        416.49        423.57        23.00 o
   1  -9   9        961.74        992.85        33.81 o
   2  -9   9        457.04        483.31        21.57 o
   3  -9   9        629.78        665.92        32.02 o
   4  -9   9        457.60        459.60        21.52 o
   5  -9   9        182.50        195.97        14.90 o
   6  -9   9          8.12         12.89         6.03 o
   7  -9   9          4.75          2.52         9.52 o
   8  -9   9          0.97         25.96        10.57 o
   9  -9   9         73.98         38.26        19.16 o
  -4  -8   9        298.47        302.93        33.49 o
  -3  -8   9         36.37         50.36        10.58 o
  -2  -8   9          4.24          2.20         8.44 o
  -1  -8   9        261.53        261.37        17.94 o
   0  -8   9        274.61        295.04        18.36 o
   1  -8   9        412.76        432.59        21.66 o
   2  -8   9       1308.92       1221.47        31.70 o
   3  -8   9       1019.87       1018.48        29.22 o
   4  -8   9        800.34        778.70        25.96 o
   5  -8   9        278.76        267.46        13.71 o
   6  -8   9        114.28        145.09        11.73 o
   7  -8   9        245.34        227.60        25.52 o
   8  -8   9        253.80        281.99        23.20 o
   9  -8   9        208.42        220.44        21.23 o
  -5  -7   9        503.08        550.84        99.61 o
  -4  -7   9        107.53        101.29        16.25 o
  -3  -7   9         41.34         71.72        10.79 o
  -2  -7   9         77.09         67.95         9.77 o
  -1  -7   9        219.76        213.37        15.40 o
   0  -7   9        320.85        326.05        17.85 o
   1  -7   9        274.07        278.20        14.70 o
   2  -7   9       2206.66       2142.49        39.22 o
   3  -7   9       1756.93       1760.58        35.94 o
   4  -7   9       1009.16       1004.63        28.64 o
   5  -7   9        214.66        197.35        12.41 o
   6  -7   9         90.64         82.43        10.17 o
   7  -7   9        102.50        112.93        13.32 o
   8  -7   9        456.82        406.34        26.26 o
   9  -7   9        287.02        273.63        29.13 o
  10  -7   9        504.19        527.36        63.29 o
  -6  -6   9        312.37        326.87        24.08 o
  -5  -6   9        872.04        774.04        34.82 o
  -4  -6   9         31.56         39.11         7.99 o
  -3  -6   9         94.17         97.95        10.95 o
  -2  -6   9         16.56         17.48         6.85 o
  -1  -6   9        209.83        225.38        14.70 o
   0  -6   9        592.80        573.52        19.31 o
   1  -6   9       1962.61       1946.46        34.91 o
   2  -6   9       2330.39       2388.88        35.39 o
   3  -6   9       2738.55       2750.41        37.95 o
   4  -6   9        308.98        319.45        14.02 o
   5  -6   9        205.52        207.45        13.03 o
   6  -6   9          0.81          2.17         6.07 o
   7  -6   9        434.53        394.65        24.62 o
   8  -6   9         91.95        100.76        12.77 o
   9  -6   9        228.65        237.27        19.29 o
  10  -6   9        281.25        204.01        41.76 o
  -7  -5   9        700.01        662.73        47.72 o
  -6  -5   9        265.06        257.93        27.27 o
  -5  -5   9        161.25        149.57        15.60 o
  -4  -5   9        354.74        311.23        17.77 o
  -3  -5   9        163.55        168.43        13.88 o
  -2  -5   9         10.44         14.16         6.22 o
  -1  -5   9       1064.51       1069.57        31.75 o
   0  -5   9        673.69        663.59        19.27 o
   1  -5   9       1166.21       1197.20        23.09 o
   2  -5   9       1076.89       1125.80        25.00 o
   3  -5   9       1216.42       1261.68        24.33 o
   4  -5   9        599.55        589.30        15.27 o
   5  -5   9        363.87        387.49        14.17 o
   6  -5   9         41.67         44.02         7.36 o
   7  -5   9        259.61        253.37        15.69 o
   8  -5   9        207.65        208.95        15.59 o
   9  -5   9       1058.08       1099.09        34.91 o
  10  -5   9        353.45        312.98       127.82 o
  -8  -4   9        347.04        325.08        38.35 o
  -7  -4   9        347.01        316.61        30.19 o
  -6  -4   9        761.35        781.02        29.64 o
  -5  -4   9        760.10        790.95        28.17 o
  -4  -4   9        309.79        285.72        18.64 o
  -3  -4   9         25.42         36.32         7.93 o
  -2  -4   9        653.46        660.91        19.14 o
  -1  -4   9       1517.45       1511.71        27.63 o
   0  -4   9       1715.25       1759.39        25.38 o
   1  -4   9       1850.82       1862.37        30.05 o
   2  -4   9        895.91        896.25        16.27 o
   3  -4   9         80.87         95.03         6.53 o
   4  -4   9        130.43        142.11         8.42 o
   5  -4   9        253.83        263.44        11.74 o
   6  -4   9         24.47         17.81         5.85 o
   7  -4   9        418.25        444.07        20.25 o
   8  -4   9        845.55        801.27        28.15 o
   9  -4   9        669.25        650.93        33.81 o
  -8  -3   9        531.67        467.62        40.24 o
  -7  -3   9        780.94        809.81        49.58 o
  -6  -3   9        738.27        729.02        30.12 o
  -5  -3   9        324.04        334.68        15.50 o
  -4  -3   9         20.92         29.67         6.35 o
  -3  -3   9          7.04         18.76         6.02 o
  -2  -3   9        847.86        813.56        20.47 o
  -1  -3   9        515.35        540.20        11.73 o
   0  -3   9       2186.63       2183.68        27.16 o
   1  -3   9       2646.26       2650.69        24.56 o
   2  -3   9       1554.33       1588.48        21.53 o
   3  -3   9        664.63        678.19        15.90 o
   4  -3   9          5.15          4.23         3.73 o
   5  -3   9         84.63         88.84         8.39 o
   6  -3   9        167.14        176.95        11.20 o
   7  -3   9       1007.26        954.43        28.56 o
   8  -3   9        652.21        603.59        27.33 o
   9  -3   9        574.49        572.96        37.16 o
  -9  -2   9        460.13        480.12        33.16 o
  -8  -2   9       1058.62       1013.80        45.16 o
  -7  -2   9        939.69        986.73        41.59 o
  -6  -2   9       1050.10       1085.55        44.51 o
  -5  -2   9        718.45        676.66        26.72 o
  -4  -2   9         65.06         58.86         8.44 o
  -3  -2   9        472.56        444.64        15.51 o
  -2  -2   9        342.94        334.45        13.79 o
  -1  -2   9        867.63        844.05        13.71 o
   0  -2   9       3262.92       3247.89        49.83 o
   1  -2   9        491.61        477.82         9.82 o
   2  -2   9       2465.73       2427.42        48.18 o
   3  -2   9       1060.38       1091.96        17.22 o
   4  -2   9         36.92         46.10         6.23 o
   5  -2   9         31.26         24.58         5.96 o
   6  -2   9        495.83        510.29        19.76 o
   7  -2   9        192.13        210.61        16.04 o
   8  -2   9        520.76        499.01        32.62 o
   9  -2   9        674.64        600.09        39.73 o
 -10  -1   9         61.20         74.00        18.24 o
  -9  -1   9        183.07        145.33        18.49 o
  -8  -1   9       1383.12       1423.19        51.84 o
  -7  -1   9        824.05        770.88        36.00 o
  -6  -1   9        427.40        404.17        24.64 o
  -5  -1   9       1085.65       1072.14        30.29 o
  -4  -1   9        245.86        241.52        14.19 o
  -3  -1   9        239.64        246.35        12.32 o
  -2  -1   9        909.90        942.52        28.20 o
  -1  -1   9        882.83        853.04        17.78 o
   0  -1   9        424.15        411.99        12.36 o
   1  -1   9       1166.19       1172.02        17.15 o
   2  -1   9       2070.21       2080.26        27.75 o
   3  -1   9        103.40        100.80         7.54 o
   4  -1   9          9.64          8.60         4.88 o
   5  -1   9         12.00          8.90         5.98 o
   6  -1   9        678.68        655.02        25.29 o
   7  -1   9        486.62        494.79        27.18 o
   8  -1   9        559.02        565.74        30.85 o
   9  -1   9        505.95        507.46        35.73 o
 -10   0   9         69.51         91.15        17.14 o
  -9   0   9        618.37        611.69        48.40 o
  -8   0   9        733.70        751.27        37.30 o
  -7   0   9        481.89        470.76        33.40 o
  -6   0   9        901.45        931.62        55.22 o
  -5   0   9        113.21        115.41        10.50 o
  -4   0   9          4.97          8.06         5.16 o
  -3   0   9        109.43         94.23         7.81 o
  -2   0   9         64.66         61.86         4.57 o
  -1   0   9       2284.54       2327.49        29.45 o
   0   0   9       2449.60       2308.26        37.21 o
   1   0   9       1979.92       1955.76        22.36 o
   2   0   9        120.02        121.56        11.27 o
   3   0   9          1.85          0.85         4.56 o
   4   0   9         15.91         13.27         5.17 o
   5   0   9        595.22        603.76        20.74 o
   6   0   9        796.49        783.78        32.30 o
   7   0   9        661.56        594.75        30.52 o
   8   0   9        153.19        117.63        15.64 o
 -10   1   9        302.03        336.17        28.91 o
  -9   1   9        880.13        952.96        50.49 o
  -8   1   9        674.33        670.65        34.82 o
  -7   1   9        543.18        554.80        29.28 o
  -6   1   9        336.51        337.58        18.12 o
  -5   1   9         17.97         15.15         9.93 o
  -4   1   9        117.47        121.34        10.58 o
  -3   1   9         97.44        103.87         6.32 o
  -2   1   9        392.79        364.89        10.22 o
  -1   1   9       2864.27       2779.83        36.09 o
   0   1   9       2403.49       2477.89        27.46 o
   1   1   9       1420.73       1398.87        24.09 o
   2   1   9       1106.95       1092.61        21.00 o
   3   1   9         35.02         38.73         5.05 o
   4   1   9         72.28         73.83         7.52 o
   5   1   9        548.42        546.68        26.47 o
   6   1   9        517.91        533.31        35.97 o
   7   1   9        971.35        943.57        38.92 o
   8   1   9        514.85        516.09        31.39 o
 -10   2   9        728.69        821.82        42.80 o
  -9   2   9        748.80        842.81        42.61 o
  -8   2   9        715.43        666.16        34.08 o
  -7   2   9        514.24        488.58        27.39 o
  -6   2   9        458.28        483.57        21.11 o
  -5   2   9       1728.52       1706.05        30.31 o
  -4   2   9        364.51        393.46        13.79 o
  -3   2   9       1290.97       1337.69        19.95 o
  -2   2   9       1746.91       1787.77        28.85 o
  -1   2   9       2088.12       2103.65        35.43 o
   0   2   9       1693.50       1716.89        25.95 o
   1   2   9        543.75        524.36        14.73 o
   2   2   9          7.72         14.62         4.49 o
   3   2   9         73.06         70.69         9.45 o
   4   2   9         54.05         51.07         8.36 o
   5   2   9         68.56         94.27        11.15 o
   6   2   9        157.59        159.86        16.92 o
   7   2   9        381.86        399.12        26.82 o
 -11   3   9        379.44        366.45        38.71 o
 -10   3   9        400.10        374.82        29.76 o
  -9   3   9        909.90        864.27        41.29 o
  -8   3   9        508.96        535.13        30.72 o
  -7   3   9        382.64        405.35        24.97 o
  -6   3   9        323.81        352.16        15.39 o
  -5   3   9        831.75        795.91        21.52 o
  -4   3   9        286.88        295.49        10.42 o
  -3   3   9        421.62        468.45        13.35 o
  -2   3   9        728.61        727.52        15.07 o
  -1   3   9       1992.93       2055.13        46.76 o
   0   3   9        947.60       1030.92        23.73 o
   1   3   9       1061.75        996.74        30.37 o
   2   3   9         42.85         29.53         8.04 o
   3   3   9        124.73         96.18        11.42 o
   4   3   9        219.23        266.52        17.26 o
   5   3   9        198.19        199.39        17.82 o
   6   3   9        546.36        480.75        28.53 o
   7   3   9        540.74        522.48        31.59 o
 -11   4   9        210.14        213.82        29.54 o
 -10   4   9        426.45        453.17        32.00 o
  -9   4   9       1301.63       1303.51        50.14 o
  -8   4   9       1686.59       1792.36        56.81 o
  -7   4   9        268.61        285.07        17.82 o
  -6   4   9          4.52          3.97         5.58 o
  -5   4   9        667.15        596.26        16.96 o
  -4   4   9        238.89        247.64        10.97 o
  -3   4   9        103.87        109.67         8.61 o
  -2   4   9        401.38        428.49        11.74 o
  -1   4   9        788.40        844.42        17.96 o
   0   4   9        394.75        403.91        15.14 o
   1   4   9        408.60        350.82        19.60 o
   2   4   9        858.59        845.89        27.98 o
   3   4   9         67.33         58.33         9.84 o
   4   4   9        112.74        136.32        13.38 o
   5   4   9        658.58        735.64        34.43 o
   6   4   9        841.03        915.07        40.57 o
 -11   5   9          1.07          3.07        10.50 o
 -10   5   9        627.81        617.12        37.49 o
  -9   5   9        709.86        675.78        36.54 o
  -8   5   9        817.75        838.91        31.81 o
  -7   5   9        142.04        150.17        13.61 o
  -6   5   9        235.00        256.12        14.63 o
  -5   5   9        104.02         81.50         9.16 o
  -4   5   9       1246.61       1232.94        26.02 o
  -3   5   9        191.78        209.06        10.25 o
  -2   5   9       1265.43       1261.06        23.50 o
  -1   5   9       1256.33       1336.98        27.55 o
   0   5   9       1232.29       1271.56        25.79 o
   1   5   9        430.99        460.65        28.61 o
   2   5   9        121.41        136.71        14.51 o
   3   5   9        147.04        155.05        15.67 o
   4   5   9        345.08        367.00        21.69 o
   5   5   9        182.33        199.07        19.67 o
 -11   6   9        554.93        638.58        68.77 o
 -10   6   9        442.39        460.08        32.93 o
  -9   6   9        362.58        365.64        36.89 o
  -8   6   9        322.83        319.33        20.42 o
  -7   6   9        347.81        341.37        20.33 o
  -6   6   9        163.81        154.84        12.38 o
  -5   6   9        147.11        139.21        13.31 o
  -4   6   9        639.27        645.00        20.18 o
  -3   6   9        500.07        542.74        18.29 o
  -2   6   9       1244.25       1281.33        36.47 o
  -1   6   9       1341.90       1329.52        29.59 o
   0   6   9       1387.36       1378.86        34.72 o
   1   6   9        306.98        312.11        20.84 o
   2   6   9         48.03         86.96        13.22 o
   3   6   9         10.41         27.94        10.20 o
   4   6   9        187.55        184.34        18.80 o
   5   6   9        118.16        130.12        34.18 o
 -11   7   9        279.51        314.77        50.56 o
 -10   7   9        472.71        446.89        40.33 o
  -9   7   9        931.46        896.16        36.07 o
  -8   7   9        691.76        681.45        30.11 o
  -7   7   9        312.32        305.86        17.97 o
  -6   7   9        103.06         99.67        10.64 o
  -5   7   9        142.26        144.70        11.09 o
  -4   7   9        689.13        662.56        21.55 o
  -3   7   9       1608.27       1554.72        32.12 o
  -2   7   9        712.81        762.46        23.70 o
  -1   7   9        783.74        766.58        22.57 o
   0   7   9        260.08        268.46        19.67 o
   1   7   9         16.85         21.28         9.08 o
   2   7   9        203.42        200.12        18.71 o
   3   7   9          6.16         17.49         9.43 o
   4   7   9         50.76         40.29        20.97 o
 -10   8   9        354.77        342.44        29.79 o
  -9   8   9        295.60        271.68        20.98 o
  -8   8   9        511.74        500.06        27.68 o
  -7   8   9        113.88        109.49        12.25 o
  -6   8   9          0.04          6.48         6.19 o
  -5   8   9         46.72         44.15         7.87 o
  -4   8   9        348.88        365.18        17.25 o
  -3   8   9       1214.67       1239.90        39.41 o
  -2   8   9       1338.03       1331.67        33.23 o
  -1   8   9        478.40        473.62        26.53 o
   0   8   9          0.70         13.18         8.59 o
   1   8   9        127.70        114.46        15.04 o
   2   8   9         52.08         73.08        13.63 o
   3   8   9         67.84        107.72        33.04 o
 -10   9   9        248.14        241.67        30.23 o
  -9   9   9        243.77        212.75        19.91 o
  -8   9   9         10.20         10.11        11.09 o
  -7   9   9         21.84         32.73         7.83 o
  -6   9   9         21.05         39.83         8.46 o
  -5   9   9        313.90        275.98        20.72 o
  -4   9   9        475.66        472.33        23.10 o
  -3   9   9        497.18        519.85        27.53 o
  -2   9   9        856.08        893.49        32.53 o
  -1   9   9       1079.86       1146.83        42.64 o
   0   9   9        148.14        132.38        19.49 o
   1   9   9          0.32          1.50        10.46 o
  -9  10   9        257.16        263.55        35.90 o
  -8  10   9        132.14        146.04        20.83 o
  -7  10   9         24.60         17.66         9.81 o
  -6  10   9        164.62        166.61        15.45 o
  -5  10   9        291.88        292.06        22.36 o
  -4  10   9        266.86        289.72        30.33 o
  -3  10   9        459.59        420.17        31.52 o
  -2  10   9        803.20        831.84        44.55 o
  -1  10   9        435.92        494.91        35.50 o
  -8  11   9        131.42        111.28        41.78 o
  -7  11   9          9.34         -0.41         9.69 o
  -6  11   9         77.95         93.73        14.72 o
  -5  11   9         66.10         71.38        15.37 o
  -4  11   9        658.78        671.73        49.25 o
  -3  11   9        450.40        383.07        45.30 o
   1 -11  10          0.20         10.95        14.34 o
   2 -11  10          0.19          3.98        14.64 o
   3 -11  10        321.49        310.39        34.50 o
   4 -11  10        433.03        385.92        31.61 o
   5 -11  10        312.27        349.34        29.97 o
   6 -11  10        184.75        201.06        29.26 o
  -1 -10  10        150.21        156.67        24.90 o
   0 -10  10          2.74         10.41        14.00 o
   1 -10  10         34.97         14.18         9.52 o
   2 -10  10        314.51        337.05        21.95 o
   3 -10  10        389.99        406.77        23.68 o
   4 -10  10        263.84        285.33        20.46 o
   5 -10  10        312.66        328.61        22.22 o
   6 -10  10        278.04        290.24        24.52 o
   7 -10  10        100.75        107.97        27.73 o
  -3  -9  10        363.44        251.74        44.95 o
  -2  -9  10        712.56        683.91        40.07 o
  -1  -9  10        221.20        217.61        17.35 o
   0  -9  10          2.83          8.80         7.55 o
   1  -9  10          1.29          3.21         8.10 o
   2  -9  10        580.22        583.84        26.77 o
   3  -9  10        150.86        165.43        13.85 o
   4  -9  10        593.08        585.22        28.04 o
   5  -9  10        483.74        520.54        25.96 o
   6  -9  10        263.12        292.33        20.50 o
   7  -9  10        206.89        197.87        19.99 o
   8  -9  10          0.91         26.00        14.63 o
  -4  -8  10        224.98        220.24        29.02 o
  -3  -8  10        734.72        744.61        34.79 o
  -2  -8  10        169.84        166.39        15.07 o
  -1  -8  10         10.16         12.45         8.07 o
   0  -8  10          6.30          7.14         7.37 o
   1  -8  10         20.01         32.92         8.73 o
   2  -8  10         39.59         49.59        10.03 o
   3  -8  10        290.18        312.82        17.02 o
   4  -8  10        385.58        389.82        21.44 o
   5  -8  10        449.85        463.03        21.58 o
   6  -8  10        503.75        499.16        28.31 o
   7  -8  10        298.60        266.16        19.23 o
   8  -8  10          9.30         13.11        19.47 o
   9  -8  10        197.40        173.58        37.01 o
  -5  -7  10        248.21        255.43        24.87 o
  -4  -7  10        943.06        942.07        44.76 o
  -3  -7  10        335.07        322.14        19.83 o
  -2  -7  10         47.80         51.08         9.42 o
  -1  -7  10          0.79         14.96         7.33 o
   0  -7  10         80.84         90.61        10.65 o
   1  -7  10        347.08        356.96        18.93 o
   2  -7  10        576.88        603.94        21.77 o
   3  -7  10        688.55        770.28        26.30 o
   4  -7  10        912.66        907.77        33.78 o
   5  -7  10        605.83        652.64        23.69 o
   6  -7  10        272.23        302.60        19.42 o
   7  -7  10          1.28          2.18         8.91 o
   8  -7  10         25.73         33.36        10.95 o
   9  -7  10        241.55        245.40        22.75 o
  -6  -6  10        423.98        414.54        27.74 o
  -5  -6  10        170.17        134.44        17.93 o
  -4  -6  10        247.16        270.17        16.50 o
  -3  -6  10        407.68        423.54        19.78 o
  -2  -6  10        525.42        538.24        23.32 o
  -1  -6  10          2.02          8.49         7.45 o
   0  -6  10         34.56         34.95         8.68 o
   1  -6  10        234.47        244.18        13.18 o
   2  -6  10       1120.41       1135.40        25.16 o
   3  -6  10       1564.93       1557.84        32.60 o
   4  -6  10       1711.96       1687.36        34.80 o
   5  -6  10        351.20        375.88        17.39 o
   6  -6  10         87.01         73.50         9.67 o
   7  -6  10          0.07         12.81         8.71 o
   8  -6  10          0.20          5.35         8.34 o
   9  -6  10         16.05         16.24         8.86 o
  -7  -5  10        172.80        170.52        21.31 o
  -6  -5  10        148.87        149.68        19.29 o
  -5  -5  10        434.92        466.28        26.42 o
  -4  -5  10        509.74        503.13        22.86 o
  -3  -5  10       1770.42       1753.59        41.35 o
  -2  -5  10        218.01        222.72        14.90 o
  -1  -5  10          4.85          3.61         6.92 o
   0  -5  10         51.54         40.53         8.04 o
   1  -5  10       1149.57       1205.63        23.81 o
   2  -5  10       1676.66       1701.88        31.42 o
   3  -5  10       1280.13       1244.49        27.75 o
   4  -5  10        306.23        314.43        13.82 o
   5  -5  10        845.37        874.21        23.43 o
   6  -5  10        213.87        221.93        13.15 o
   7  -5  10          3.12         -0.68         6.89 o
   8  -5  10         37.77         28.82         8.72 o
   9  -5  10         58.50         73.76        11.50 o
  -8  -4  10         24.52          6.01        18.42 o
  -7  -4  10        120.52        124.51        18.67 o
  -6  -4  10        525.40        513.09        31.98 o
  -5  -4  10        718.30        676.45        30.10 o
  -4  -4  10        316.27        332.20        22.97 o
  -3  -4  10        582.41        568.82        35.77 o
  -2  -4  10        326.91        289.48        15.60 o
  -1  -4  10          7.22          3.01         4.40 o
   0  -4  10        277.92        283.32        10.50 o
   1  -4  10        868.59        905.85        20.11 o
   2  -4  10       1198.23       1152.68        23.24 o
   3  -4  10        593.60        627.43        16.30 o
   4  -4  10        303.73        300.61        12.11 o
   5  -4  10        985.65        999.64        24.65 o
   6  -4  10        263.92        265.98        14.07 o
   7  -4  10        203.36        205.75        14.71 o
   8  -4  10         41.23         61.86        11.00 o
   9  -4  10        384.96        379.65        26.20 o
  -8  -3  10        168.11        154.03        20.65 o
  -7  -3  10        416.98        444.59        30.90 o
  -6  -3  10        695.48        705.41        36.65 o
  -5  -3  10        455.66        455.69        20.09 o
  -4  -3  10        378.94        426.47        16.87 o
  -3  -3  10        284.12        257.43        12.80 o
  -2  -3  10          0.76         14.53         4.93 o
  -1  -3  10         46.38         46.01         6.01 o
   0  -3  10         57.78         69.95         5.83 o
   1  -3  10       1562.33       1565.80        25.53 o
   2  -3  10       1806.08       1827.88        34.02 o
   3  -3  10        686.89        694.75        16.73 o
   4  -3  10       1461.54       1470.95        27.99 o
   5  -3  10        711.60        750.68        21.17 o
   6  -3  10         29.51         37.70         7.88 o
   7  -3  10          1.11          3.51         6.95 o
   8  -3  10        143.54        130.59        14.72 o
   9  -3  10        155.08        144.32        17.51 o
  -9  -2  10         35.49         40.25        16.28 o
  -8  -2  10        460.93        448.18        31.00 o
  -7  -2  10        710.71        765.35        41.18 o
  -6  -2  10        802.14        876.63        37.59 o
  -5  -2  10        329.61        337.03        17.74 o
  -4  -2  10        847.97        827.17        27.62 o
  -3  -2  10        339.75        323.14        13.47 o
  -2  -2  10        205.21        201.57        11.43 o
  -1  -2  10         31.60         30.53         4.28 o
   0  -2  10         27.09         26.43         4.84 o
   1  -2  10        688.08        711.75        17.71 o
   2  -2  10       1795.34       1835.81        27.09 o
   3  -2  10       3002.38       3048.48        33.86 o
   4  -2  10       2094.75       2092.67        36.40 o
   5  -2  10        301.19        306.97        13.90 o
   6  -2  10          7.32         14.36         7.20 o
   7  -2  10         27.59         28.08         8.57 o
   8  -2  10        181.94        205.77        19.40 o
   9  -2  10        378.64        357.23        50.17 o
  -9  -1  10         57.99         68.00        14.96 o
  -8  -1  10        126.38         90.46        22.67 o
  -7  -1  10        533.71        554.63        38.74 o
  -6  -1  10       1951.04       1921.82        53.20 o
  -5  -1  10       1380.56       1430.89        36.28 o
  -4  -1  10       2126.37       2124.81        38.16 o
  -3  -1  10         60.76         62.28         7.56 o
  -2  -1  10          0.19          4.50         3.98 o
  -1  -1  10        194.04        194.48         9.53 o
   0  -1  10       1107.69       1082.74        21.58 o
   1  -1  10        773.47        724.17        16.44 o
   2  -1  10       2292.04       2338.70        30.88 o
   3  -1  10        629.21        646.08        17.54 o
   4  -1  10       1627.97       1605.25        29.00 o
   5  -1  10        612.13        604.21        21.05 o
   6  -1  10         17.53         10.33         7.25 o
   7  -1  10         75.24         65.14        12.54 o
   8  -1  10         76.04         59.71        12.24 o
 -10   0  10         13.37         15.80        11.77 o
  -9   0  10          0.20          4.74        11.22 o
  -8   0  10        435.74        401.08        28.48 o
  -7   0  10        949.24        931.60        39.28 o
  -6   0  10       1511.80       1524.29        46.20 o
  -5   0  10       1972.83       1906.61        40.93 o
  -4   0  10        409.93        408.51        18.43 o
  -3   0  10        272.02        267.29        12.92 o
  -2   0  10        177.13        171.47         7.31 o
  -1   0  10        153.42        144.61         8.50 o
   0   0  10       1025.38        989.10        15.87 o
   1   0  10        943.42        912.20        16.16 o
   2   0  10       1168.98       1141.76        22.05 o
   3   0  10        852.13        878.29        20.55 o
   4   0  10       1399.45       1381.98        30.19 o
   5   0  10        227.72        207.27        13.15 o
   6   0  10         18.12         18.42         8.50 o
   7   0  10          9.47         26.06        10.08 o
   8   0  10        289.65        282.00        23.28 o
 -10   1  10         57.24         69.38        15.18 o
  -9   1  10        354.71        382.17        29.20 o
  -8   1  10        458.75        490.87        30.39 o
  -7   1  10       1104.97       1075.11        41.18 o
  -6   1  10       1693.61       1717.37        40.38 o
  -5   1  10       1813.53       1878.78        39.96 o
  -4   1  10        350.73        389.40        17.58 o
  -3   1  10         61.83         62.10         6.74 o
  -2   1  10         53.94         54.99         6.12 o
  -1   1  10        776.32        761.13        14.76 o
   0   1  10        421.52        426.11        11.58 o
   1   1  10       2427.35       2389.98        26.37 o
   2   1  10        417.28        414.22        13.05 o
   3   1  10        595.20        612.52        18.32 o
   4   1  10        268.40        264.21        14.55 o
   5   1  10         27.27         44.97        10.30 o
   6   1  10         16.71         28.58        10.10 o
   7   1  10         12.46         13.32         8.57 o
   8   1  10        170.59        184.17        37.81 o
 -10   2  10         93.57         92.56        16.99 o
  -9   2  10       1010.27        905.82        55.51 o
  -8   2  10        432.42        418.16        27.73 o
  -7   2  10        618.34        629.49        31.46 o
  -6   2  10       1065.78       1055.05        37.39 o
  -5   2  10       1108.81       1141.18        33.76 o
  -4   2  10       2241.19       2200.98        36.24 o
  -3   2  10          0.03          4.22         3.39 o
  -2   2  10        224.36        231.35        10.36 o
  -1   2  10        791.97        817.12        18.94 o
   0   2  10       1196.85       1177.77        24.89 o
   1   2  10       3150.45       3130.43        35.82 o
   2   2  10        942.62        903.63        26.55 o
   3   2  10        128.57        157.99        15.27 o
   4   2  10        328.35        325.92        16.64 o
   5   2  10         14.70          2.47         6.55 o
   6   2  10          1.73          6.66         8.50 o
   7   2  10         99.13         75.19        12.97 o
 -10   3  10        849.11        933.49        46.03 o
  -9   3  10        788.68        839.63        43.28 o
  -8   3  10        936.93        965.81        41.22 o
  -7   3  10       1277.12       1229.54        43.61 o
  -6   3  10       1565.63       1537.44        38.49 o
  -5   3  10        944.96        903.51        27.87 o
  -4   3  10        151.23        133.14        10.74 o
  -3   3  10        632.35        605.18        14.43 o
  -2   3  10        179.15        160.61        13.30 o
  -1   3  10       1752.39       1773.74        35.42 o
   0   3  10       1986.13       1944.26        41.45 o
   1   3  10        536.31        559.01        24.33 o
   2   3  10        579.72        579.76        22.39 o
   3   3  10        935.15        947.69        30.14 o
   4   3  10        298.28        292.88        18.10 o
   5   3  10          7.32         13.18         9.92 o
   6   3  10         17.65          8.20        13.98 o
 -11   4  10          8.22         38.22        16.08 o
 -10   4  10        110.42         84.56        19.92 o
  -9   4  10        736.89        640.44        45.29 o
  -8   4  10       1547.80       1627.15        52.93 o
  -7   4  10       1158.27       1225.23        52.17 o
  -6   4  10        688.63        698.83        41.56 o
  -5   4  10       1202.51       1193.48        32.61 o
  -4   4  10        167.96        164.77        10.98 o
  -3   4  10        310.13        288.98        12.20 o
  -2   4  10        198.45        207.07        10.57 o
  -1   4  10        382.14        397.71        19.68 o
   0   4  10       1147.80       1166.60        30.69 o
   1   4  10       1568.27       1502.60        40.60 o
   2   4  10        900.80        825.43        32.01 o
   3   4  10        708.22        731.48        28.00 o
   4   4  10          0.12          6.05         8.18 o
   5   4  10         10.48         35.20        12.33 o
   6   4  10        229.73        270.76        26.94 o
 -11   5  10         84.94        123.41        33.08 o
 -10   5  10        246.03        249.54        24.79 o
  -9   5  10        874.77        881.91        42.22 o
  -8   5  10        585.86        539.87        31.52 o
  -7   5  10        807.14        744.57        34.18 o
  -6   5  10       1633.62       1580.71        39.86 o
  -5   5  10        163.23        183.23        14.00 o
  -4   5  10         19.83         26.07         5.79 o
  -3   5  10          7.83          3.72         5.15 o
  -2   5  10          1.31          7.79         5.12 o
  -1   5  10        423.63        436.13        18.91 o
   0   5  10       1260.32       1263.76        32.27 o
   1   5  10       1024.10        971.35        34.72 o
   2   5  10        801.55        778.10        29.38 o
   3   5  10        171.42        170.90        15.19 o
   4   5  10          1.79         12.09         8.68 o
   5   5  10        100.73        134.40        24.06 o
 -11   6  10         58.80        101.35        33.99 o
 -10   6  10        380.74        379.37        30.21 o
  -9   6  10        339.20        288.97        25.14 o
  -8   6  10        849.82        858.14        39.42 o
  -7   6  10       1028.26       1016.48        40.70 o
  -6   6  10       1227.42       1242.29        36.44 o
  -5   6  10         78.03         78.39         8.62 o
  -4   6  10          7.15         16.07         6.24 o
  -3   6  10        129.86        149.16        10.49 o
  -2   6  10       1093.41       1037.14        33.20 o
  -1   6  10        664.56        707.12        27.79 o
   0   6  10        777.19        781.16        33.97 o
   1   6  10       1127.49       1095.72        38.93 o
   2   6  10        414.73        454.16        23.95 o
   3   6  10          1.60          3.19         7.94 o
   4   6  10          4.42          3.90         8.71 o
 -10   7  10        470.47        476.07        33.78 o
  -9   7  10       1189.03       1039.32        56.24 o
  -8   7  10        872.63        883.36        40.96 o
  -7   7  10        897.53        907.25        35.92 o
  -6   7  10        645.45        641.52        25.20 o
  -5   7  10          6.32          3.45         5.88 o
  -4   7  10          1.09          2.08         6.40 o
  -3   7  10        143.10        177.22        13.73 o
  -2   7  10        998.05        950.20        30.51 o
  -1   7  10        717.94        751.09        27.64 o
   0   7  10        360.44        338.47        22.87 o
   1   7  10        358.54        380.33        24.85 o
   2   7  10        661.71        629.47        29.31 o
   3   7  10        232.00        240.66        21.43 o
 -10   8  10        535.80        527.23        59.54 o
  -9   8  10       1145.48       1202.79        50.65 o
  -8   8  10        657.84        696.81        32.97 o
  -7   8  10        693.30        689.24        28.00 o
  -6   8  10        237.76        242.78        15.20 o
  -5   8  10          0.07         16.45         7.50 o
  -4   8  10          4.51         10.06         9.21 o
  -3   8  10        278.38        255.34        18.04 o
  -2   8  10        366.78        396.58        21.35 o
  -1   8  10        536.47        530.51        48.97 o
   0   8  10        526.92        513.73        29.13 o
   1   8  10        306.63        301.12        25.47 o
   2   8  10        235.10        253.01        32.33 o
 -10   9  10        257.39        226.66        48.59 o
  -9   9  10        205.94        222.19        37.95 o
  -8   9  10        334.67        324.08        21.11 o
  -7   9  10        366.96        316.49        22.95 o
  -6   9  10         23.66         20.98        10.87 o
  -5   9  10         13.86         36.66        10.58 o
  -4   9  10         29.87         26.37        12.30 o
  -3   9  10         86.05         56.21        11.99 o
  -2   9  10        415.72        414.02        26.06 o
  -1   9  10        858.14        779.36        41.72 o
   0   9  10        377.83        452.02        33.88 o
  -8  10  10        127.61         76.34        27.45 o
  -7  10  10        264.97        268.42        25.36 o
  -6  10  10         89.02        121.50        25.57 o
  -5  10  10          5.20          4.00        11.11 o
  -4  10  10         80.95        110.26        15.47 o
  -3  10  10        501.63        587.89        31.95 o
  -2  10  10        750.42        756.23        42.97 o
  -7  11  10        220.34        264.02        46.38 o
  -6  11  10         29.42         11.91        15.86 o
  -5  11  10         46.25        101.72        29.49 o
  -4  11  10        162.93        128.03        23.00 o
   2 -11  11         15.29        -12.37        25.67 o
   3 -11  11          1.54         14.54        20.27 o
   0 -10  11        224.43        233.73        29.69 o
   1 -10  11        251.61        293.86        24.09 o
   2 -10  11        215.62        221.82        21.48 o
   3 -10  11         30.75         25.38        10.98 o
   4 -10  11        220.03        224.11        23.15 o
   5 -10  11        282.41        300.09        22.55 o
   6 -10  11        544.85        596.42        32.82 o
   7 -10  11        595.59        692.79        51.36 o
  -2  -9  11        525.70        521.13        48.04 o
  -1  -9  11        733.75        753.00        36.16 o
   0  -9  11        362.40        329.84        24.53 o
   1  -9  11         44.12         51.66        10.79 o
   2  -9  11         35.36         31.23        11.82 o
   3  -9  11         56.40         65.18        13.91 o
   4  -9  11        224.81        206.11        17.41 o
   5  -9  11        311.09        338.23        21.95 o
   6  -9  11        476.22        473.45        56.91 o
   7  -9  11        393.33        451.06        29.56 o
  -4  -8  11        342.16        418.49        56.75 o
  -3  -8  11        465.31        462.86        31.38 o
  -2  -8  11       1002.07       1006.61        35.67 o
  -1  -8  11        420.49        382.14        25.12 o
   0  -8  11        672.81        693.64        33.23 o
   1  -8  11        709.57        676.95        32.27 o
   2  -8  11          1.42         10.33         9.21 o
   3  -8  11         41.01         56.61        11.45 o
   4  -8  11        391.00        391.89        29.82 o
   5  -8  11        277.30        308.17        18.24 o
   6  -8  11       1081.71       1165.74        43.89 o
   7  -8  11        705.76        724.49        35.67 o
   8  -8  11         86.23         99.30        22.16 o
  -5  -7  11        336.66        284.29        32.41 o
  -4  -7  11        465.92        433.06        31.61 o
  -3  -7  11       1275.82       1183.82        46.66 o
  -2  -7  11        412.05        405.16        21.99 o
  -1  -7  11        259.74        269.37        17.92 o
   0  -7  11        271.68        282.74        21.12 o
   1  -7  11         72.00         48.44        10.87 o
   2  -7  11        120.30         82.80        12.53 o
   3  -7  11         14.95          6.24         6.72 o
   4  -7  11        227.89        230.34        16.45 o
   5  -7  11        895.88        904.02        31.43 o
   6  -7  11       1031.72       1018.56        39.65 o
   7  -7  11        404.04        392.37        30.61 o
   8  -7  11        103.41         86.62        18.75 o
   9  -7  11          2.59          8.65        16.08 o
  -6  -6  11          7.00         20.77        10.65 o
  -5  -6  11         86.57         84.94        17.49 o
  -4  -6  11        613.76        620.67        25.11 o
  -3  -6  11       1651.75       1688.45        42.85 o
  -2  -6  11       1285.45       1216.30        35.34 o
  -1  -6  11        453.87        464.47        28.77 o
   0  -6  11        104.65         95.51        12.66 o
   1  -6  11          7.06          8.77         7.99 o
   2  -6  11          0.34          9.93         6.16 o
   3  -6  11        528.00        533.70        27.00 o
   4  -6  11        501.19        527.95        23.38 o
   5  -6  11        412.10        418.90        24.70 o
   6  -6  11        555.93        543.82        25.69 o
   7  -6  11        312.80        311.47        29.96 o
   8  -6  11         74.78         74.99        13.96 o
   9  -6  11          6.42         15.50        17.89 o
  -7  -5  11         83.81        105.91        30.72 o
  -6  -5  11        103.71         99.53        22.21 o
  -5  -5  11        186.38        177.03        16.75 o
  -4  -5  11        970.92        991.97        32.76 o
  -3  -5  11        999.42       1019.50        31.81 o
  -2  -5  11       1005.11        976.66        30.13 o
  -1  -5  11       1015.06       1081.15        41.94 o
   0  -5  11        337.42        369.01        24.59 o
   1  -5  11        100.66         78.80        11.82 o
   2  -5  11        366.53        366.39        18.23 o
   3  -5  11        639.62        629.68        23.68 o
   4  -5  11        635.20        602.77        21.83 o
   5  -5  11        539.72        540.16        23.98 o
   6  -5  11        624.39        620.91        26.67 o
   7  -5  11        515.30        472.67        21.98 o
   8  -5  11        176.21        187.59        15.27 o
   9  -5  11         69.31         57.40        17.60 o
  -7  -4  11         25.08         23.56        26.91 o
  -6  -4  11        219.31        257.24        24.25 o
  -5  -4  11        891.28        831.09        33.91 o
  -4  -4  11       1142.91       1118.94        32.95 o
  -3  -4  11       1160.27       1174.35        32.48 o
  -2  -4  11        531.64        514.71        20.78 o
  -1  -4  11       1355.87       1311.32        38.37 o
   0  -4  11        347.87        332.86        18.52 o
   1  -4  11        168.27        164.69        13.50 o
   2  -4  11        292.12        307.67        13.12 o
   3  -4  11        657.97        681.13        19.67 o
   4  -4  11        408.91        414.92        17.80 o
   5  -4  11       1104.70       1126.44        27.10 o
   6  -4  11        961.90        999.80        26.90 o
   7  -4  11        429.86        433.84        20.94 o
   8  -4  11        201.44        179.85        16.77 o
   9  -4  11          0.06         24.12        13.12 o
  -8  -3  11         30.84         68.95        14.85 o
  -7  -3  11         86.31        107.72        16.69 o
  -6  -3  11        482.36        527.79        46.80 o
  -5  -3  11        173.94        199.37        14.29 o
  -4  -3  11        721.70        734.37        24.93 o
  -3  -3  11       1456.90       1417.05        30.06 o
  -2  -3  11        733.12        706.53        23.82 o
  -1  -3  11        396.27        458.01        19.12 o
   0  -3  11         72.99         79.00         7.60 o
   1  -3  11         26.59         30.48         5.20 o
   2  -3  11        746.20        725.54        21.01 o
   3  -3  11        902.63        883.10        21.71 o
   4  -3  11       1006.67        999.55        23.85 o
   5  -3  11        882.21        872.86        23.70 o
   6  -3  11        314.46        326.17        16.98 o
   7  -3  11        320.27        286.38        19.48 o
   8  -3  11         86.76        117.34        14.04 o
   9  -3  11          1.20         51.85        25.64 o
  -9  -2  11         18.20         34.24        21.30 o
  -8  -2  11        145.03        125.54        17.92 o
  -7  -2  11         49.98         61.94        11.16 o
  -6  -2  11         33.26         39.67        10.63 o
  -5  -2  11        226.34        245.47        15.13 o
  -4  -2  11       1011.91       1038.51        41.15 o
  -3  -2  11       1012.97       1000.15        31.44 o
  -2  -2  11        500.65        485.27        19.52 o
  -1  -2  11        979.40       1030.46        27.45 o
   0  -2  11         10.59         13.55         4.75 o
   1  -2  11        357.39        343.66        13.18 o
   2  -2  11       1720.45       1689.74        31.52 o
   3  -2  11       1385.51       1393.17        26.48 o
   4  -2  11       2305.77       2300.18        35.83 o
   5  -2  11        587.17        583.76        19.45 o
   6  -2  11         24.87         31.60         8.63 o
   7  -2  11        100.85         84.89        11.43 o
   8  -2  11         72.45         83.08        15.66 o
   9  -2  11          8.80         18.85        17.70 o
  -9  -1  11         21.58          9.46        11.06 o
  -8  -1  11         13.84         21.60        11.39 o
  -7  -1  11        233.80        226.21        21.45 o
  -6  -1  11        620.02        622.29        41.85 o
  -5  -1  11        694.50        723.57        24.46 o
  -4  -1  11       1073.92       1039.78        27.60 o
  -3  -1  11        771.92        725.47        21.80 o
  -2  -1  11        308.91        308.35        17.37 o
  -1  -1  11        179.00        165.48         8.87 o
   0  -1  11        113.81        127.39         8.29 o
   1  -1  11        972.31        964.47        19.86 o
   2  -1  11        205.30        195.56        11.80 o
   3  -1  11       1578.77       1575.35        28.25 o
   4  -1  11       2328.78       2366.97        36.34 o
   5  -1  11       1197.16       1199.79        30.42 o
   6  -1  11        653.65        630.88        27.05 o
   7  -1  11         34.79         54.54        11.49 o
   8  -1  11         47.93         48.80        12.48 o
  -9   0  11        160.00        188.48        21.19 o
  -8   0  11        107.23        102.24        15.87 o
  -7   0  11        250.35        271.25        22.18 o
  -6   0  11        809.28        799.20        34.40 o
  -5   0  11       1437.86       1505.79        51.42 o
  -4   0  11       4338.48       4359.17        57.51 o
  -3   0  11        134.94        123.70        11.94 o
  -2   0  11        333.19        312.83        12.04 o
  -1   0  11          0.11          2.41         3.89 o
   0   0  11        437.72        427.27        14.00 o
   1   0  11        936.74        925.26        19.27 o
   2   0  11        533.83        525.60        15.78 o
   3   0  11        555.41        523.52        16.75 o
   4   0  11       1892.03       1900.65        41.06 o
   5   0  11        635.01        637.54        40.20 o
   6   0  11        563.03        514.47        28.14 o
   7   0  11         61.11         73.99        13.42 o
   8   0  11         27.93         39.48        23.07 o
 -10   1  11         91.60         78.91        19.65 o
  -9   1  11         34.36         72.76        14.78 o
  -8   1  11        104.75        116.86        16.17 o
  -7   1  11        301.97        317.99        24.01 o
  -6   1  11        482.34        505.81        23.23 o
  -5   1  11        971.59        955.25        29.68 o
  -4   1  11        679.84        699.37        30.80 o
  -3   1  11        333.65        321.62        14.49 o
  -2   1  11        272.91        266.80        11.60 o
  -1   1  11         56.91         61.93         6.35 o
   0   1  11         17.73         27.26         4.96 o
   1   1  11        175.83        179.20         8.54 o
   2   1  11       2200.51       2175.08        30.34 o
   3   1  11       1839.94       1813.56        32.12 o
   4   1  11       1083.50       1064.73        34.21 o
   5   1  11        289.12        310.97        21.49 o
   6   1  11        339.11        328.80        23.97 o
   7   1  11         17.58         19.08        12.74 o
 -10   2  11        351.53        311.58        27.95 o
  -9   2  11         18.38         26.60        16.74 o
  -8   2  11        226.18        202.78        30.82 o
  -7   2  11        481.16        486.73        28.31 o
  -6   2  11        578.74        559.43        24.08 o
  -5   2  11       1621.64       1641.40        38.20 o
  -4   2  11         67.42         86.23        10.20 o
  -3   2  11        268.62        276.75        16.35 o
  -2   2  11         69.16         74.26         7.71 o
  -1   2  11         10.37         12.86         5.63 o
   0   2  11        244.50        230.51        10.42 o
   1   2  11       1075.48       1084.77        22.30 o
   2   2  11        151.13        166.98        13.85 o
   3   2  11       1254.69       1183.62        33.09 o
   4   2  11        781.57        747.99        25.46 o
   5   2  11        433.80        469.50        27.07 o
   6   2  11         81.94         97.76        14.59 o
   7   2  11         16.16         21.17        16.68 o
 -10   3  11        118.38        156.32        21.14 o
  -9   3  11         42.03         27.35        10.77 o
  -8   3  11         27.88         42.49        11.80 o
  -7   3  11        539.87        523.94        29.33 o
  -6   3  11        400.65        411.93        20.82 o
  -5   3  11        537.60        538.67        27.46 o
  -4   3  11       1390.59       1367.26        41.81 o
  -3   3  11        979.26        931.13        23.95 o
  -2   3  11        222.83        225.99        13.20 o
  -1   3  11        380.32        342.39        13.53 o
   0   3  11       1161.68       1132.78        28.60 o
   1   3  11       1042.48        945.69        32.41 o
   2   3  11        384.21        382.95        19.31 o
   3   3  11       1269.48       1268.50        37.08 o
   4   3  11        460.63        464.90        23.47 o
   5   3  11        108.61        122.16        15.31 o
   6   3  11        143.91        139.89        17.63 o
 -10   4  11         45.32         31.71        12.37 o
  -9   4  11          0.78         13.76        10.12 o
  -8   4  11        269.36        275.84        27.23 o
  -7   4  11        677.09        691.40        33.46 o
  -6   4  11        967.47        975.66        31.48 o
  -5   4  11        983.14        973.88        37.42 o
  -4   4  11        979.36        968.39        30.25 o
  -3   4  11        322.17        337.52        13.70 o
  -2   4  11         16.90         29.98         6.48 o
  -1   4  11         14.81         16.57         7.49 o
   0   4  11        534.53        490.38        21.33 o
   1   4  11        916.86        913.38        29.65 o
   2   4  11        723.81        679.85        26.66 o
   3   4  11        677.95        666.87        27.66 o
   4   4  11        514.04        531.12        26.33 o
   5   4  11        198.22        211.52        20.00 o
 -11   5  11        197.01        208.86        40.34 o
 -10   5  11          0.41         13.45        10.54 o
  -9   5  11          6.08          6.22         9.94 o
  -8   5  11        108.89        132.20        17.53 o
  -7   5  11        573.84        611.82        32.16 o
  -6   5  11       1983.71       2010.34        55.09 o
  -5   5  11       1614.90       1625.00        79.98 o
  -4   5  11        426.02        466.41        26.44 o
  -3   5  11        208.59        196.88        12.89 o
  -2   5  11          1.38         21.53         7.79 o
  -1   5  11          1.05         14.25         7.93 o
   0   5  11        331.74        310.77        20.11 o
   1   5  11        262.72        239.36        18.83 o
   2   5  11        672.98        670.29        32.01 o
   3   5  11        651.40        640.04        41.15 o
   4   5  11        136.80        132.82        18.19 o
   5   5  11         85.16         91.75        28.78 o
 -10   6  11          0.02         20.18        10.90 o
  -9   6  11         33.89         44.03        12.89 o
  -8   6  11         48.77         45.78        12.59 o
  -7   6  11        510.63        527.26        38.71 o
  -6   6  11       1350.87       1262.09        45.14 o
  -5   6  11        749.10        764.29        34.78 o
  -4   6  11        760.25        852.68        33.74 o
  -3   6  11        197.86        196.27        14.17 o
  -2   6  11         11.42         22.47         8.32 o
  -1   6  11        337.53        322.40        18.08 o
   0   6  11        273.89        291.44        20.70 o
   1   6  11         32.44         55.98        11.62 o
   2   6  11        499.96        495.02        28.71 o
   3   6  11        307.20        306.94        21.19 o
   4   6  11         89.03         87.78        23.51 o
 -10   7  11         10.37         11.49        11.95 o
  -9   7  11        307.91        304.70        26.27 o
  -8   7  11        590.37        612.62        44.11 o
  -7   7  11        431.76        430.32        35.56 o
  -6   7  11        441.07        457.99        30.75 o
  -5   7  11        719.31        773.81        31.62 o
  -4   7  11        627.24        630.46        24.73 o
  -3   7  11         65.64         84.74        11.59 o
  -2   7  11          3.89          6.25         6.68 o
  -1   7  11        106.44         92.84        13.37 o
   0   7  11        330.45        323.23        22.67 o
   1   7  11        575.78        568.06        31.01 o
   2   7  11        366.13        372.73        23.69 o
   3   7  11        222.52        247.32        25.25 o
  -9   8  11        356.28        401.18        37.95 o
  -8   8  11        496.25        492.48        47.42 o
  -7   8  11       1526.69       1492.78        46.90 o
  -6   8  11        634.34        627.68        40.90 o
  -5   8  11         36.84         49.23        14.25 o
  -4   8  11        355.00        370.21        21.14 o
  -3   8  11        186.01        188.86        15.28 o
  -2   8  11         30.56         40.39         7.93 o
  -1   8  11         71.88         48.39        12.94 o
   0   8  11        259.95        267.41        23.85 o
   1   8  11        585.21        638.75        34.35 o
   2   8  11        318.02        290.94        48.15 o
  -9   9  11        202.51        240.53        31.21 o
  -8   9  11        352.75        402.68        37.76 o
  -7   9  11        780.50        759.45        35.00 o
  -6   9  11        435.25        470.80        27.34 o
  -5   9  11        449.04        494.13        28.28 o
  -4   9  11        726.79        735.50        35.59 o
  -3   9  11         47.06         50.22         9.78 o
  -2   9  11          0.11         -4.33         8.47 o
  -1   9  11        126.97        117.47        15.56 o
   0   9  11        443.67        442.54        58.39 o
  -8  10  11        248.95        267.90        43.14 o
  -7  10  11        415.07        416.18        54.45 o
  -6  10  11        267.21        255.45        32.24 o
  -5  10  11        549.02        611.12        55.72 o
  -4  10  11        128.87        144.32        17.60 o
  -3  10  11         44.24         90.47        20.59 o
  -2  10  11         62.76         55.91        24.75 o
   0 -10  12        213.16        245.38        30.65 o
   1 -10  12        385.70        443.45        63.18 o
   2 -10  12        133.10        218.66        37.94 o
   3 -10  12        161.49        170.28        22.44 o
   4 -10  12         24.63         29.04        12.08 o
   5 -10  12         58.99         62.27        23.80 o
  -2  -9  12         13.69         26.92        20.67 o
  -1  -9  12        199.33        194.85        23.57 o
   0  -9  12        346.32        357.77        25.77 o
   1  -9  12        766.40        723.61        35.71 o
   2  -9  12        359.12        353.44        25.76 o
   3  -9  12          0.28          5.83         9.78 o
   4  -9  12        158.91        177.90        19.86 o
   5  -9  12        129.83        148.94        18.15 o
   6  -9  12        434.95        463.83        29.93 o
   7  -9  12        475.40        462.47        46.40 o
  -3  -8  12         39.04         74.63        18.99 o
  -2  -8  12        381.97        365.57        25.63 o
  -1  -8  12        733.12        780.48        36.00 o
   0  -8  12        509.32        520.36        29.72 o
   1  -8  12        396.45        399.29        26.20 o
   2  -8  12        206.26        200.15        19.33 o
   3  -8  12         95.20         89.75        13.62 o
   4  -8  12         20.85          3.88         9.89 o
   5  -8  12         85.75         97.90        15.25 o
   6  -8  12        563.03        600.35        32.75 o
   7  -8  12        385.34        395.25        32.66 o
  -4  -7  12         14.54          6.00        14.09 o
  -3  -7  12        106.22         83.61        17.80 o
  -2  -7  12       1169.93       1194.33        43.39 o
  -1  -7  12        502.07        511.25        28.42 o
   0  -7  12        540.20        546.10        28.92 o
   1  -7  12        514.96        555.20        29.37 o
   2  -7  12        186.19        203.59        22.04 o
   3  -7  12         66.18         60.62        11.19 o
   4  -7  12         11.47          6.67         8.90 o
   5  -7  12        243.59        285.33        22.33 o
   6  -7  12        855.31        863.99        38.01 o
   7  -7  12        413.39        393.11        31.46 o
   8  -7  12        403.24        356.89        37.56 o
  -5  -6  12          7.38         15.14        11.97 o
  -4  -6  12         37.09         30.46         9.04 o
  -3  -6  12        464.24        491.80        29.30 o
  -2  -6  12        471.97        533.60        28.33 o
  -1  -6  12        440.63        459.03        26.02 o
   0  -6  12        405.65        412.32        24.44 o
   1  -6  12        199.64        177.56        16.51 o
   2  -6  12        342.58        324.86        21.87 o
   3  -6  12         83.15         74.67        10.67 o
   4  -6  12          0.19          7.97         7.24 o
   5  -6  12        266.62        288.95        21.25 o
   6  -6  12        616.18        675.12        36.74 o
   7  -6  12        414.41        390.86        26.60 o
   8  -6  12        417.47        396.62        28.04 o
  -6  -5  12         11.14         22.08        18.27 o
  -5  -5  12          0.14          8.68        10.22 o
  -4  -5  12        139.22        149.38        15.84 o
  -3  -5  12        667.77        641.31        30.43 o
  -2  -5  12        279.57        293.17        20.87 o
  -1  -5  12        629.47        612.17        33.06 o
   0  -5  12       1117.86       1049.64        42.19 o
   1  -5  12        533.36        501.21        33.38 o
   2  -5  12          5.91          4.96         6.30 o
   3  -5  12         90.81         92.19        10.93 o
   4  -5  12          0.22          5.28         6.54 o
   5  -5  12        366.08        346.70        20.15 o
   6  -5  12        769.18        792.46        30.92 o
   7  -5  12        324.55        337.51        24.68 o
   8  -5  12        197.26        206.32        38.74 o
  -7  -4  12         80.03         84.23        23.53 o
  -6  -4  12          1.15         20.78        11.64 o
  -5  -4  12        234.87        255.46        23.70 o
  -4  -4  12        484.02        459.23        25.71 o
  -3  -4  12        251.95        225.96        18.04 o
  -2  -4  12        651.28        648.07        28.91 o
  -1  -4  12       1527.89       1479.06        42.05 o
   0  -4  12        458.70        427.70        21.70 o
   1  -4  12        577.06        566.81        24.65 o
   2  -4  12        205.38        223.83        13.77 o
   3  -4  12         20.42         20.25         5.97 o
   4  -4  12        311.26        320.03        16.31 o
   5  -4  12        507.59        504.90        21.23 o
   6  -4  12        385.41        398.76        19.74 o
   7  -4  12        647.53        614.16        28.15 o
   8  -4  12        308.39        310.71        24.49 o
  -8  -3  12        220.37        164.01        35.89 o
  -7  -3  12         22.30         19.34        10.18 o
  -6  -3  12         38.10         45.90        12.67 o
  -5  -3  12         87.21        115.21        22.93 o
  -4  -3  12        590.60        605.47        24.44 o
  -3  -3  12       1306.78       1260.23        33.81 o
  -2  -3  12        873.00        853.76        27.12 o
  -1  -3  12       1271.57       1256.33        32.21 o
   0  -3  12       1043.48       1063.54        29.41 o
   1  -3  12       1019.61       1056.61        25.38 o
   2  -3  12        226.31        238.37        13.47 o
   3  -3  12        246.71        235.52        12.30 o
   4  -3  12         97.39        105.02        10.12 o
   5  -3  12        588.96        608.82        22.87 o
   6  -3  12        532.77        540.35        25.01 o
   7  -3  12        280.87        272.79        22.04 o
   8  -3  12        228.89        211.86        20.82 o
  -8  -2  12        185.06        221.29        28.51 o
  -7  -2  12        100.89        113.56        17.86 o
  -6  -2  12         23.38         33.77         9.36 o
  -5  -2  12         23.51         39.74         7.91 o
  -4  -2  12        961.43        975.59        33.38 o
  -3  -2  12        430.50        409.73        21.67 o
  -2  -2  12       1826.83       1778.66        38.31 o
  -1  -2  12       1863.75       1771.92        37.42 o
   0  -2  12        644.61        662.11        19.58 o
   1  -2  12        216.93        215.11        11.30 o
   2  -2  12          0.23         10.08         5.77 o
   3  -2  12         36.83         48.14         7.57 o
   4  -2  12        163.30        179.11        12.55 o
   5  -2  12        467.35        455.44        20.37 o
   6  -2  12        318.05        314.49        22.21 o
   7  -2  12        177.86        178.18        18.80 o
   8  -2  12        349.82        430.31        57.07 o
  -9  -1  12        247.44        246.93        47.38 o
  -8  -1  12        179.30        152.69        23.78 o
  -7  -1  12        277.97        235.93        24.53 o
  -6  -1  12          3.52         17.10         8.00 o
  -5  -1  12         44.84         57.56        10.11 o
  -4  -1  12        725.23        709.46        28.26 o
  -3  -1  12       1519.19       1452.25        48.57 o
  -2  -1  12       2801.48       2775.35        51.85 o
  -1  -1  12       1356.06       1437.86        26.50 o
   0  -1  12        195.35        176.57         9.76 o
   1  -1  12         20.76         25.34         5.72 o
   2  -1  12        310.46        302.51        14.64 o
   3  -1  12         19.16         12.80         6.01 o
   4  -1  12        251.31        252.84        14.39 o
   5  -1  12        269.75        281.81        17.79 o
   6  -1  12        461.60        462.76        30.72 o
   7  -1  12        249.35        225.82        20.71 o
   8  -1  12         52.11        122.77        32.67 o
  -9   0  12        248.31        197.35        26.66 o
  -8   0  12        147.41        156.00        19.47 o
  -7   0  12         25.64         68.25        13.45 o
  -6   0  12          0.06          6.59        11.30 o
  -5   0  12        737.38        821.72        36.53 o
  -4   0  12       1126.23       1076.27        34.12 o
  -3   0  12       1672.30       1591.11        39.83 o
  -2   0  12        875.14        874.65        29.26 o
  -1   0  12        704.55        705.88        18.14 o
   0   0  12        302.34        314.54        12.69 o
   1   0  12        100.28         97.44         8.30 o
   2   0  12        136.38        125.49         9.89 o
   3   0  12        371.18        328.05        16.20 o
   4   0  12        466.92        464.53        21.65 o
   5   0  12        566.00        569.10        24.73 o
   6   0  12        879.78        839.94        36.27 o
   7   0  12        567.98        556.96        31.85 o
 -10   1  12        985.03       1190.89        91.40 o
  -9   1  12        169.49        223.41        23.90 o
  -8   1  12        198.05        197.06        21.11 o
  -7   1  12          1.29         -2.43         9.20 o
  -6   1  12          0.59          9.11         8.47 o
  -5   1  12       1257.80       1205.46        36.88 o
  -4   1  12       2392.95       2277.50        48.18 o
  -3   1  12        362.05        318.60        18.43 o
  -2   1  12       1924.17       1904.15        49.66 o
  -1   1  12       1071.73       1080.90        24.11 o
   0   1  12        532.51        517.25        16.43 o
   1   1  12         15.93         19.91         5.33 o
   2   1  12          0.92          5.38         5.44 o
   3   1  12        637.23        639.43        28.15 o
   4   1  12        519.79        517.61        23.05 o
   5   1  12        421.01        419.00        25.05 o
   6   1  12        609.45        598.08        31.78 o
   7   1  12        133.48        210.57        37.72 o
 -10   2  12        382.07        371.97        50.85 o
  -9   2  12        629.47        665.41        38.02 o
  -8   2  12          0.23         -2.15        12.20 o
  -7   2  12        109.81        113.02        20.89 o
  -6   2  12         20.92         24.50         8.74 o
  -5   2  12         67.36         74.53        17.19 o
  -4   2  12        214.06        200.97        15.37 o
  -3   2  12        875.45        910.99        26.81 o
  -2   2  12       2952.79       2972.80        58.69 o
  -1   2  12       1654.38       1586.49        29.32 o
   0   2  12        601.03        599.78        19.24 o
   1   2  12         37.87         36.79         7.55 o
   2   2  12        280.23        250.90        16.18 o
   3   2  12        846.58        857.79        26.54 o
   4   2  12       1044.76       1073.45        31.08 o
   5   2  12        410.60        402.76        25.74 o
   6   2  12        121.23        138.28        17.22 o
 -10   3  12        745.84        791.76        54.92 o
  -9   3  12        509.08        522.51        86.27 o
  -8   3  12          0.25          9.49        14.86 o
  -7   3  12          5.88         17.28        10.92 o
  -6   3  12        304.61        275.73        22.21 o
  -5   3  12        916.91        933.40        33.83 o
  -4   3  12        119.76        156.18        13.59 o
  -3   3  12       1362.49       1377.16        36.06 o
  -2   3  12        921.32        934.25        25.20 o
  -1   3  12        594.59        612.31        29.60 o
   0   3  12         21.78         24.39         8.70 o
   1   3  12         15.07         17.16         8.29 o
   2   3  12        173.12        176.77        14.12 o
   3   3  12        666.64        680.58        27.39 o
   4   3  12        293.45        280.58        17.30 o
   5   3  12        468.52        503.60        29.46 o
   6   3  12        292.47        281.93        44.59 o
 -10   4  12        413.21        396.73        82.99 o
  -9   4  12        151.83        119.81        21.93 o
  -8   4  12        240.80        243.53        28.52 o
  -7   4  12          6.33          8.73        14.38 o
  -6   4  12        639.66        695.33        33.52 o
  -5   4  12       1278.14       1239.66        43.15 o
  -4   4  12       1065.35       1007.81        37.06 o
  -3   4  12       1114.07       1109.05        39.38 o
  -2   4  12        486.31        487.73        24.53 o
  -1   4  12        160.86        188.13        15.25 o
   0   4  12          0.33          9.31         7.13 o
   1   4  12         54.67         65.87        10.95 o
   2   4  12        517.96        543.87        24.59 o
   3   4  12        699.55        678.17        28.78 o
   4   4  12        278.79        273.48        19.20 o
   5   4  12        690.93        586.32        63.06 o
  -9   5  12        118.01        116.79        22.35 o
  -8   5  12          2.39          8.95        13.05 o
  -7   5  12         76.44         86.05        29.60 o
  -6   5  12        803.51        759.03        35.75 o
  -5   5  12       1651.09       1734.63        52.03 o
  -4   5  12        887.43        912.81        37.25 o
  -3   5  12        342.03        386.74        18.12 o
  -2   5  12        570.74        571.24        25.56 o
  -1   5  12        192.44        163.01        15.10 o
   0   5  12         34.83         21.15         8.81 o
   1   5  12          0.23          3.14        10.93 o
   2   5  12        101.21         90.36        11.61 o
   3   5  12        884.05        944.41        35.87 o
   4   5  12        946.86        933.77        36.65 o
  -9   6  12        305.16        402.23        38.59 o
  -8   6  12         27.31         42.69        29.43 o
  -7   6  12        228.48        155.19        26.01 o
  -6   6  12        417.74        418.24        40.94 o
  -5   6  12        694.20        704.59        34.58 o
  -4   6  12       1693.79       1716.39        75.03 o
  -3   6  12        859.21        854.38        31.33 o
  -2   6  12         78.79        109.16        16.71 o
  -1   6  12          0.55         10.17         9.94 o
   0   6  12          9.17          8.62         9.26 o
   1   6  12          0.87          2.38        11.17 o
   2   6  12        376.29        380.94        30.66 o
   3   6  12        559.31        562.32        28.86 o
  -9   7  12         31.10         37.19        14.42 o
  -8   7  12          8.54         14.02        13.06 o
  -7   7  12         61.37         36.72        29.90 o
  -6   7  12        670.98        755.35        37.52 o
  -5   7  12        741.65        780.80        56.85 o
  -4   7  12        911.83        928.83        55.51 o
  -3   7  12        339.79        362.76        26.68 o
  -2   7  12        337.67        345.74        22.47 o
  -1   7  12          7.56          4.67         9.64 o
   0   7  12        143.19        141.88        16.94 o
   1   7  12         75.78         83.88        15.32 o
   2   7  12        345.18        340.94        29.94 o
  -9   8  12          5.56         17.34        13.76 o
  -8   8  12         30.37         18.72        25.17 o
  -7   8  12        354.12        343.64        27.50 o
  -6   8  12        532.46        580.16        34.26 o
  -5   8  12        466.70        504.28        45.22 o
  -4   8  12        318.45        344.79        23.45 o
  -3   8  12        735.73        795.34        30.52 o
  -2   8  12        234.80        210.84        16.76 o
  -1   8  12         16.84         33.89        10.38 o
   0   8  12         99.27        121.48        16.09 o
   1   8  12        374.91        451.93        60.41 o
  -8   9  12        198.99        158.20        25.56 o
  -7   9  12        531.01        542.71        34.76 o
  -6   9  12        332.62        281.41        32.33 o
  -5   9  12        648.75        618.88        37.80 o
  -4   9  12        507.61        507.36        29.04 o
  -3   9  12        263.87        285.64        19.91 o
  -2   9  12        111.42        123.09        15.82 o
  -1   9  12          0.04         17.01        11.79 o
  -7  10  12        265.77        383.65        53.14 o
  -6  10  12        314.41        295.53        46.93 o
  -5  10  12        760.17        796.03        76.50 o
  -4  10  12        889.93        922.08        63.69 o
  -3  10  12        118.72        133.32        24.47 o
   5 -10  13         73.73         53.06        22.95 o
  -1  -9  13         15.21         10.63        18.86 o
   0  -9  13        191.36        176.52        21.86 o
   1  -9  13        550.98        632.33        40.09 o
   2  -9  13        274.60        291.67        32.65 o
   3  -9  13        440.70        460.47        29.58 o
   4  -9  13        118.46        109.27        16.05 o
   5  -9  13         60.23         86.55        21.02 o
   6  -9  13          1.41         15.43        21.16 o
  -3  -8  13         88.42        162.77        38.77 o
  -2  -8  13         11.45         55.27        17.39 o
  -1  -8  13        264.08        239.79        27.95 o
   0  -8  13        531.45        567.76        31.96 o
   1  -8  13        506.57        485.45        29.38 o
   2  -8  13        354.93        387.74        26.27 o
   3  -8  13        158.94        151.39        16.92 o
   4  -8  13          1.82         14.31         9.36 o
   5  -8  13         34.08         46.15        14.50 o
   6  -8  13          2.03          3.88         8.84 o
   7  -8  13         30.30         18.81        20.19 o
  -3  -7  13          0.28         -1.34         9.79 o
  -2  -7  13        155.61        138.57        16.66 o
  -1  -7  13        431.05        488.09        28.56 o
   0  -7  13        629.41        617.25        31.73 o
   1  -7  13        571.18        629.12        31.81 o
   2  -7  13        303.62        343.58        24.13 o
   3  -7  13         90.49         90.25        14.92 o
   4  -7  13        391.77        364.13        24.34 o
   5  -7  13          8.03         21.97         9.77 o
   6  -7  13        107.41        133.66        16.64 o
   7  -7  13         48.76         37.17        16.79 o
  -5  -6  13        195.40        157.62        24.74 o
  -4  -6  13        147.09        157.47        18.37 o
  -3  -6  13         27.97         23.43         9.23 o
  -2  -6  13        281.23        274.18        21.46 o
  -1  -6  13        199.91        203.15        24.04 o
   0  -6  13        583.29        561.92        29.28 o
   1  -6  13       1143.71       1136.48        40.71 o
   2  -6  13        559.75        519.57        30.30 o
   3  -6  13        333.87        347.42        22.81 o
   4  -6  13        337.50        327.81        23.04 o
   5  -6  13         14.05         11.30        11.30 o
   6  -6  13        123.21        125.49        14.59 o
   7  -6  13        481.64        484.65        30.45 o
   8  -6  13        605.31        561.99        66.28 o
  -6  -5  13        396.61        435.50        55.48 o
  -5  -5  13         71.85         89.33        17.73 o
  -4  -5  13        220.93        235.51        20.21 o
  -3  -5  13          0.30          8.58         9.43 o
  -2  -5  13         17.05         29.47        10.33 o
  -1  -5  13        329.17        331.13        25.79 o
   0  -5  13       1414.21       1425.88        51.23 o
   1  -5  13       1003.79        955.18        35.86 o
   2  -5  13        482.02        460.68        25.03 o
   3  -5  13        180.83        208.24        15.55 o
   4  -5  13        160.06        161.00        14.49 o
   5  -5  13        132.44        143.24        14.05 o
   6  -5  13        113.83        100.42        12.79 o
   7  -5  13        132.52        134.68        22.89 o
   8  -5  13        323.85        280.79        48.59 o
  -7  -4  13        253.98        197.27        38.81 o
  -6  -4  13        130.95        110.88        23.80 o
  -5  -4  13        304.40        304.18        27.11 o
  -4  -4  13         36.60         25.18        10.99 o
  -3  -4  13         66.88         65.35        21.19 o
  -2  -4  13         64.33         46.54        10.57 o
  -1  -4  13        380.40        414.33        23.83 o
   0  -4  13       1267.39       1283.31        52.93 o
   1  -4  13       1536.80       1465.00        49.65 o
   2  -4  13        979.53        965.27        27.25 o
   3  -4  13        218.92        193.91        13.12 o
   4  -4  13         63.74         28.61         8.76 o
   5  -4  13        609.19        612.08        23.89 o
   6  -4  13        189.39        174.44        15.88 o
   7  -4  13        213.37        232.48        20.98 o
   8  -4  13        454.83        490.10        63.89 o
  -7  -3  13        698.67        646.56        94.20 o
  -6  -3  13        184.13        156.19        25.32 o
  -5  -3  13         44.71         65.31        12.38 o
  -4  -3  13        190.92        182.99        17.13 o
  -3  -3  13        386.56        359.12        24.62 o
  -2  -3  13        425.96        415.07        20.09 o
  -1  -3  13        495.36        465.61        20.96 o
   0  -3  13        624.13        601.66        23.51 o
   1  -3  13       1651.81       1745.30        38.11 o
   2  -3  13        412.67        432.90        18.01 o
   3  -3  13        618.77        615.70        22.15 o
   4  -3  13          1.15          5.27         6.48 o
   5  -3  13        273.39        284.91        16.92 o
   6  -3  13        509.57        494.55        28.03 o
   7  -3  13        643.90        601.26        32.51 o
   8  -3  13        365.40        399.47        56.33 o
  -7  -2  13        627.41        716.85        58.40 o
  -6  -2  13        440.58        423.53        29.67 o
  -5  -2  13          0.35         -1.36        10.32 o
  -4  -2  13         26.38         13.14        10.67 o
  -3  -2  13        403.01        407.71        20.11 o
  -2  -2  13        675.58        684.09        25.29 o
  -1  -2  13       2200.60       2202.36        43.45 o
   0  -2  13       1525.98       1544.61        32.09 o
   1  -2  13        951.39        981.18        25.45 o
   2  -2  13        308.17        308.46        15.35 o
   3  -2  13        139.34        144.88        11.37 o
   4  -2  13         41.72         57.70         8.57 o
   5  -2  13        315.20        296.77        18.97 o
   6  -2  13        373.42        385.53        25.50 o
   7  -2  13        428.65        357.42        30.83 o
  -9  -1  13        327.33        294.70        45.69 o
  -8  -1  13        479.88        581.55        40.52 o
  -7  -1  13        381.51        394.01        29.47 o
  -6  -1  13        174.61        184.00        20.67 o
  -5  -1  13          6.67         18.01         8.83 o
  -4  -1  13         61.95         60.80        11.45 o
  -3  -1  13         38.82         33.26         9.46 o
  -2  -1  13       1853.61       1821.43        39.66 o
  -1  -1  13       1021.26       1008.08        36.10 o
   0  -1  13        965.78        925.90        22.27 o
   1  -1  13        722.79        698.24        20.27 o
   2  -1  13        545.88        558.48        20.16 o
   3  -1  13        217.51        193.04        13.10 o
   4  -1  13          0.11         10.59         7.21 o
   5  -1  13         96.81         92.09        11.74 o
   6  -1  13        302.64        317.72        27.64 o
   7  -1  13        608.92        592.90        39.13 o
  -9   0  13        370.21        506.97        59.60 o
  -8   0  13        151.08        198.73        27.06 o
  -7   0  13        432.13        427.89        30.18 o
  -6   0  13        469.66        455.22        29.76 o
  -5   0  13         63.25         69.21        11.54 o
  -4   0  13        948.66        932.30        32.97 o
  -3   0  13       1115.18       1093.67        34.66 o
  -2   0  13       1290.77       1206.37        50.61 o
  -1   0  13        429.39        447.88        17.10 o
   0   0  13       1353.47       1346.27        26.52 o
   1   0  13        306.01        306.96        13.88 o
   2   0  13          0.46          8.20         5.99 o
   3   0  13        371.18        348.06        19.82 o
   4   0  13         36.18         30.63         9.56 o
   5   0  13         89.70        108.27        17.36 o
   6   0  13        452.77        443.15        33.08 o
  -9   1  13        123.18        102.23        21.62 o
  -8   1  13        138.20        123.09        21.28 o
  -7   1  13        398.50        410.76        36.04 o
  -6   1  13         25.32         20.14         8.09 o
  -5   1  13        104.37        110.79        13.13 o
  -4   1  13         28.39         26.54         8.02 o
  -3   1  13       1293.77       1278.38        36.93 o
  -2   1  13       1529.59       1571.19        36.68 o
  -1   1  13       1570.19       1607.27        34.65 o
   0   1  13        801.90        800.70        22.99 o
   1   1  13        331.07        339.61        15.57 o
   2   1  13        389.56        352.09        21.50 o
   3   1  13          0.19         17.85         9.61 o
   4   1  13        249.67        260.57        20.03 o
   5   1  13        411.31        411.18        30.67 o
   6   1  13        404.82        445.49        34.45 o
  -9   2  13        383.96        412.10        39.61 o
  -8   2  13        567.87        543.12        42.17 o
  -7   2  13         22.99         37.44        14.86 o
  -6   2  13         18.45         14.91         9.82 o
  -5   2  13         97.31         91.55        12.28 o
  -4   2  13        126.94        116.04        16.09 o
  -3   2  13        964.43        937.59        31.58 o
  -2   2  13       2055.57       2061.69        36.51 o
  -1   2  13       1746.23       1757.36        30.49 o
   0   2  13       1229.75       1185.63        29.08 o
   1   2  13        391.44        376.39        19.53 o
   2   2  13         83.36         83.54        10.90 o
   3   2  13        184.37        192.37        16.33 o
   4   2  13         88.83        106.61        14.87 o
   5   2  13        337.48        377.98        37.73 o
  -9   3  13        547.30        510.87        44.14 o
  -8   3  13        290.66        316.03        33.62 o
  -7   3  13        391.63        438.09        37.06 o
  -6   3  13         53.29         66.42        13.66 o
  -5   3  13        295.70        285.33        31.97 o
  -4   3  13        142.13        151.05        12.59 o
  -3   3  13        386.11        409.78        21.32 o
  -2   3  13       1818.01       1702.56        48.82 o
  -1   3  13       1376.62       1289.30        37.50 o
   0   3  13        773.98        732.31        26.79 o
   1   3  13        375.60        381.92        22.76 o
   2   3  13          6.37          3.66         7.88 o
   3   3  13        165.66        176.28        21.84 o
   4   3  13        102.82         89.45        14.88 o
   5   3  13         83.33         85.74        16.45 o
  -9   4  13        563.14        565.14        57.62 o
  -8   4  13        204.97        203.79        48.77 o
  -7   4  13        521.31        521.73        59.98 o
  -6   4  13         21.17         16.77         8.32 o
  -5   4  13        419.06        391.64        21.91 o
  -4   4  13        308.29        338.71        23.91 o
  -3   4  13        811.16        804.61        35.11 o
  -2   4  13        387.69        437.54        26.40 o
  -1   4  13        652.10        692.92        28.39 o
   0   4  13        440.09        426.24        21.59 o
   1   4  13         55.29         58.12        13.54 o
   2   4  13          7.45         15.11        10.40 o
   3   4  13          4.96         23.72         9.30 o
   4   4  13         56.42         81.72        20.14 o
  -9   5  13        243.14        214.39        36.15 o
  -8   5  13        169.93        146.35        24.74 o
  -7   5  13         16.22          9.18        16.19 o
  -6   5  13        162.93        172.66        19.31 o
  -5   5  13          3.66         -1.87         8.75 o
  -4   5  13        264.49        238.89        21.15 o
  -3   5  13       1050.36       1002.16        52.27 o
  -2   5  13        676.46        655.30        27.95 o
  -1   5  13        314.12        325.23        20.98 o
   0   5  13        254.13        253.72        19.71 o
   1   5  13        366.45        375.25        26.53 o
   2   5  13         13.00          8.62         9.28 o
   3   5  13        145.38        169.98        19.17 o
   4   5  13        501.63        470.26        59.24 o
  -9   6  13        172.33        192.12        28.79 o
  -8   6  13         94.51         79.27        19.80 o
  -7   6  13         29.78         12.02        12.48 o
  -6   6  13         55.04         52.17        11.83 o
  -5   6  13         82.91         90.85        15.29 o
  -4   6  13        280.79        275.28        29.47 o
  -3   6  13        883.65        914.06        85.33 o
  -2   6  13        693.65        657.37        29.85 o
  -1   6  13        317.80        354.99        20.68 o
   0   6  13        226.96        197.46        18.62 o
   1   6  13        159.31        171.04        18.05 o
   2   6  13         32.00         48.58        19.00 o
   3   6  13         72.12         83.53        32.36 o
  -9   7  13        403.54        484.78        46.95 o
  -8   7  13        386.92        411.58        38.46 o
  -7   7  13        108.23        132.08        22.71 o
  -6   7  13          0.65          3.21        14.85 o
  -5   7  13        173.97        165.85        33.42 o
  -4   7  13        395.42        410.93        36.54 o
  -3   7  13        629.13        683.86        46.80 o
  -2   7  13        805.63        918.92        36.66 o
  -1   7  13        297.86        242.36        20.36 o
   0   7  13         92.07        113.02        14.86 o
   1   7  13          2.58         26.85        11.86 o
  -8   8  13        374.05        330.45        35.05 o
  -7   8  13         11.39         -7.08        22.40 o
  -6   8  13        111.88        109.73        24.17 o
  -5   8  13        148.57        147.18        40.73 o
  -4   8  13        335.97        314.10        41.89 o
  -3   8  13        193.16        163.93        23.86 o
  -2   8  13        395.45        400.85        23.50 o
  -1   8  13         45.21         40.67        10.63 o
   0   8  13        114.52        132.85        20.40 o
  -8   9  13         17.72         -8.81        16.47 o
  -7   9  13         16.86         37.48        17.10 o
  -6   9  13         72.09         74.51        20.33 o
  -5   9  13        217.09        237.88        29.91 o
  -4   9  13        386.43        445.07        41.03 o
  -3   9  13        374.01        339.16        33.30 o
  -2   9  13         29.45         12.45         9.95 o
   2  -9  14        453.26        593.86        67.17 o
   3  -9  14        707.54        682.58        69.63 o
   4  -9  14       1038.35       1087.85        86.55 o
  -2  -8  14          1.53         15.75        17.85 o
  -1  -8  14          5.46         41.25        15.30 o
   0  -8  14        105.73        117.56        16.87 o
   1  -8  14        116.74        117.75        16.60 o
   2  -8  14        155.29        166.91        20.02 o
   3  -8  14        528.26        508.42        46.39 o
   4  -8  14        359.85        343.82        25.47 o
   5  -8  14        363.54        420.59        37.55 o
   6  -8  14        189.08        199.85        28.45 o
  -3  -7  14        123.13        120.97        18.48 o
  -2  -7  14         12.14         38.79        11.63 o
  -1  -7  14         17.25         14.52         9.62 o
   0  -7  14        293.09        224.52        24.18 o
   1  -7  14        194.10        219.04        20.31 o
   2  -7  14        374.67        414.56        26.64 o
   3  -7  14        263.80        278.45        22.09 o
   4  -7  14        197.22        206.99        24.26 o
   5  -7  14        458.80        411.42        27.59 o
   6  -7  14        181.22        215.28        21.06 o
  -4  -6  14        125.79         86.51        18.33 o
  -3  -6  14         41.41         41.76        12.40 o
  -2  -6  14        243.55        206.25        20.22 o
  -1  -6  14         10.48         22.22        10.71 o
   0  -6  14        536.02        491.95        30.69 o
   1  -6  14        443.37        494.63        37.81 o
   2  -6  14        572.15        546.71        30.06 o
   3  -6  14        361.13        348.07        23.74 o
   4  -6  14        686.17        672.33        32.55 o
   5  -6  14        236.78        239.01        23.91 o
   6  -6  14         29.51         25.22         9.47 o
   7  -6  14          5.27         57.81        22.80 o
  -5  -5  14        416.21        455.90        37.42 o
  -4  -5  14        585.69        554.91        31.20 o
  -3  -5  14        319.45        310.82        23.24 o
  -2  -5  14         14.40         21.30         9.79 o
  -1  -5  14          0.25         10.25        10.12 o
   0  -5  14        167.58        197.39        21.28 o
   1  -5  14        966.11        994.42        37.76 o
   2  -5  14        625.37        616.87        30.14 o
   3  -5  14        771.70        781.26        33.53 o
   4  -5  14        439.24        438.85        23.48 o
   5  -5  14         88.10        114.35        13.41 o
   6  -5  14         16.05         25.94         9.15 o
   7  -5  14         14.04         18.03        10.36 o
  -6  -4  14        579.96        571.29        37.97 o
  -5  -4  14        884.75        865.45        45.24 o
  -4  -4  14       1171.10       1179.21        43.30 o
  -3  -4  14         39.09         55.65        11.92 o
  -2  -4  14         50.06         31.79        12.57 o
  -1  -4  14        101.58         99.43        13.34 o
   0  -4  14        395.47        392.58        28.17 o
   1  -4  14        470.97        471.03        30.48 o
   2  -4  14        345.14        359.07        19.97 o
   3  -4  14        399.32        427.79        22.04 o
   4  -4  14        198.51        206.39        16.31 o
   5  -4  14          3.28          2.23         8.02 o
   6  -4  14         92.50        109.38        15.72 o
   7  -4  14          0.13         24.86        17.01 o
  -7  -3  14        481.18        661.18        69.21 o
  -6  -3  14        483.43        489.96        34.39 o
  -5  -3  14        718.41        729.47        44.18 o
  -4  -3  14        406.70        417.70        25.56 o
  -3  -3  14         87.01         93.77        13.24 o
  -2  -3  14         28.68         46.71         8.66 o
  -1  -3  14         32.97         39.60         8.34 o
   0  -3  14        392.54        429.42        29.53 o
   1  -3  14        426.72        437.18        20.24 o
   2  -3  14        758.32        756.49        24.45 o
   3  -3  14        528.66        533.39        21.21 o
   4  -3  14        127.29        120.08        11.32 o
   5  -3  14          1.51          5.42         8.94 o
   6  -3  14         31.18         20.72         8.93 o
   7  -3  14        237.73        246.58        25.19 o
  -7  -2  14        956.33        932.81       143.16 o
  -6  -2  14        533.81        535.70        42.88 o
  -5  -2  14        579.96        570.22        32.30 o
  -4  -2  14         36.09         19.43         9.18 o
  -3  -2  14         85.81         77.71        10.89 o
  -2  -2  14         36.42         27.52         8.38 o
  -1  -2  14         83.53         72.53        10.01 o
   0  -2  14        521.32        525.19        26.35 o
   1  -2  14        214.33        243.18        14.60 o
   2  -2  14        312.70        329.80        16.87 o
   3  -2  14       1951.13       1878.58        39.04 o
   4  -2  14         87.88         89.05        11.58 o
   5  -2  14         18.25         20.40        11.94 o
   6  -2  14         51.15         52.51        14.44 o
   7  -2  14        198.53        184.07        37.81 o
  -8  -1  14        352.89        321.99        46.37 o
  -7  -1  14        530.54        514.63        34.42 o
  -6  -1  14        603.51        546.11        33.77 o
  -5  -1  14        961.28        994.18        38.20 o
  -4  -1  14        645.41        688.26        30.05 o
  -3  -1  14         29.31         25.21        10.38 o
  -2  -1  14          1.83          5.29         6.58 o
  -1  -1  14        396.49        393.11        19.49 o
   0  -1  14        850.40        859.61        22.46 o
   1  -1  14       1391.17       1388.79        31.41 o
   2  -1  14        722.04        699.99        23.34 o
   3  -1  14        184.66        187.83        13.28 o
   4  -1  14         10.60         10.55         8.36 o
   5  -1  14         64.83         92.59        15.83 o
   6  -1  14          1.21          9.61        14.57 o
  -8   0  14        394.67        446.71        33.14 o
  -7   0  14        270.48        229.32        27.73 o
  -6   0  14        777.28        761.19        39.28 o
  -5   0  14        411.25        469.34        39.90 o
  -4   0  14        489.27        464.14        24.47 o
  -3   0  14        261.77        273.95        18.87 o
  -2   0  14          1.70         10.97         8.10 o
  -1   0  14        196.75        203.88        18.01 o
   0   0  14        984.82        989.58        28.00 o
   1   0  14        696.64        685.22        22.45 o
   2   0  14        913.25        880.99        26.09 o
   3   0  14        413.03        400.70        23.96 o
   4   0  14        185.38        198.78        18.31 o
   5   0  14          2.63         14.71         9.38 o
   6   0  14         44.19         52.35        21.02 o
  -9   1  14        229.52        248.11        43.49 o
  -8   1  14        674.21        710.09        50.11 o
  -7   1  14        961.06        980.39        45.60 o
  -6   1  14        887.45        894.81        39.84 o
  -5   1  14        311.87        278.89        19.75 o
  -4   1  14        102.95        113.02        12.59 o
  -3   1  14          7.69         13.62         7.78 o
  -2   1  14        596.75        545.56        25.16 o
  -1   1  14        293.53        307.43        16.55 o
   0   1  14        448.97        482.67        18.80 o
   1   1  14        119.51        130.93        11.93 o
   2   1  14        723.12        749.37        31.27 o
   3   1  14        598.32        579.73        36.98 o
   4   1  14         11.11         11.13         9.50 o
   5   1  14          2.03         43.78        14.48 o
  -9   2  14        304.45        251.79        44.59 o
  -8   2  14        569.11        589.57        80.36 o
  -7   2  14       1020.11        917.93       113.85 o
  -6   2  14        401.67        404.98        24.26 o
  -5   2  14        297.76        286.32        20.47 o
  -4   2  14        104.66        102.53        13.00 o
  -3   2  14        211.04        216.36        16.85 o
  -2   2  14        165.47        212.28        14.59 o
  -1   2  14        926.96        918.87        28.00 o
   0   2  14       1004.39       1007.23        26.16 o
   1   2  14        466.28        485.27        22.69 o
   2   2  14        863.85        860.44        40.84 o
   3   2  14        206.69        186.93        20.39 o
   4   2  14          0.05         13.74         9.67 o
   5   2  14          8.73         13.58        11.24 o
  -9   3  14        369.01        330.35        37.13 o
  -8   3  14       1050.08       1130.38        82.86 o
  -7   3  14        965.04        885.78        53.69 o
  -6   3  14        585.13        630.77        29.68 o
  -5   3  14         69.58         65.94        11.19 o
  -4   3  14         66.16         73.91        10.05 o
  -3   3  14        155.12        154.45        13.00 o
  -2   3  14         48.06         64.47        13.19 o
  -1   3  14       1034.34       1054.66        31.29 o
   0   3  14       1225.90       1215.00        35.50 o
   1   3  14        983.29        992.72        37.06 o
   2   3  14        537.72        507.17        25.05 o
   3   3  14        132.95        111.27        15.48 o
   4   3  14         51.31         49.66        13.51 o
  -9   4  14        390.74        411.41        39.55 o
  -8   4  14       1255.48       1308.50        67.10 o
  -7   4  14       1293.57       1217.07        61.99 o
  -6   4  14        280.47        269.34        19.68 o
  -5   4  14         20.43          9.43         7.90 o
  -4   4  14          5.76          3.72        12.70 o
  -3   4  14        306.28        368.36        33.01 o
  -2   4  14        685.93        645.50        43.17 o
  -1   4  14        396.50        388.26        23.31 o
   0   4  14        332.85        294.16        21.46 o
   1   4  14       1173.67       1143.74        41.70 o
   2   4  14        649.23        556.61        30.71 o
   3   4  14        183.72        171.37        16.55 o
   4   4  14         37.14         43.61        23.14 o
  -9   5  14        487.28        649.00        70.08 o
  -8   5  14        182.60        210.09        28.80 o
  -7   5  14        538.04        538.01        34.01 o
  -6   5  14        362.90        413.21        28.92 o
  -5   5  14        141.49        113.55        16.56 o
  -4   5  14          1.78         16.41        12.82 o
  -3   5  14        492.78        436.55        36.82 o
  -2   5  14        662.38        655.91        45.23 o
  -1   5  14        795.45        799.85        39.77 o
   0   5  14        585.08        570.19        30.07 o
   1   5  14        359.09        348.76        24.61 o
   2   5  14        268.66        231.75        21.55 o
   3   5  14         50.98         70.02        27.59 o
  -8   6  14        320.54        288.67        50.84 o
  -7   6  14        150.95        125.98        23.72 o
  -6   6  14          6.15         20.09        15.39 o
  -5   6  14        287.64        238.16        28.36 o
  -4   6  14          2.56        -11.61        16.35 o
  -3   6  14        255.42        216.00        34.61 o
  -2   6  14       1173.38       1159.58        61.22 o
  -1   6  14       1210.80       1320.10        50.63 o
   0   6  14       1027.49       1075.75        42.61 o
   1   6  14        379.29        395.07        27.27 o
  -8   7  14        675.69        663.30        49.30 o
  -7   7  14        273.58        269.49        58.77 o
  -6   7  14         29.29         24.89        11.43 o
  -5   7  14         13.54         17.15        12.40 o
  -4   7  14        287.00        296.79        34.02 o
  -3   7  14        570.68        521.60        42.33 o
  -2   7  14        649.71        699.75        38.80 o
  -1   7  14        955.52        963.72        40.16 o
   0   7  14        579.41        540.86        31.28 o
  -8   8  14        732.09        728.44        73.23 o
  -7   8  14        231.52        253.09        31.61 o
  -6   8  14         95.58        149.64        24.59 o
  -5   8  14          1.23         12.03        11.65 o
  -4   8  14        160.04        113.98        22.91 o
  -3   8  14        809.02        827.59        54.95 o
  -2   8  14        454.69        424.81        32.59 o
  -1   8  14        317.98        330.41        34.46 o
  -6   9  14          1.46         29.90        15.72 o
  -5   9  14         52.54         61.28        23.01 o
  -4   9  14        114.80        147.84        35.10 o
  -3   9  14         24.20          8.78        15.12 o
   1  -8  15         61.18         67.70        14.75 o
   2  -8  15         56.37         34.47        21.27 o
   3  -8  15        267.79        256.99        35.50 o
  -2  -7  15        201.93        202.21        29.22 o
  -1  -7  15        620.66        543.60        32.23 o
   0  -7  15         78.47         45.25        12.11 o
   1  -7  15         66.27         39.85        14.10 o
   2  -7  15         97.28        117.70        16.63 o
   3  -7  15        153.38        198.86        20.25 o
   4  -7  15        332.26        330.94        29.63 o
   5  -7  15        617.27        633.82        40.44 o
   6  -7  15        338.46        375.16        39.01 o
  -3  -6  15        134.31        148.22        26.60 o
  -2  -6  15        653.41        712.34        35.93 o
  -1  -6  15        271.69        292.88        23.61 o
   0  -6  15         10.02          1.87         8.87 o
   1  -6  15          8.08         24.67        13.72 o
   2  -6  15        354.44        338.34        46.95 o
   3  -6  15        566.27        565.66        49.21 o
   4  -6  15        613.52        646.16        52.72 o
   5  -6  15        521.36        533.23        31.02 o
   6  -6  15        338.53        339.97        25.41 o
  -4  -5  15        445.27        438.37        35.92 o
  -3  -5  15        300.88        300.20        23.90 o
  -2  -5  15        405.25        373.38        29.89 o
  -1  -5  15         22.32         32.37        12.77 o
   0  -5  15          2.18          7.37        10.52 o
   1  -5  15         55.98         58.04        11.97 o
   2  -5  15        921.65        960.39        38.51 o
   3  -5  15        411.14        423.24        31.03 o
   4  -5  15        913.93        952.27        34.70 o
   5  -5  15        571.45        550.46        35.43 o
   6  -5  15        316.15        351.65        25.82 o
  -5  -4  15       1109.05       1094.78        57.31 o
  -4  -4  15        544.52        587.42        32.01 o
  -3  -4  15        873.01        900.30        38.58 o
  -2  -4  15        259.53        254.33        21.20 o
  -1  -4  15         17.24         19.48        10.56 o
   0  -4  15         15.48         26.44        12.53 o
   1  -4  15        185.40        153.22        19.07 o
   2  -4  15        238.19        216.79        16.44 o
   3  -4  15        978.03        958.66        33.24 o
   4  -4  15        831.80        809.19        31.69 o
   5  -4  15        785.18        792.25        32.16 o
   6  -4  15        423.44        412.43        32.06 o
   7  -4  15        185.05        153.06        41.25 o
  -6  -3  15        686.95        587.59        38.97 o
  -5  -3  15       1031.61       1052.86        50.01 o
  -4  -3  15        793.53        761.48        35.20 o
  -3  -3  15        264.38        287.39        21.62 o
  -2  -3  15        269.91        228.14        19.38 o
  -1  -3  15         19.62          8.82         7.47 o
   0  -3  15         17.67         28.88         9.51 o
   1  -3  15         87.09         97.38        12.66 o
   2  -3  15         16.06         26.75         9.54 o
   3  -3  15        674.12        671.13        24.80 o
   4  -3  15       1165.63       1133.01        32.93 o
   5  -3  15        878.63        859.79        32.88 o
   6  -3  15        367.30        362.78        25.44 o
  -6  -2  15        399.80        390.67        39.08 o
  -5  -2  15        743.98        729.97        33.65 o
  -4  -2  15        775.11        771.39        32.35 o
  -3  -2  15        265.47        270.08        18.17 o
  -2  -2  15        198.35        221.28        16.72 o
  -1  -2  15         17.07         22.54         7.96 o
   0  -2  15         21.38         29.90         7.35 o
   1  -2  15        225.00        220.58        15.31 o
   2  -2  15        881.00        892.96        27.38 o
   3  -2  15        825.01        878.42        28.09 o
   4  -2  15        701.76        684.19        28.32 o
   5  -2  15        288.64        302.73        20.26 o
   6  -2  15        148.02        130.41        19.14 o
  -7  -1  15        103.25        104.92        18.73 o
  -6  -1  15        642.11        611.78        46.69 o
  -5  -1  15        840.12        863.25        48.21 o
  -4  -1  15         94.77         96.30        13.15 o
  -3  -1  15        942.25        923.11        31.50 o
  -2  -1  15        196.40        194.72        15.13 o
  -1  -1  15          8.43         28.24         8.88 o
   0  -1  15        326.96        329.83        16.64 o
   1  -1  15        457.69        487.83        22.45 o
   2  -1  15       1297.97       1298.36        32.73 o
   3  -1  15        992.95       1013.46        33.21 o
   4  -1  15        112.60        117.35        14.13 o
   5  -1  15        486.80        448.01        34.75 o
   6  -1  15         97.56         96.66        32.22 o
  -8   0  15        121.29         87.37        28.80 o
  -7   0  15        180.99        177.10        21.43 o
  -6   0  15        503.53        462.84        31.77 o
  -5   0  15       1333.48       1300.09        44.00 o
  -4   0  15       1167.13       1105.25        41.42 o
  -3   0  15       1129.63       1103.56        37.76 o
  -2   0  15        297.60        286.46        17.58 o
  -1   0  15        261.67        238.24        17.31 o
   0   0  15        755.54        723.58        24.10 o
   1   0  15        757.47        751.88        24.39 o
   2   0  15        906.76        936.17        39.31 o
   3   0  15        396.61        444.87        38.72 o
   4   0  15        128.38        137.31        17.99 o
   5   0  15        265.27        232.36        24.69 o
  -8   1  15        332.34        333.10        29.34 o
  -7   1  15        310.98        308.34        44.56 o
  -6   1  15        808.65        878.84        36.41 o
  -5   1  15        474.05        442.19        25.46 o
  -4   1  15        877.59        823.17        33.17 o
  -3   1  15        910.19        930.94        34.50 o
  -2   1  15        154.74        145.11        14.92 o
  -1   1  15        171.60        181.55        21.73 o
   0   1  15        159.01        173.35        12.86 o
   1   1  15        244.42        241.19        18.81 o
   2   1  15        872.21        882.21        35.26 o
   3   1  15        557.64        543.02        28.86 o
   4   1  15        406.93        414.19        26.85 o
   5   1  15         78.18         95.87        18.48 o
  -8   2  15        503.70        529.46        36.01 o
  -7   2  15        742.40        717.04        46.18 o
  -6   2  15        989.12        951.00        37.94 o
  -5   2  15        408.17        382.31        28.76 o
  -4   2  15        388.66        406.02        25.81 o
  -3   2  15         46.54         56.65        10.86 o
  -2   2  15          0.03         18.53         9.89 o
  -1   2  15         25.12         37.99         9.45 o
   0   2  15        130.08        119.70        12.21 o
   1   2  15        610.81        619.26        29.50 o
   2   2  15        590.66        602.89        30.25 o
   3   2  15        204.75        216.04        19.81 o
   4   2  15        307.85        316.73        24.91 o
  -8   3  15        123.19        140.30        19.44 o
  -7   3  15       1075.31       1038.54        47.73 o
  -6   3  15        876.30        954.93        57.85 o
  -5   3  15        200.57        207.88        18.50 o
  -4   3  15        178.27        169.90        15.76 o
  -3   3  15        107.42         90.83        12.39 o
  -2   3  15         62.52         48.51        10.60 o
  -1   3  15        211.43        219.00        18.54 o
   0   3  15        178.48        198.84        17.70 o
   1   3  15        327.24        330.72        20.79 o
   2   3  15       1300.76       1286.49        40.60 o
   3   3  15        414.71        378.57        32.29 o
  -8   4  15        639.65        648.82        49.13 o
  -7   4  15        566.99        615.87        36.60 o
  -6   4  15        569.10        622.80        30.54 o
  -5   4  15        928.20        957.75        37.21 o
  -4   4  15        129.86        132.13        17.72 o
  -3   4  15          9.65         21.75        14.14 o
  -2   4  15         16.55         40.48        11.31 o
  -1   4  15        115.71        120.59        17.67 o
   0   4  15         58.43         73.83        20.48 o
   1   4  15        649.95        644.48        32.37 o
   2   4  15        858.85        856.29        34.48 o
   3   4  15        295.80        286.12        28.39 o
  -8   5  15        517.14        510.32        43.54 o
  -7   5  15        622.63        614.98        37.25 o
  -6   5  15        621.98        648.10        31.66 o
  -5   5  15        687.63        715.62        38.21 o
  -4   5  15        127.71        102.14        19.15 o
  -3   5  15         41.71         89.50        27.68 o
  -2   5  15         30.26         34.71        38.17 o
  -1   5  15        181.96        193.14        16.71 o
   0   5  15        117.93        139.95        16.74 o
   1   5  15        527.07        505.34        30.42 o
   2   5  15        245.38        234.86        30.26 o
  -8   6  15        297.74        329.03        50.92 o
  -7   6  15        638.71        651.55        82.94 o
  -6   6  15        393.47        466.04        32.05 o
  -5   6  15        240.78        194.64        27.10 o
  -4   6  15        329.54        337.47        65.56 o
  -3   6  15          3.92         27.94        14.84 o
  -2   6  15        110.82        100.70        23.10 o
  -1   6  15        328.97        314.15        27.18 o
   0   6  15        323.70        351.36        25.89 o
   1   6  15        260.77        245.84        42.92 o
  -8   7  15        408.62        349.97        52.00 o
  -7   7  15        207.12        182.22        26.80 o
  -6   7  15        258.77        250.38        31.30 o
  -5   7  15        352.00        380.54        37.32 o
  -4   7  15         68.59         72.80        18.84 o
  -3   7  15          0.05         36.24        17.70 o
  -2   7  15        324.44        293.20        27.89 o
  -1   7  15        230.10        273.81        31.84 o
   0   7  15        414.59        448.86        57.97 o
  -6   8  15        498.12        459.03        59.28 o
  -5   8  15        190.21        172.70        71.88 o
  -4   8  15         64.62         58.11        25.65 o
  -3   8  15         43.05         79.45        27.49 o
   3  -8  16          1.80          0.36        17.71 o
   0  -7  16        608.34        628.83        41.16 o
   1  -7  16        120.07        113.72        16.64 o
   2  -7  16          5.80          2.25         9.30 o
   3  -7  16         20.78         52.97        32.68 o
  -3  -6  16        360.43        410.70        58.19 o
  -2  -6  16        394.43        373.79        27.62 o
  -1  -6  16        950.51        914.33        41.83 o
   0  -6  16        360.82        345.97        28.46 o
   1  -6  16         29.22         51.71        12.81 o
   2  -6  16          0.94          8.02        10.08 o
   3  -6  16        103.95        103.00        18.70 o
   4  -6  16        190.81        214.40        25.45 o
   5  -6  16         44.98         15.13        12.90 o
  -4  -5  16        114.60        142.43        36.21 o
  -3  -5  16         74.27         85.89        14.82 o
  -2  -5  16        387.79        412.35        32.44 o
  -1  -5  16        431.35        418.28        31.98 o
   0  -5  16        583.02        530.85        35.79 o
   1  -5  16        139.01        119.83        19.43 o
   2  -5  16          0.49         21.95        11.10 o
   3  -5  16        335.70        308.32        27.43 o
   4  -5  16        423.52        425.25        27.85 o
   5  -5  16        279.77        302.56        21.61 o
   6  -5  16        216.49        212.87        29.40 o
  -4  -4  16        361.12        348.67        27.23 o
  -3  -4  16        133.70        122.62        16.49 o
  -2  -4  16        587.00        622.13        41.95 o
  -1  -4  16        182.06        165.25        31.18 o
   0  -4  16        101.42         68.42        17.79 o
   1  -4  16          0.09         -1.58        10.08 o
   2  -4  16          1.45          9.18         8.79 o
   3  -4  16          1.41         24.92        10.54 o
   4  -4  16        740.21        727.13        38.05 o
   5  -4  16        544.29        564.20        28.00 o
   6  -4  16        451.05        424.42        40.66 o
  -5  -3  16        111.25        102.62        18.44 o
  -4  -3  16        104.59         90.90        22.01 o
  -3  -3  16       1623.34       1700.14        52.75 o
  -2  -3  16        440.55        454.71        34.46 o
  -1  -3  16        196.81        210.66        18.81 o
   0  -3  16        144.19        131.08        15.10 o
   1  -3  16         38.45         50.89        14.03 o
   2  -3  16          5.54         27.25         9.38 o
   3  -3  16        255.73        280.18        18.83 o
   4  -3  16        451.45        463.64        24.64 o
   5  -3  16        771.90        755.64        35.91 o
   6  -3  16        507.32        523.83        61.00 o
  -6  -2  16         43.40         65.26        16.51 o
  -5  -2  16        445.51        466.08        28.60 o
  -4  -2  16        252.15        291.52        19.77 o
  -3  -2  16        242.53        241.27        18.94 o
  -2  -2  16        207.63        206.39        16.24 o
  -1  -2  16        423.76        435.15        22.70 o
   0  -2  16        369.63        355.29        20.06 o
   1  -2  16         21.49          9.25         7.83 o
   2  -2  16         15.95         21.71         8.21 o
   3  -2  16        386.73        393.57        23.03 o
   4  -2  16        553.96        512.20        25.52 o
   5  -2  16        697.63        686.71        34.31 o
  -7  -1  16         37.38         51.15        22.36 o
  -6  -1  16         73.49         57.78        13.67 o
  -5  -1  16        207.58        207.89        19.28 o
  -4  -1  16        514.74        535.01        28.63 o
  -3  -1  16        495.47        498.51        24.66 o
  -2  -1  16        488.14        492.54        23.90 o
  -1  -1  16        162.75        157.04        14.02 o
   0  -1  16         53.68         52.83         9.65 o
   1  -1  16          5.07          5.92         8.34 o
   2  -1  16        148.15        155.13        12.96 o
   3  -1  16        372.91        375.22        27.34 o
   4  -1  16        340.84        361.03        24.79 o
   5  -1  16        181.41        153.23        25.73 o
  -7   0  16          5.78         25.11        12.50 o
  -6   0  16        104.05         75.55        15.72 o
  -5   0  16        121.67        127.54        15.76 o
  -4   0  16        544.50        542.30        28.92 o
  -3   0  16       1273.79       1182.72        40.46 o
  -2   0  16        407.62        423.73        23.35 o
  -1   0  16        214.75        211.99        15.75 o
   0   0  16         56.46         85.13        11.35 o
   1   0  16         70.85         80.21        10.00 o
   2   0  16        194.67        179.58        17.39 o
   3   0  16        224.14        219.27        19.36 o
   4   0  16        330.98        340.76        24.58 o
  -7   1  16         72.29         47.15        14.19 o
  -6   1  16        394.28        391.89        25.43 o
  -5   1  16        333.46        327.34        23.24 o
  -4   1  16        743.53        730.71        32.67 o
  -3   1  16       1160.67       1183.77        41.29 o
  -2   1  16        445.58        491.48        23.77 o
  -1   1  16         64.23         60.72        14.14 o
   0   1  16         25.54         30.79         7.85 o
   1   1  16         19.05         20.57         9.59 o
   2   1  16        522.88        546.23        29.11 o
   3   1  16        154.28        169.79        17.23 o
   4   1  16        269.50        279.97        22.96 o
  -8   2  16         58.55         94.81        30.26 o
  -7   2  16         85.53         79.53        15.74 o
  -6   2  16        755.20        740.22        40.68 o
  -5   2  16        404.02        380.73        24.53 o
  -4   2  16        377.46        354.96        30.28 o
  -3   2  16        697.42        781.90        38.96 o
  -2   2  16        598.74        548.20        32.89 o
  -1   2  16        211.33        248.47        31.74 o
   0   2  16        110.26        111.96        14.95 o
   1   2  16         26.29         32.55        14.58 o
   2   2  16        188.65        173.78        17.75 o
   3   2  16        214.93        221.42        20.54 o
  -8   3  16          6.70         21.16        19.85 o
  -7   3  16         29.71         32.64        12.81 o
  -6   3  16        206.19        222.62        19.62 o
  -5   3  16        510.33        537.82        28.18 o
  -4   3  16       1156.54       1243.71        49.14 o
  -3   3  16        778.38        870.01        52.32 o
  -2   3  16        260.77        303.78        32.94 o
  -1   3  16        123.60        141.27        16.44 o
   0   3  16         15.11         29.26        10.11 o
   1   3  16        191.31        209.99        19.45 o
   2   3  16        191.51        193.90        19.39 o
   3   3  16        433.35        432.96        33.43 o
  -8   4  16          0.73          8.18        18.95 o
  -7   4  16        256.58        227.55        24.21 o
  -6   4  16        184.65        199.80        22.19 o
  -5   4  16        472.21        511.79        47.38 o
  -4   4  16       1595.19       1581.79        57.93 o
  -3   4  16        503.34        480.57        32.90 o
  -2   4  16        198.48        227.12        19.68 o
  -1   4  16         32.48         26.57         9.68 o
   0   4  16         12.39         14.87         8.00 o
   1   4  16        233.27        237.01        20.35 o
   2   4  16        459.85        425.58        28.47 o
  -7   5  16        512.64        533.56        35.34 o
  -6   5  16        828.82        887.67        46.88 o
  -5   5  16       1062.36       1052.60        72.41 o
  -4   5  16        576.93        601.78        45.68 o
  -3   5  16        503.58        476.58        41.55 o
  -2   5  16        115.32        104.59        16.54 o
  -1   5  16         24.82         43.27        10.72 o
   0   5  16         18.26         42.05        11.47 o
   1   5  16        177.22        195.74        32.35 o
  -7   6  16        616.54        548.70        78.21 o
  -6   6  16        557.90        567.92        44.98 o
  -5   6  16        493.57        655.99        81.00 o
  -4   6  16        439.57        473.09        42.60 o
  -3   6  16       1157.34       1251.40        67.47 o
  -2   6  16        112.53        160.72        26.75 o
  -1   6  16         17.83         34.56        13.43 o
   0   6  16         10.53         10.21        15.12 o
  -6   7  16        353.84        311.60        48.27 o
  -5   7  16        582.54        568.97        83.90 o
  -4   7  16        469.50        509.36        44.92 o
  -3   7  16         84.66         74.97        28.24 o
   2  -7  17        182.81        237.60        43.04 o
   0  -6  17        560.16        546.64       151.73 o
   1  -6  17        460.84        465.06        29.75 o
   2  -6  17        471.42        513.70        31.08 o
  -3  -5  17        237.52        224.82        45.35 o
  -2  -5  17        114.41        127.68        19.79 o
  -1  -5  17        763.52        776.47        44.40 o
   0  -5  17        738.36        743.06        37.15 o
   1  -5  17        478.00        436.70        28.25 o
   2  -5  17        338.78        331.60        28.98 o
   3  -5  17         98.17         90.56        16.31 o
   4  -5  17          4.83         16.09        12.74 o
  -4  -4  17         12.15         27.89        22.93 o
  -3  -4  17          6.75         -0.27         9.56 o
  -2  -4  17        576.26        600.73        33.15 o
  -1  -4  17       1198.68       1137.85        51.79 o
   0  -4  17        627.37        600.97        37.94 o
   1  -4  17        422.68        449.63        32.95 o
   2  -4  17        702.85        693.42        40.60 o
   3  -4  17          0.49          8.10        11.84 o
   4  -4  17         21.94         33.71        13.53 o
   5  -4  17         98.21         89.58        16.51 o
  -4  -3  17        197.38        213.06        26.14 o
  -3  -3  17        238.58        235.05        20.80 o
  -2  -3  17       1161.56       1117.38        43.34 o
  -1  -3  17        570.84        539.65        34.99 o
   0  -3  17        542.28        529.98        34.64 o
   1  -3  17        242.28        261.10        24.84 o
   2  -3  17        186.85        165.33        20.35 o
   3  -3  17         25.25         18.65         9.42 o
   4  -3  17          3.84         14.45         8.45 o
   5  -3  17         34.42         20.03        11.53 o
  -5  -2  17          2.96          8.75        11.47 o
  -4  -2  17        167.33        162.81        35.67 o
  -3  -2  17        987.22        996.38        35.76 o
  -2  -2  17        689.03        663.39        33.16 o
  -1  -2  17       1394.19       1395.75        40.67 o
   0  -2  17        747.41        798.02        35.06 o
   1  -2  17        330.80        323.31        22.71 o
   2  -2  17         96.00        143.43        16.39 o
   3  -2  17          2.78         12.17         7.42 o
   4  -2  17         77.94         97.77        14.32 o
   5  -2  17        163.51        206.98        39.25 o
  -6  -1  17          2.39         13.74        18.53 o
  -5  -1  17         11.94          0.42         9.16 o
  -4  -1  17         37.12         53.37        14.44 o
  -3  -1  17        440.59        472.16        28.41 o
  -2  -1  17        461.65        407.30        22.70 o
  -1  -1  17        945.93        973.48        33.53 o
   0  -1  17        584.03        605.02        35.41 o
   1  -1  17        621.15        596.96        29.85 o
   2  -1  17        228.65        225.26        17.46 o
   3  -1  17         37.66         51.68        11.70 o
   4  -1  17        145.47        170.88        18.24 o
  -7   0  17         13.57         16.56        15.21 o
  -6   0  17          1.13         -0.39        10.05 o
  -5   0  17          3.71          5.32         7.66 o
  -4   0  17        256.47        204.44        21.84 o
  -3   0  17        474.64        462.25        23.97 o
  -2   0  17        523.53        556.34        25.56 o
  -1   0  17        405.76        372.73        23.92 o
   0   0  17        335.71        344.25        20.55 o
   1   0  17        293.53        300.09        24.66 o
   2   0  17          6.40         11.79        10.35 o
   3   0  17         98.48        102.21        14.33 o
   4   0  17        122.80        138.69        17.12 o
  -7   1  17        113.15        118.88        22.70 o
  -6   1  17         39.54         22.48        10.51 o
  -5   1  17        174.71        193.10        17.95 o
  -4   1  17        209.32        194.00        18.29 o
  -3   1  17        158.05        139.50        13.86 o
  -2   1  17        636.78        686.92        31.87 o
  -1   1  17        880.06        849.56        61.16 o
   0   1  17        136.38        134.05        15.52 o
   1   1  17         59.33         70.96        14.87 o
   2   1  17          0.10          2.22         8.45 o
   3   1  17        132.22        145.67        21.14 o
   4   1  17        205.72        175.26        38.75 o
  -7   2  17          8.81         12.68        11.98 o
  -6   2  17         44.01         34.66        10.02 o
  -5   2  17         37.99         35.98        11.43 o
  -4   2  17        541.45        532.32        28.70 o
  -3   2  17        352.24        328.37        34.03 o
  -2   2  17        486.34        455.72        31.49 o
  -1   2  17        433.90        379.68        36.76 o
   0   2  17        485.49        471.37        31.78 o
   1   2  17         82.39         71.79        15.27 o
   2   2  17         71.94         64.60        12.45 o
   3   2  17        105.72        106.38        17.47 o
  -7   3  17         66.27         62.06        18.31 o
  -6   3  17          2.52         -1.17         8.94 o
  -5   3  17        113.38         98.60        17.22 o
  -4   3  17        638.17        552.16        43.77 o
  -3   3  17        763.89        800.06        52.24 o
  -2   3  17        368.48        344.14        35.55 o
  -1   3  17        137.62        156.22        20.09 o
   0   3  17        168.97        157.42        20.17 o
   1   3  17         49.52         59.32        12.54 o
   2   3  17          8.25         28.40        11.64 o
  -7   4  17        105.99         76.46        28.53 o
  -6   4  17         23.20         10.82        10.52 o
  -5   4  17        195.11        162.76        26.31 o
  -4   4  17        880.84        811.47        53.85 o
  -3   4  17       1144.48       1198.70        64.94 o
  -2   4  17        159.77        154.20        23.04 o
  -1   4  17         76.63         40.95        10.00 o
   0   4  17          4.29         15.85         9.58 o
   1   4  17         76.37         62.19        14.39 o
  -7   5  17         47.26         97.33        30.47 o
  -6   5  17         22.78         20.17        18.99 o
  -5   5  17        223.30        243.80        41.81 o
  -4   5  17        370.16        357.10        30.17 o
  -3   5  17        176.82        181.87        28.10 o
  -2   5  17        521.55        561.28        36.54 o
  -1   5  17        131.27        166.61        31.39 o
   0   5  17          0.23          3.87        14.07 o
  -6   6  17         99.66        124.91        26.54 o
  -5   6  17        317.96        327.55        50.26 o
  -4   6  17        471.81        522.56        64.19 o
  -2   6  17        149.00        178.67        36.78 o
   1  -6  18        277.27        263.06        46.26 o
   0  -5  18        225.72        346.49        50.78 o
   1  -5  18        332.90        358.24        51.31 o
  -3  -4  18         10.39         25.56        17.50 o
  -2  -4  18          0.15         11.42        12.44 o
  -1  -4  18        284.41        338.15        30.07 o
   0  -4  18        349.23        323.29        29.50 o
   1  -4  18        324.34        313.11        28.81 o
   2  -4  18        443.31        470.14        34.14 o
   3  -4  18        260.33        237.49        30.47 o
   4  -4  18         47.88         52.41        18.23 o
  -4  -3  18        217.66        272.38        48.04 o
  -3  -3  18          0.00         18.64        11.12 o
  -2  -3  18        173.84        171.18        23.50 o
  -1  -3  18        559.62        533.55        36.23 o
   0  -3  18        232.64        234.67        24.75 o
   1  -3  18        421.76        424.24        31.38 o
   2  -3  18        276.00        294.49        27.96 o
   3  -3  18          0.59         15.89        17.32 o
   4  -3  18        183.30        184.31        27.49 o
  -5  -2  18         76.23        140.00        34.77 o
  -4  -2  18          5.14         11.97         9.26 o
  -3  -2  18         32.98         28.50        11.49 o
  -2  -2  18        600.72        581.74        28.17 o
  -1  -2  18        346.35        374.09        22.62 o
   0  -2  18        307.20        312.85        35.32 o
   1  -2  18        246.94        273.32        40.41 o
   2  -2  18        154.70        154.58        20.29 o
   3  -2  18        121.99        106.01        32.37 o
   4  -2  18        232.35        258.97        25.14 o
  -5  -1  18         97.24         91.71        16.02 o
  -4  -1  18        118.94        125.53        14.27 o
  -3  -1  18         74.45         80.57        12.15 o
  -2  -1  18        581.34        582.95        30.12 o
  -1  -1  18        511.45        534.50        27.07 o
   0  -1  18        269.49        331.54        34.98 o
   1  -1  18        887.54        895.81        37.64 o
   2  -1  18        612.80        649.19        79.36 o
   3  -1  18         63.65         66.67        14.57 o
  -6   0  18        129.40         96.73        32.68 o
  -5   0  18        137.95        135.36        16.88 o
  -4   0  18          1.38          8.74         9.12 o
  -3   0  18          2.86          3.41         8.24 o
  -2   0  18         41.86         33.90        10.36 o
  -1   0  18        563.74        570.52        30.50 o
   0   0  18        862.86        838.23        42.12 o
   1   0  18        849.66        822.14        75.79 o
   2   0  18        240.81        229.89        43.58 o
   3   0  18        161.50        146.44        16.95 o
  -6   1  18        100.28        124.80        20.12 o
  -5   1  18         76.54         90.40        14.08 o
  -4   1  18          6.55          9.57         8.84 o
  -3   1  18          4.57         24.26         9.37 o
  -2   1  18        275.68        325.56        27.63 o
  -1   1  18        480.06        490.67        28.92 o
   0   1  18        650.49        683.52        48.51 o
   1   1  18        770.08        760.31        51.63 o
   2   1  18         96.54        112.86        18.26 o
   3   1  18         27.30         82.39        27.46 o
  -6   2  18        102.74        127.95        19.61 o
  -5   2  18         14.14         13.20        10.42 o
  -4   2  18          0.49         -5.79        14.61 o
  -3   2  18        109.31        131.45        18.92 o
  -2   2  18        270.77        219.37        29.80 o
  -1   2  18        372.30        376.66        32.69 o
   0   2  18        589.13        576.95        46.70 o
   1   2  18        710.71        702.34        40.49 o
   2   2  18        168.13        207.23        39.80 o
  -6   3  18        335.72        385.71        54.60 o
  -5   3  18         12.46         17.11        15.03 o
  -4   3  18        102.83        155.19        25.70 o
  -3   3  18        167.98        134.75        19.65 o
  -2   3  18        668.33        678.78        49.92 o
  -1   3  18        279.04        247.85        25.44 o
   0   3  18        590.38        560.02        45.78 o
   1   3  18        399.29        361.45        52.42 o
  -6   4  18        159.88        202.03        28.55 o
  -5   4  18         10.38          2.06        21.33 o
  -4   4  18         59.74         60.03        18.19 o
  -3   4  18        213.46        224.99        40.58 o
  -2   4  18        546.57        481.73        43.13 o
   0   4  18        324.53        304.06        47.45 o
  -1   5  18        346.29        430.68        55.20 o
  -2  -3  19        126.56        126.22        33.74 o
  -1  -3  19          7.20         12.33        21.27 o
   0  -3  19         55.02         48.35        17.21 o
   1  -3  19        172.65        174.84        32.04 o
   2  -3  19        337.83        377.40        38.19 o
  -3  -2  19        136.53        147.80        20.47 o
  -2  -2  19          9.39         32.37        10.89 o
  -1  -2  19        107.81        101.69        18.07 o
   0  -2  19          7.18         26.42        12.87 o
   1  -2  19         79.54        112.67        23.42 o
   2  -2  19        231.10        161.06        33.17 o
  -4  -1  19        347.89        343.44        37.97 o
  -3  -1  19         71.99        107.45        13.39 o
  -2  -1  19         12.50         29.22         9.94 o
  -1  -1  19          8.11         56.23        13.06 o
   0  -1  19        124.62        129.74        15.92 o
   1  -1  19        500.88        521.65        41.43 o
   2  -1  19        274.81        260.78        43.63 o
  -5   0  19        223.02        271.56        47.04 o
  -4   0  19        472.37        506.09        30.53 o
  -3   0  19         42.51         37.69        10.73 o
  -2   0  19          0.06         17.40        10.56 o
  -1   0  19         35.79         51.56        11.69 o
   0   0  19        416.86        392.53        30.15 o
   1   0  19        967.22       1143.56        87.10 o
  -5   1  19        424.82        465.01        33.99 o
  -4   1  19        122.11        123.74        14.30 o
  -3   1  19         14.81          8.35         9.71 o
  -2   1  19         45.99         60.57        18.25 o
  -1   1  19        110.60        112.53        14.89 o
   0   1  19        355.13        438.12        55.63 o
  -5   2  19        707.19        758.48       110.55 o
  -4   2  19         77.52         63.88        23.71 o
  -3   2  19          9.85         10.60         9.98 o
  -2   2  19        171.17        161.64        32.29 o
  -1   2  19         77.88         44.14        22.69 o
  -3  -1  20        461.07        482.51        59.89 o
  -2  -1  20        436.60        427.58        74.34 o
  -1  -1  20         48.69         33.60        15.44 o
   0  -1  20         53.09         27.39        19.82 o
  -3   0  20        389.72        433.36        55.47 o
  -1   0  20        132.00        101.85        41.28 o
  -2   1  20        113.95        153.13        36.62 o
                                                
