# Supplementary material for: Crystal structure of the tetra­meth­yl(pheneth­yl)cyclo­penta­dienylmolybdenumtricarbonyl dimer
Source: Acta Crystallogr E Crystallogr Commun. 2018 Jun 26;74(Pt 7):1017–20. doi: 10.1107/S2056989018008885 (PMC6038615; doi:10.1107/S2056989018008885)
Supplement: Supplementary file 3 [file e-74-01017-Isup3.mol]

00000001
  --CCDC--061118    3D                              

 90101  0  0  0  0  0  0  0  0999 V2000
    4.8780    3.1850    8.1620 Mo     0
    2.6280    4.9070    9.4310 O      0
    2.4820    2.4680    6.2650 O      0
    5.9840    6.0990    8.0830 O      0
    3.4450    4.2760    8.9180 C      0
    3.4060    2.7860    6.8780 C      0
    5.5910    5.0170    7.9590 C      0
    4.4460    1.6490    9.8280 C      0
    5.3310    2.6510   10.3610 C      0
    6.5820    2.5450    9.6860 C      0
    6.4800    1.4750    8.7410 C      0
    5.1610    0.9200    8.8260 C      0
    5.0580    3.5360   11.5450 C      0
    5.4770    4.4100   11.4030 H      0
    5.4270    3.1230   12.3530 H      0
    4.0900    3.6510   11.6500 H      0
    7.8310    3.2790   10.0700 C      0
    8.4740    3.2380    9.3310 H      0
    8.2220    2.8630   10.8670 H      0
    7.6140    4.2150   10.2630 H      0
    7.6080    0.9250    7.9190 C      0
    7.2720    0.6650    7.0360 H      0
    7.9870    0.1400    8.3680 H      0
    8.3020    1.6090    7.8170 H      0
    4.6760   -0.3330    8.1590 C      0
    3.7370   -0.2220    7.8990 H      0
    4.7560   -1.0860    8.7800 H      0
    5.2170   -0.5090    7.3600 H      0
    3.0530    1.3580   10.3080 C      0
    2.5190    1.0240    9.5450 H      0
    2.6410    2.2050   10.6140 H      0
    2.9740    0.3270   11.4570 C      0
    3.2570   -0.5630   11.1300 H      0
    3.5790    0.5950   12.1930 H      0
    1.5510    0.2610   11.9590 C      0
    1.1550    0.9740   13.0820 C      0
    1.8090    1.4250   13.6020 H      0
   -0.1860    1.0370   13.4600 C      0
   -0.4390    1.5220   14.2370 H      0
   -1.1440    0.3960   12.7020 C      0
   -2.0610    0.4530   12.9450 H      0
   -0.7640   -0.3350   11.5850 C      0
   -1.4210   -0.7850   11.0670 H      0
    0.5700   -0.4080   11.2230 C      0
    0.8220   -0.9210   10.4640 H      0
    6.1310    3.6890    5.1760 Mo     0
    8.3810    1.9670    3.9070 O      0
    8.5270    4.4060    7.0730 O      0
    5.0240    0.7750    5.2550 O      0
    7.5640    2.5980    4.4210 C      0
    7.6030    4.0880    6.4610 C      0
    5.4180    1.8570    5.3790 C      0
    6.5630    5.2250    3.5100 C      0
    5.6780    4.2230    2.9770 C      0
    4.4270    4.3290    3.6520 C      0
    4.5280    5.3990    4.5970 C      0
    5.8480    5.9540    4.5130 C      0
    5.9510    3.3380    1.7940 C      0
    5.5320    2.4640    1.9360 H      0
    5.5820    3.7510    0.9850 H      0
    6.9190    3.2230    1.6880 H      0
    3.1780    3.5950    3.2680 C      0
    2.5350    3.6360    4.0070 H      0
    2.7870    4.0110    2.4710 H      0
    3.3950    2.6590    3.0750 H      0
    3.4010    5.9490    5.4190 C      0
    3.7370    6.2090    6.3020 H      0
    3.0220    6.7340    4.9700 H      0
    2.7070    5.2650    5.5220 H      0
    6.3330    7.2070    5.1800 C      0
    7.2720    7.0960    5.4390 H      0
    6.2530    7.9600    4.5580 H      0
    5.7920    7.3830    5.9780 H      0
    7.9560    5.5160    3.0300 C      0
    8.4900    5.8500    3.7930 H      0
    8.3680    4.6690    2.7240 H      0
    8.0350    6.5470    1.8810 C      0
    7.7520    7.4370    2.2080 H      0
    7.4300    6.2790    1.1450 H      0
    9.4580    6.6130    1.3800 C      0
    9.8540    5.9000    0.2570 C      0
    9.2000    5.4490   -0.2640 H      0
   11.1950    5.8370   -0.1220 C      0
   11.4480    5.3520   -0.8990 H      0
   12.1530    6.4780    0.6360 C      0
   13.0690    6.4210    0.3930 H      0
   11.7730    7.2090    1.7530 C      0
   12.4300    7.6590    2.2710 H      0
   10.4390    7.2820    2.1150 C      0
   10.1870    7.7950    2.8740 H      0
  1  5  1
  2  5  1
  1  6  1
  3  6  1
  1  7  1
  4  7  1
  1  8  1
  1  9  1
  8  9  1
  1 10  1
  9 10  1
  1 11  1
 10 11  1
  1 12  1
  8 12  1
 11 12  1
  9 13  1
 13 14  1
 13 15  1
 13 16  1
 10 17  1
 17 18  1
 17 19  1
 17 20  1
 11 21  1
 21 22  1
 21 23  1
 21 24  1
 12 25  1
 25 26  1
 25 27  1
 25 28  1
  8 29  1
 29 30  1
 29 31  1
 29 32  1
 32 33  1
 32 34  1
 32 35  1
 35 36  1
 36 37  1
 36 38  1
 38 39  1
 38 40  1
 40 41  1
 40 42  1
 42 43  1
 35 44  1
 42 44  1
 44 45  1
 46 50  1
 47 50  1
 46 51  1
 48 51  1
 46 52  1
 49 52  1
 46 53  1
 46 54  1
 53 54  1
 46 55  1
 54 55  1
 46 56  1
 55 56  1
 46 57  1
 53 57  1
 56 57  1
 54 58  1
 58 59  1
 58 60  1
 58 61  1
 55 62  1
 62 63  1
 62 64  1
 62 65  1
 56 66  1
 66 67  1
 66 68  1
 66 69  1
 57 70  1
 70 71  1
 70 72  1
 70 73  1
 53 74  1
 74 75  1
 74 76  1
 74 77  1
 77 78  1
 77 79  1
 77 80  1
 80 81  1
 81 82  1
 81 83  1
 83 84  1
 83 85  1
 85 86  1
 85 87  1
 87 88  1
 80 89  1
 87 89  1
 89 90  1
  1 46  1
M  END
$$$$
